# Supplementary material for: Leptin Induces Mitosis and Activates the Canonical Wnt/β-Catenin Signaling Pathway in Neurogenic Regions of Xenopus Tadpole Brain
Source: Front Endocrinol (Lausanne). 2017 May 8;8:99. doi: 10.3389/fendo.2017.00099 (PMC5421298; doi:10.3389/fendo.2017.00099)
Supplement: Supplementary file 1 [file Table_1.XLS]

## Sheet: Notes
rxLeptin i.c.v. injection NF stage 54 tadpole brain
Upregulated:	2322
Downregulated:	1493
	-----------------
Total	3815
Adj P value cutoff:		0.05

## Sheet: LeptinvsSalineDiffExpValues.RMA
ProbeIDgenechip	logFC	AveExpr	t	P.Value	adj.P.Val	B	ProbeID	GeneChip.Array	Species.Scientific.Name	Annotation.Date	Sequence.Type	Sequence.Source	Transcript.ID.Array.Design.	Target.Description	Representative.Public.ID	Archival.UniGene.Cluster	UniGene.ID	Gene.Title	Gene.Symbol	Unigene.Cluster.Type	Entrez.Gene	SwissProt	EC	RefSeq.Protein.ID	RefSeq.Transcript.ID	Gene.Ontology.Biological.Process	Gene.Ontology.Cellular.Component	Gene.Ontology.Molecular.Function	InterPro	Trans.Membrane	Annotation.Description	Annotation.Transcript.Cluster	Transcript.Assignments	Annotation.Notes
Xl2.56491.1.S1_at	2.6326	8.40515	12.3918	8.27457e-10	1.34619e-05	12.43	Xl.56491.1.S1_at	X_laevis_2 Array	Xenopus laevis	10-Aug-10	Consensus sequence	GenBank	Xl2.56491.1	"gb:EB466329 /DB_XREF=gi:92063653 /DB_XREF=AGENCOURT_72768769 /CLONE=IMAGE:8463930 /TID=Xl.56491.1 /CNT=3 /FEA=EST /TIER=ConsEnd /STK=1 /UG=Xl.56491 /UG_TITLE=Transcribed locus, weakly similar to NP_990349.1 K60 protein (Gallus gallus) /REP_ORG=X. laevis"	EB466329	Xl.56491	Xl.56491	hypothetical protein LOC100036815/Interleukin-8	LOC100036815/cxcl8	full length	100036815	A1A632	---	NP_001090575	NM_001097106	0006955 // immune response // inferred from electronic annotation	0005576 // extracellular region // inferred from electronic annotation /// 0005615 // extracellular space // inferred from electronic annotation	0005125 // cytokine activity // inferred from electronic annotation /// 0008009 // chemokine activity // inferred from electronic annotation	---	NP_001090575.1 // span:7-26 // numtm:1	This probe set was annotated using the Matching Probes based pipeline to a Entrez Gene identifier using 1 transcripts. // false // Matching Probes // A	NM_001097106(14)	"NM_001097106 // Xenopus laevis hypothetical protein LOC100036815 (LOC100036815), mRNA. // refseq // 14 // ---"	---
Xl2.22733.2.S1_a_at	2.43052	6.74898	6.92433	2.80455e-06	0.000355615	4.9034	Xl.22733.2.S1_a_at	X_laevis_2 Array	Xenopus laevis	10-Aug-10	Consensus sequence	GenBank	Xl2.22733.2	gb:BP706997 /DB_XREF=gi:54629800 /DB_XREF=BP706997 /CLONE=XL519g20ex /TID=Xl.22733.2 /CNT=8 /FEA=EST /TIER=ConsEnd /STK=0 /UG=Xl.22733 /UG_TITLE=Transcribed locus /REP_ORG=X. laevis	BP706997	Xl.22733	Xl.22733	---	---	est	---	---	---	---	---	---	---	---	---	---	This probe set was annotated using the Accession mapped clusters based pipeline to a UniGene identifier using 8 transcripts. // false // Accession mapped clusters // E	"AW635467,AW635543,AW635551,BM262512,BP705964,BP706997,BQ398112,BX853506"	AW635467 // /DB_XREF=bl34a08.w1 /CLONE=PBX0034A08 // gb // --- // --- /// AW635543 // /DB_XREF=bl35a12.w1 /CLONE=PBX0035A12 // gb // --- // --- /// AW635551 // /DB_XREF=bl35b08.w1 /CLONE=PBX0035B08 // gb // --- // --- /// BM262512 // /DB_XREF=dag42g05.y3 /CLONE=IMAGE:4784073 // gb // --- // --- /// BP705964 // /DB_XREF=BP705964 /CLONE=XL516h04ex // gb // --- // --- /// BP706997 // /DB_XREF=BP7069…	---
Xl2.34863.1.S1_s_at	2.34973	11.1552	9.01214	8.48456e-08	0.000125387	8.23302	Xl.34863.1.S1_s_at	X_laevis_2 Array	Xenopus laevis	10-Aug-10	Consensus sequence	GenBank	Xl2.34863.1	gb:CB941573 /DB_XREF=gi:30186906 /DB_XREF=AGENCOURT_13851340 /CLONE=IMAGE:6932385 /TID=Xl.34863.1 /CNT=4 /FEA=EST /TIER=ConsEnd /STK=0 /UG=Xl.34863 /UG_TITLE=Transcribed locus /REP_ORG=X. laevis	CB941573	Xl.34863	Xl.355	---	---	---	---	---	---	---	---	---	---	---	---	---	This probe set was annotated using the Matching Probes based pipeline to a UniGene identifier using 1 transcripts. // false // Matching Probes // A	U41855(14)	U41855 // Xenopus laevis gene 12-1b mRNA. // gb // 14 // ---	---
Xl2.23136.1.S1_at	2.32383	11.038	9.33556	5.17819e-08	0.000125387	8.69394	Xl.23136.1.S1_at	X_laevis_2 Array	Xenopus laevis	10-Aug-10	Consensus sequence	GenBank	Xl2.23136.1	"gb:M77013.1 /DB_XREF=gi:214020 /GEN=beta-catenin /TID=Xl.23136.1 /CNT=57 /FEA=FLmRNA /TIER=FL /STK=1 /LL=399274 /UG=Xl.23136 /DEF=Xenopus laevis beta-catenin mRNA, complete cds. /PROD=beta-catenin /FL=gb:BC108764.1 gb:M77013.1 gb:BC082826.1 /REP_ORG=X. laevis"	M77013.1	Xl.23136	Xl.23136	beta-catenin protein	ctnnb1	full length	399274	P26233 /// Q63ZT4	---	NP_001084045	NM_001090576	0007155 // cell adhesion // inferred from electronic annotation /// 0016055 // Wnt receptor signaling pathway // inferred from electronic annotation	0005634 // nucleus // inferred from direct assay /// 0005737 // cytoplasm // inferred from electronic annotation /// 0005856 // cytoskeleton // inferred from electronic annotation /// 0016020 // membrane // inferred from direct assay	0005488 // binding // inferred from electronic annotation	---	---	This probe set was annotated using the Matching Probes based pipeline to a Entrez Gene identifier using 4 transcripts. // false // Matching Probes // A	"BC082826(14),BC108764(14),M77013(14),NM_001090576(14)"	"BC082826 // Xenopus laevis beta-catenin protein, mRNA (cDNA clone MGC:79992 IMAGE:6865915), complete cds. // gb // 14 // --- /// BC108764 // Xenopus laevis beta-catenin protein, mRNA (cDNA clone MGC:132060 IMAGE:4755420), complete cds. // gb // 14 // --- /// M77013 // Xenopus laevis beta-catenin mRNA, complete cds. // gb // 14 // --- /// NM_001090576 // Xenopus laevis beta-catenin protein (beta-…	---
Xl2.45490.1.S1_at	2.2318	9.68637	8.16904	3.25879e-07	0.000176724	6.96427	Xl.45490.1.S1_at	X_laevis_2 Array	Xenopus laevis	10-Aug-10	Consensus sequence	GenBank	Xl2.45490.1	"gb:AB105546.1 /DB_XREF=gi:40363448 /GEN=Xubc4 /TID=Xl.45490.1 /CNT=19 /FEA=FLmRNA /TIER=FL /STK=1 /LL=403384 /UG=Xl.45490 /DEF=Xenopus laevis Xubc4 mRNA for ubiquitin conjugating enzyme E2, complete cds. /PROD=ubiquitin conjugating enzyme E2 /FL=gb:BC084359.1 gb:AB105546.1 /REP_ORG=X. laevis"	AB105546.1	Xl.45490	Xl.45490	ubiquitin-conjugating enzyme E2D 3 (UBC4/5 homolog)	ube2d3	full length	403384	P62840	EC:6.3.2.19	NP_001084434	NM_001090965	0043687 // post-translational protein modification // inferred from electronic annotation /// 0051246 // regulation of protein metabolic process // inferred from electronic annotation	---	0000166 // nucleotide binding // inferred from electronic annotation /// 0004842 // ubiquitin-protein ligase activity // inferred from electronic annotation /// 0005524 // ATP binding // inferred from electronic annotation /// 0016874 // ligase activity // inferred from electronic annotation /// 0019787 // small conjugating protein ligase activity // inferred from electronic annotation	---	---	This probe set was annotated using the Matching Probes based pipeline to a Entrez Gene identifier using 3 transcripts. // false // Matching Probes // A	"AB105546(14),BC084359(14),NM_001090965(14)"	"AB105546 // Xenopus laevis Xubc4 mRNA for ubiquitin conjugating enzyme E2, complete cds. // gb // 14 // --- /// BC084359 // Xenopus laevis ubiquitin conjugating enzyme E2, mRNA (cDNA clone MGC:84706 IMAGE:6947388), complete cds. // gb // 14 // --- /// NM_001090965 // Xenopus laevis ubiquitin-conjugating enzyme E2D 3 (UBC4/5 homolog) (ube2d3), mRNA. // refseq // 14 // ---"	---
Xl2.11191.2.S1_at	2.14169	6.67874	8.12259	3.51855e-07	0.000179282	6.89146	Xl.11191.2.S1_at	X_laevis_2 Array	Xenopus laevis	10-Aug-10	Consensus sequence	GenBank	Xl2.11191.2	gb:CB208019 /DB_XREF=gi:28249224 /DB_XREF=AGENCOURT_11375306 /CLONE=IMAGE:6880728 /TID=Xl.11191.2 /CNT=6 /FEA=EST /TIER=ConsEnd /STK=0 /UG=Xl.11191 /UG_TITLE=Transcribed locus /REP_ORG=X. laevis	CB208019	Xl.11191	Xl.5053	---	---	est	---	---	---	---	---	---	---	---	---	---	This probe set was annotated using the Accession mapped clusters based pipeline to a UniGene identifier using 6 transcripts. // false // Accession mapped clusters // E	"AW644856,BX848928,CB208019,CB945337,DT080971,EB483105"	AW644856 // /DB_XREF=cm45c09.w1 /CLONE=PBX0144C09 // gb // --- // --- /// BX848928 // /DB_XREF=BX848928 /CLONE=IMAGp998A1011704 ; IMAGE:5278737 // gb // --- // --- /// CB208019 // /DB_XREF=AGENCOURT_11375306 /CLONE=IMAGE:6880728 // gb // --- // --- /// CB945337 // /DB_XREF=AGENCOURT_13851696 /CLONE=IMAGE:6935001 // gb // --- // --- /// DT080971 // /DB_XREF=AGENCOURT_55716335 /CLONE=IMAGE:8077273 …	---
Xl2.25260.2.S1_s_at	2.071	7.12714	8.05093	3.9626e-07	0.000179282	6.77852	Xl.25260.2.S1_s_at	X_laevis_2 Array	Xenopus laevis	10-Aug-10	Consensus sequence	GenBank	Xl2.25260.2	"gb:BP700324 /DB_XREF=gi:46048432 /DB_XREF=BP700324 /CLONE=XL408f01ex /TID=Xl.25260.2 /CNT=11 /FEA=EST /TIER=ConsEnd /STK=0 /UG=Xl.25260 /UG_TITLE=Transcribed locus, strongly similar to XP_420150.1 PREDICTED: similar to G protein-coupled receptor 23 (Gallus gallus) /REP_ORG=X. laevis"	BP700324	Xl.25260	Xl.25260	lysophosphatidic acid receptor 4	lpar4	full length	779407	Q0IH81	---	NP_001090494	NM_001097025	0007165 // signal transduction // inferred from electronic annotation /// 0007186 // G-protein coupled receptor protein signaling pathway // inferred from electronic annotation	0016021 // integral to membrane // inferred from electronic annotation	"0004871 // signal transducer activity // inferred from electronic annotation /// 0004872 // receptor activity // inferred from electronic annotation /// 0004930 // G-protein coupled receptor activity // inferred from electronic annotation /// 0045028 // purinergic nucleotide receptor activity, G-protein coupled // inferred from electronic annotation"	---	"AAI23270.1 // span:20-42,55-77,92-113,134-156,185-207,230-252,272-294 // numtm:7 /// NP_001090494.1 // span:20-42,55-77,92-113,134-156,185-207,230-252,272-294 // numtm:7"	This probe set was annotated using the Matching Probes based pipeline to a Entrez Gene identifier using 2 transcripts. // false // Matching Probes // A	"BC123269(14),NM_001097025(14)"	"BC123269 // Xenopus laevis G protein-coupled receptor 23, mRNA (cDNA clone MGC:154538 IMAGE:8320792), complete cds. // gb // 14 // --- /// NM_001097025 // Xenopus laevis lysophosphatidic acid receptor 4 (lpar4), mRNA. // refseq // 14 // ---"	---
Xl2.47081.2.S1_a_at	2.0317	8.53411	8.00862	4.25194e-07	0.000179282	6.71149	Xl.47081.2.S1_a_at	X_laevis_2 Array	Xenopus laevis	10-Aug-10	Consensus sequence	GenBank	Xl2.47081.2	gb:CX132557 /DB_XREF=gi:56703579 /DB_XREF=AGENCOURT_39737473 /CLONE=IMAGE:7763995 /TID=Xl.47081.2 /CNT=19 /FEA=mRNA /TIER=ConsEnd /STK=0 /LL=431790 /UG_GENE=aplp2 A /UG=Xl.47081 /UG_TITLE=Amyloid-beta-like protein A /REP_ORG=X. laevis	CX132557	Xl.47081	Xl.47081	amyloid beta (A4) precursor-like protein 2	aplp2	full length	431790	Q6AX20 /// Q708Z0	---	NP_001094408	NM_001100938	---	0016021 // integral to membrane // inferred from electronic annotation	0004867 // serine-type endopeptidase inhibitor activity // inferred from electronic annotation /// 0005488 // binding // inferred from electronic annotation	---	AAH79801.1 // span:518-540 // numtm:1 /// NP_001094408.1 // span:518-540 // numtm:1	This probe set was annotated using the Matching Probes based pipeline to a Entrez Gene identifier using 2 transcripts. // false // Matching Probes // A	"BC079801(14),NM_001100938(14)"	"BC079801 // Xenopus laevis amyloid-beta-like protein A, mRNA (cDNA clone MGC:86389 IMAGE:7011257), complete cds. // gb // 14 // --- /// NM_001100938 // Xenopus laevis amyloid beta (A4) precursor-like protein 2 (aplp2), mRNA. // refseq // 14 // ---"	---
Xl2.53330.1.S1_at	2.00473	8.38008	9.83386	2.47609e-08	0.000125387	9.37742	Xl.53330.1.S1_at	X_laevis_2 Array	Xenopus laevis	10-Aug-10	Consensus sequence	GenBank	Xl2.53330.1	gb:BG814389 /DB_XREF=gi:14185369 /DB_XREF=daf66f12.y1 /CLONE=IMAGE:4743694 /TID=Xl.53330.1 /CNT=2 /FEA=EST /TIER=ConsEnd /STK=0 /UG=Xl.53330 /UG_TITLE=Transcribed locus /REP_ORG=X. laevis	BG814389	Xl.53330	Xl.53330	---	---	est	---	---	---	---	---	---	---	---	---	---	This probe set was annotated using the Accession mapped clusters based pipeline to a UniGene identifier using 2 transcripts. // false // Accession mapped clusters // E	"BG814389,CD255087"	BG814389 // /DB_XREF=daf66f12.y1 /CLONE=IMAGE:4743694 // gb // --- // --- /// CD255087 // /DB_XREF=AGENCOURT_14161462 /CLONE=IMAGE:6953749 // gb // --- // ---	---
Xl2.56709.1.S1_at	1.96549	7.2088	8.62097	1.56715e-07	0.000149976	7.65668	Xl.56709.1.S1_at	X_laevis_2 Array	Xenopus laevis	10-Aug-10	Consensus sequence	GenBank	Xl2.56709.1	gb:CB944109 /DB_XREF=gi:30192017 /DB_XREF=AGENCOURT_13845702 /CLONE=IMAGE:6933821 /TID=Xl.56709.1 /CNT=4 /FEA=EST /TIER=ConsEnd /STK=0 /UG=Xl.56709 /UG_TITLE=Transcribed locus /REP_ORG=X. laevis	CB944109	Xl.56709	Xl.56709	---	---	est	---	---	---	---	---	---	---	---	---	---	This probe set was annotated using the Accession mapped clusters based pipeline to a UniGene identifier using 4 transcripts. // false // Accession mapped clusters // E	"CB944109,CX132103,EB477267,EB480110"	CB944109 // /DB_XREF=AGENCOURT_13845702 /CLONE=IMAGE:6933821 // gb // --- // --- /// CX132103 // /DB_XREF=AGENCOURT_39798686 /CLONE=IMAGE:7768182 // gb // --- // --- /// EB477267 // /DB_XREF=AGENCOURT_74323688 /CLONE=IMAGE:8542541 // gb // --- // --- /// EB480110 // /DB_XREF=AGENCOURT_73662969 /CLONE=IMAGE:8529603 // gb // --- // ---	---
Xl2.6724.1.S1_s_at	1.9436	10.4907	8.70079	1.38067e-07	0.000140388	7.77599	Xl.6724.1.S1_s_at	X_laevis_2 Array	Xenopus laevis	10-Aug-10	Consensus sequence	GenBank	Xl2.6724.1	"gb:AB022691.1 /DB_XREF=gi:6006267 /TID=Xl.6724.1 /CNT=58 /FEA=FLmRNA /TIER=FL /STK=2 /LL=399349 /UG_GENE=SET /UG=Xl.6724 /DEF=Xenopus laevis mRNA for TAF-Ibeta1, complete cds. /PROD=TAF-Ibeta1 /FL=gb:AB022691.1 /REP_ORG=X. laevis"	AB022691.1	Xl.6724	Xl.6724	SET nuclear oncogene /// TAF-Ibeta1	set /// set	full length	379599 /// 399349	Q6INZ4 /// Q6PGT4 /// Q9PVV5 /// Q9PVV6	---	NP_001079909 /// NP_001084174	NM_001086440 /// NM_001090705	0006334 // nucleosome assembly // inferred from electronic annotation	0005634 // nucleus // inferred from electronic annotation	---	---	---	This probe set was annotated using the Matching Probes based pipeline to a Entrez Gene identifier using 8 transcripts. // true // Matching Probes // A	"BC056839(14),BC072127(14),AB022691(14),AB022692(14),BC169541(14),BC169543(14),NM_001090705(14),NM_001086440(14)"	"AB022691 // Xenopus laevis mRNA for TAF-Ibeta1, complete cds. // gb // 14 // --- /// AB022692 // Xenopus laevis mRNA for TAF-Ibeta2, complete cds. // gb // 14 // --- /// BC056839 // Xenopus laevis TAF-Ibeta2, mRNA (cDNA clone MGC:64240 IMAGE:6880182), complete cds. // gb // 14 // --- /// BC072127 // Xenopus laevis TAF-Ibeta2, mRNA (cDNA clone MGC:79899 IMAGE:6634045), complete cds. // gb // 14 /…	BC130080 // gb // 14 // Negative Strand Matching Probes
Xl2.53069.1.S1_a_at	1.94331	6.92106	9.18434	6.5133e-08	0.000125387	8.48015	Xl.53069.1.S1_at	X_laevis_2 Array	Xenopus laevis	10-Aug-10	Consensus sequence	GenBank	Xl2.53069.1	gb:CF547214 /DB_XREF=gi:34884046 /DB_XREF=AGENCOURT_15572907 /CLONE=IMAGE:7011740 /TID=Xl.53069.1 /CNT=4 /FEA=EST /TIER=ConsEnd /STK=0 /UG=Xl.53069 /UG_TITLE=Transcribed locus /REP_ORG=X. laevis	CF547214	Xl.53069	Xl.81585	---	---	est	---	---	---	---	---	---	---	---	---	---	This probe set was annotated using the Accession mapped clusters based pipeline to a UniGene identifier using 3 transcripts. // false // Accession mapped clusters // E	"CF521551,CF547214,CF547429"	CF521551 // /DB_XREF=AGENCOURT_15529184 /CLONE=IMAGE:7010074 // gb // --- // --- /// CF547214 // /DB_XREF=AGENCOURT_15572907 /CLONE=IMAGE:7011740 // gb // --- // --- /// CF547429 // /DB_XREF=AGENCOURT_15569174 /CLONE=IMAGE:7009123 // gb // --- // ---	---
Xl2.4506.1.S2_at	1.93786	8.01118	7.1974	1.71835e-06	0.000279559	5.37527	Xl.4506.1.S2_at	X_laevis_2 Array	Xenopus laevis	10-Aug-10	Consensus sequence	GenBank	Xl2.4506.1	gb:BJ620023 /DB_XREF=gi:37259354 /DB_XREF=BJ620023 /CLONE=XL191i07 /TID=Xl.4506.1 /CNT=26 /FEA=mRNA /TIER=ConsEnd /STK=0 /LL=394399 /UG_GENE=brd2-a /UG=Xl.4506 /UG_TITLE=Bromodomain containing 2 /REP_ORG=X. laevis	BJ620023	Xl.4506	Xl.58750	RING3 protein	brd2	---	779057	Q91686	---	---	---	---	---	---	---	---	This probe set was annotated using the Accession mapped clusters based pipeline to a Entrez Gene identifier using 1 transcripts. // false // Accession mapped clusters // E	U51449	"U51449 // /DEF=Xenopus laevis RING3 protein mRNA, partial cds. // gb // --- // ---"	---
Xl2.51328.1.S1_at	1.90894	9.1337	9.53245	3.85618e-08	0.000125387	8.96779	Xl.51328.1.S1_at	X_laevis_2 Array	Xenopus laevis	10-Aug-10	Consensus sequence	GenBank	Xl2.51328.1	gb:EB644297 /DB_XREF=gi:93205713 /DB_XREF=AGENCOURT_75475509 /CLONE=IMAGE:8549819 /TID=Xl.51328.1 /CNT=5 /FEA=EST /TIER=ConsEnd /STK=0 /UG=Xl.51328 /UG_TITLE=Transcribed locus /REP_ORG=X. laevis	EB644297	Xl.51328	Xl.73194	---	---	est	---	---	---	---	---	---	---	---	---	---	This probe set was annotated using the Accession mapped clusters based pipeline to a UniGene identifier using 5 transcripts. // false // Accession mapped clusters // E	"CF271662,CF342159,CF522070,EB463562,EB644297"	CF271662 // /DB_XREF=AGENCOURT_15188013 /CLONE=IMAGE:5513689 // gb // --- // --- /// CF342159 // /DB_XREF=AGENCOURT_15207826 /CLONE=IMAGE:5506740 // gb // --- // --- /// CF522070 // /DB_XREF=AGENCOURT_15528715 /CLONE=IMAGE:7009667 // gb // --- // --- /// EB463562 // /DB_XREF=AGENCOURT_72767846 /CLONE=IMAGE:8464472 // gb // --- // --- /// EB644297 // /DB_XREF=AGENCOURT_75475509 /CLONE=IMAGE:854981…	---
Xl2.17349.2.S1_at	1.8838	9.7408	9.11258	7.26891e-08	0.000125387	8.37765	Xl.17349.2.S1_at	X_laevis_2 Array	Xenopus laevis	10-Aug-10	Consensus sequence	GenBank	Xl2.17349.2	"gb:AW638176 /DB_XREF=gi:7395318 /DB_XREF=bl67a04.w1 /CLONE=PBX0067A04 /TID=Xl.17349.2 /CNT=5 /FEA=EST /TIER=ConsEnd /STK=0 /UG=Xl.17349 /UG_TITLE=Transcribed locus, moderately similar to NP_990486.1 thioesterase (Gallus gallus) /REP_ORG=X. laevis"	AW638176	Xl.17349	Xl.75471	---	---	est	---	---	---	---	---	---	---	---	---	---	This probe set was annotated using the Accession mapped clusters based pipeline to a UniGene identifier using 5 transcripts. // false // Accession mapped clusters // E	"AW638176,BJ062927,BJ626931,CB208563,CD302364"	AW638176 // /DB_XREF=bl67a04.w1 /CLONE=PBX0067A04 // gb // --- // --- /// BJ062927 // /DB_XREF=BJ062927 /CLONE=XL069i21 // gb // --- // --- /// BJ626931 // /DB_XREF=BJ626931 /CLONE=XL216h07 // gb // --- // --- /// CB208563 // /DB_XREF=AGENCOURT_11343940 /CLONE=IMAGE:6881397 // gb // --- // --- /// CD302364 // /DB_XREF=AGENCOURT_14235872 /CLONE=IMAGE:6955308 // gb // --- // ---	---
Xl2.8364.1.S1_a_at	1.86678	8.85185	8.06582	3.86575e-07	0.000179282	6.80204	Xl.8364.1.S1_a_at	X_laevis_2 Array	Xenopus laevis	10-Aug-10	Consensus sequence	GenBank	Xl2.8364.1	"gb:AF170347.1 /DB_XREF=gi:5901738 /GEN=MBD3 /TID=Xl.8364.1 /CNT=73 /FEA=FLmRNA /TIER=FL /STK=1 /LL=398135 /UG=Xl.8364 /DEF=Xenopus laevis methyl-CpG binding protein MBD3 long form (MBD3) mRNA, complete cds. /PROD=methyl-CpG binding protein MBD3 long form /FL=gb:AF170347.1 gb:BC077740.1 gb:AB084169.1 /REP_ORG=X. laevis"	AF170347.1	Xl.8364	Xl.8364	methyl-CpG binding domain protein 3	mbd3	full length	398135	Q8AYP1 /// Q8AYP2 /// Q9PUM8 /// Q9PUM9	---	NP_001081946	NM_001088477	---	0005634 // nucleus // inferred from electronic annotation	0003677 // DNA binding // inferred from electronic annotation	---	---	This probe set was annotated using the Matching Probes based pipeline to a Entrez Gene identifier using 6 transcripts. // false // Matching Probes // A	"AB084168(9),AB084169(9),AF170346(14),AF170347(14),BC077740(12),NM_001088477(14)"	"AB084168 // Xenopus laevis mRNA for methyl-CpG binding protein MBD3, complete cds. // gb // 9 // --- /// AB084169 // Xenopus laevis mRNA for methyl-CpG binding protein MBD3 long form, complete cds. // gb // 9 // --- /// AF170346 // Xenopus laevis methyl-CpG binding protein MBD3 (MBD3) mRNA, complete cds. // gb // 14 // --- /// AF170347 // Xenopus laevis methyl-CpG binding protein MBD3 long form …	---
Xl2.2547.3.S1_a_at	1.86627	7.585	7.24001	1.59336e-06	0.000277465	5.44789	Xl.2547.3.S1_a_at	X_laevis_2 Array	Xenopus laevis	10-Aug-10	Consensus sequence	GenBank	Xl2.2547.3	"gb:DQ412632.1 /DB_XREF=gi:90186585 /TID=Xl.2547.3 /CNT=1 /FEA=FLmRNA /TIER=FL /STK=1 /LL=379273 /UG_GENE=MGC53052 /UG=Xl.2547 /DEF=Xenopus laevis 7-dehydrocholesterol reductase short variant mRNA, complete cds. /PROD=7-dehydrocholesterol reductase short variant /FL=gb:DQ412632.1 /REP_ORG=X. laevis"	DQ412632.1	Xl.2547	Xl.2547	7-dehydrocholesterol reductase	dhcr7	full length	379273	Q1WAJ7 /// Q1WAJ8 /// Q1WAJ9 /// Q7ZXH1	EC:1.3.1.21	NP_001079586	NM_001086117	0006694 // steroid biosynthetic process // inferred from electronic annotation /// 0006695 // cholesterol biosynthetic process // inferred from electronic annotation /// 0008610 // lipid biosynthetic process // inferred from electronic annotation /// 0016126 // sterol biosynthetic process // inferred from electronic annotation /// 0055114 // oxidation reduction // inferred from electronic annotat…	0005783 // endoplasmic reticulum // inferred from electronic annotation /// 0005789 // endoplasmic reticulum membrane // inferred from electronic annotation /// 0016020 // membrane // inferred from electronic annotation /// 0016021 // integral to membrane // inferred from electronic annotation	0016491 // oxidoreductase activity // inferred from electronic annotation /// 0047598 // 7-dehydrocholesterol reductase activity // inferred from electronic annotation	---	"AAH44995.1 // span:35-57,90-112,300-322,332-349,412-434 // numtm:5 /// ABD91556.1 // span:35-57,90-112,300-322,332-349,412-434 // numtm:5 /// ABD91557.1 // span:35-57,90-112,176-195,286-305,368-390 // numtm:5 /// ABD91558.1 // span:35-57,90-112 // numtm:2 /// NP_001079586.1 // span:35-57,90-112,300-322,332-349,412-434 // numtm:5"	This probe set was annotated using the Matching Probes based pipeline to a Entrez Gene identifier using 4 transcripts. // false // Matching Probes // A	"BC044995(14),DQ412630(14),DQ412631(14),NM_001086117(14)"	"BC044995 // Xenopus laevis 7-dehydrocholesterol reductase, mRNA (cDNA clone MGC:53052 IMAGE:5541800), complete cds. // gb // 14 // --- /// DQ412630 // Xenopus laevis 7-dehydrocholesterol reductase large variant mRNA, complete cds. // gb // 14 // --- /// DQ412631 // Xenopus laevis 7-dehydrocholesterol reductase medium variant mRNA, complete cds. // gb // 14 // --- /// DQ412632 // Xenopus laevis 7…	---
Xl2.16710.1.S1_at	1.8382	7.46658	8.75403	1.26934e-07	0.000140388	7.85508	Xl.16710.1.S1_at	X_laevis_2 Array	Xenopus laevis	10-Aug-10	Consensus sequence	GenBank	Xl2.16710.1	"gb:BC106267.1 /DB_XREF=gi:77748482 /GEN=MGC83560 /TID=Xl.16710.1 /CNT=31 /FEA=FLmRNA /TIER=FL /STK=1 /LL=444080 /UG=Xl.16710 /DEF=Xenopus laevis MGC83560 protein, mRNA (cDNA clone MGC:130729 IMAGE:7982646), complete cds. /PROD=MGC83560 protein /FL=gb:BC073099.1 gb:BC106267.1 /REP_ORG=X. laevis"	BC106267.1	Xl.16710	Xl.60935	"grancalcin, EF-hand calcium binding protein"	gca	full length	444080	Q6GPL6	---	NP_001085654	NM_001092185	---	---	0005509 // calcium ion binding // inferred from electronic annotation	---	---	This probe set was annotated using the Matching Probes based pipeline to a Entrez Gene identifier using 3 transcripts. // false // Matching Probes // A	"BC073099(14),BC106267(14),NM_001092185(14)"	"BC073099 // Xenopus laevis MGC83560 protein, mRNA (cDNA clone MGC:83560 IMAGE:5079139), complete cds. // gb // 14 // --- /// BC106267 // Xenopus laevis MGC83560 protein, mRNA (cDNA clone MGC:130729 IMAGE:7982646), complete cds. // gb // 14 // --- /// NM_001092185 // Xenopus laevis grancalcin, EF-hand calcium binding protein (gca), mRNA. // refseq // 14 // ---"	---
Xl2.53069.1.S1_at	1.78075	6.72002	8.95647	9.24853e-08	0.000125387	8.15227	Xl.53069.1.S1_a_at	X_laevis_2 Array	Xenopus laevis	10-Aug-10	Consensus sequence	GenBank	Xl2.53069.1	gb:CF547214 /DB_XREF=gi:34884046 /DB_XREF=AGENCOURT_15572907 /CLONE=IMAGE:7011740 /TID=Xl.53069.1 /CNT=4 /FEA=EST /TIER=ConsEnd /STK=0 /UG=Xl.53069 /UG_TITLE=Transcribed locus /REP_ORG=X. laevis	CF547214	Xl.53069	Xl.81585	---	---	est	---	---	---	---	---	---	---	---	---	---	This probe set was annotated using the Accession mapped clusters based pipeline to a UniGene identifier using 3 transcripts. // false // Accession mapped clusters // E	"CF521551,CF547214,CF547429"	CF521551 // /DB_XREF=AGENCOURT_15529184 /CLONE=IMAGE:7010074 // gb // --- // --- /// CF547214 // /DB_XREF=AGENCOURT_15572907 /CLONE=IMAGE:7011740 // gb // --- // --- /// CF547429 // /DB_XREF=AGENCOURT_15569174 /CLONE=IMAGE:7009123 // gb // --- // ---	---
Xl2.54493.2.S1_s_at	1.75454	6.74481	8.4216	2.15785e-07	0.000167171	7.35478	Xl.54493.2.S1_s_at	X_laevis_2 Array	Xenopus laevis	10-Aug-10	Consensus sequence	GenBank	Xl2.54493.2	"gb:CX133369 /DB_XREF=gi:56704391 /DB_XREF=AGENCOURT_39733847 /CLONE=IMAGE:7765256 /TID=Xl.54493.2 /CNT=6 /FEA=EST /TIER=ConsEnd /STK=0 /UG=Xl.54493 /UG_TITLE=Transcribed locus, moderately similar to NP_446090.1 isocitrate dehydrogenase 3 (NAD+) alpha (Rattus norvegicus) /REP_ORG=X. laevis"	CX133369	Xl.54493	Xl.15952	isocitrate dehydrogenase 3 (NAD+) alpha	idh3a	full length	444419	Q6GN63	EC:1.1.1.41	NP_001085990	NM_001092521	0006099 // tricarboxylic acid cycle // inferred from electronic annotation /// 0055114 // oxidation reduction // inferred from electronic annotation	0005739 // mitochondrion // inferred from electronic annotation	"0000287 // magnesium ion binding // inferred from electronic annotation /// 0004449 // isocitrate dehydrogenase (NAD+) activity // inferred from electronic annotation /// 0016491 // oxidoreductase activity // inferred from electronic annotation /// 0016616 // oxidoreductase activity, acting on the CH-OH group of donors, NAD or NADP as acceptor // inferred from electronic annotation /// 0051287 /…	---	---	This probe set was annotated using the Matching Probes based pipeline to a Entrez Gene identifier using 2 transcripts. // false // Matching Probes // A	"BC073655(14),NM_001092521(14)"	"BC073655 // Xenopus laevis MGC82998 protein, mRNA (cDNA clone MGC:82998 IMAGE:5536408), complete cds. // gb // 14 // --- /// NM_001092521 // Xenopus laevis isocitrate dehydrogenase 3 (NAD+) alpha (idh3a), nuclear gene encoding mitochondrial protein, mRNA. // refseq // 14 // ---"	---
Xl2.15822.2.S1_at	1.75122	8.79833	6.59152	5.16571e-06	0.000468111	4.31312	Xl.15822.2.S1_at	X_laevis_2 Array	Xenopus laevis	10-Aug-10	Consensus sequence	GenBank	Xl2.15822.2	"gb:BP705780 /DB_XREF=gi:46054179 /DB_XREF=BP705780 /CLONE=XL515o13ex /TID=Xl.15822.2 /CNT=5 /FEA=EST /TIER=ConsEnd /STK=0 /UG=Xl.15822 /UG_TITLE=Transcribed locus, weakly similar to NP_061322.2 matrin 3 (Homo sapiens) /REP_ORG=X. laevis"	BP705780	Xl.15822	Xl.4395	---	---	est	---	---	---	---	---	---	---	---	---	---	This probe set was annotated using the Accession mapped clusters based pipeline to a UniGene identifier using 5 transcripts. // false // Accession mapped clusters // E	"AW641833,BJ043436,BJ616339,BJ622890,BP705780"	AW641833 // /DB_XREF=cm12a01.w1 /CLONE=PBX0111A01 // gb // --- // --- /// BJ043436 // /DB_XREF=BJ043436 /CLONE=XL034n13 // gb // --- // --- /// BJ616339 // /DB_XREF=BJ616339 /CLONE=XL176i12 // gb // --- // --- /// BJ622890 // /DB_XREF=BJ622890 /CLONE=XL202k20 // gb // --- // --- /// BP705780 // /DB_XREF=BP705780 /CLONE=XL515o13ex // gb // --- // ---	---
Xl2.884.1.S1_at	1.74468	6.7259	7.48411	1.03856e-06	0.000260752	5.85868	Xl.884.1.S1_at	X_laevis_2 Array	Xenopus laevis	10-Aug-10	Consensus sequence	GenBank	Xl2.884.1	"gb:U10494.1 /DB_XREF=gi:505687 /TID=Xl.884.1 /CNT=64 /FEA=FLmRNA /TIER=FL /STK=1 /LL=380535 /UG_GENE=gna11 /UG=Xl.884 /DEF=Xenopus laevis guanine nucleotide regulatory protein G11 alpha subunit mRNA, complete cds. /PROD=guanine nucleotide regulatory protein G11 alphasubunit /FL=gb:U10494.1 gb:BC042284.1 /REP_ORG=X. laevis"	U10494.1	Xl.884	Xl.84238	"guanine nucleotide binding protein (G protein), alpha 11 (Gq class) /// guanine nucleotide regulatory protein G11 alpha subunit"	gna11 /// gna11	full length	380535 /// 779103	B1H1Y4 /// P43444 /// Q8AVH0	---	NP_001080841 /// NP_001090205	NM_001087372 /// NM_001096736	0006471 // protein amino acid ADP-ribosylation // inferred from electronic annotation /// 0007165 // signal transduction // inferred from electronic annotation /// 0007186 // G-protein coupled receptor protein signaling pathway // inferred from electronic annotation	---	0000166 // nucleotide binding // inferred from electronic annotation /// 0004871 // signal transducer activity // inferred from electronic annotation /// 0005525 // GTP binding // inferred from electronic annotation /// 0019001 // guanyl nucleotide binding // inferred from electronic annotation	---	---	This probe set was annotated using the Matching Probes based pipeline to a Entrez Gene identifier using 5 transcripts. // true // Matching Probes // A	"BC042284(14),U10494(14),BC160782(14),NM_001096736(14),NM_001087372(14)"	"BC042284 // Xenopus laevis guanine nucleotide binding protein, alpha 11, mRNA (cDNA clone MGC:53492 IMAGE:5572426), complete cds. // gb // 14 // --- /// BC160782 // Xenopus laevis guanine nucleotide regulatory protein G11 alpha subunit, mRNA (cDNA clone MGC:180113 IMAGE:5078684), complete cds. // gb // 14 // --- /// NM_001087372 // Xenopus laevis guanine nucleotide binding protein (G protein), a…	---
Xl2.53396.1.S1_at	1.73239	8.81797	7.08597	2.09605e-06	0.000299129	5.18406	Xl.53396.1.S1_at	X_laevis_2 Array	Xenopus laevis	10-Aug-10	Consensus sequence	GenBank	Xl2.53396.1	gb:CD256645 /DB_XREF=gi:31017111 /DB_XREF=AGENCOURT_14158184 /CLONE=IMAGE:6954258 /TID=Xl.53396.1 /CNT=3 /FEA=EST /TIER=ConsEnd /STK=0 /UG=Xl.53396 /UG_TITLE=Transcribed locus /REP_ORG=X. laevis	CD256645	Xl.53396	Xl.53396	---	---	est	---	---	---	---	---	---	---	---	---	---	This probe set was annotated using the Accession mapped clusters based pipeline to a UniGene identifier using 3 transcripts. // false // Accession mapped clusters // E	"BJ098751,CB199805,CD256645"	BJ098751 // /DB_XREF=BJ098751 /CLONE=XL147n15 // gb // --- // --- /// CB199805 // /DB_XREF=AGENCOURT_11245449 /CLONE=IMAGE:6874871 // gb // --- // --- /// CD256645 // /DB_XREF=AGENCOURT_14158184 /CLONE=IMAGE:6954258 // gb // --- // ---	---
Xl2.52580.1.S1_at	1.72257	9.65523	7.60463	8.43195e-07	0.000245201	6.05823	Xl.52580.1.S1_at	X_laevis_2 Array	Xenopus laevis	10-Aug-10	Consensus sequence	GenBank	Xl2.52580.1	gb:CD255392 /DB_XREF=gi:31015858 /DB_XREF=AGENCOURT_14164999 /CLONE=IMAGE:6951880 /TID=Xl.52580.1 /CNT=3 /FEA=EST /TIER=ConsEnd /STK=0 /UG=Xl.52580 /UG_TITLE=Transcribed locus /REP_ORG=X. laevis	CD255392	Xl.52580	Xl.71079	---	---	est	---	---	---	---	---	---	---	---	---	---	This probe set was annotated using the Accession mapped clusters based pipeline to a UniGene identifier using 3 transcripts. // false // Accession mapped clusters // E	"BF615819,BJ065955,CD255392"	BF615819 // /DB_XREF=de87d09.y1 /CLONE=IMAGE:3548608 // gb // --- // --- /// BJ065955 // /DB_XREF=BJ065955 /CLONE=XL084l03 // gb // --- // --- /// CD255392 // /DB_XREF=AGENCOURT_14164999 /CLONE=IMAGE:6951880 // gb // --- // ---	---
Xl2.19429.1.S2_at	1.72156	8.26101	8.33114	2.49887e-07	0.00017598	7.21597	Xl.19429.1.S2_at	X_laevis_2 Array	Xenopus laevis	10-Aug-10	Consensus sequence	GenBank	Xl2.19429.1	"gb:BC077181.1 /DB_XREF=gi:50416499 /GEN=LOC503670 /TID=Xl.19429.1 /CNT=21 /FEA=FLmRNA /TIER=FL /STK=2 /LL=503670 /UG=Xl.19429 /DEF=Xenopus laevis hypothetical LOC503670, mRNA (cDNA clone MGC:78811 IMAGE:3402402), complete cds. /PROD=LOC503670 protein /FL=gb:BC077181.1 gb:BC106673.1 /REP_ORG=X. laevis"	BC077181.1	Xl.19429	Xl.19429	"peptidylprolyl cis/trans isomerase, NIMA-interacting 1"	pin1	full length	503670	Q6DEE1	---	NP_001089028	NM_001095559	0006457 // protein folding // inferred from electronic annotation	---	0003755 // peptidyl-prolyl cis-trans isomerase activity // inferred from electronic annotation /// 0005515 // protein binding // inferred from electronic annotation /// 0016853 // isomerase activity // inferred from electronic annotation	---	---	This probe set was annotated using the Matching Probes based pipeline to a Entrez Gene identifier using 1 transcripts. // false // Matching Probes // A	NM_001095559(14)	"NM_001095559 // Xenopus laevis peptidylprolyl cis/trans isomerase, NIMA-interacting 1 (pin1), mRNA. // refseq // 14 // ---"	---
Xl2.6479.1.S1_at	1.72061	6.44874	6.1326	1.22933e-05	0.000743491	3.4722	Xl.6479.1.S1_at	X_laevis_2 Array	Xenopus laevis	10-Aug-10	Consensus sequence	GenBank	Xl2.6479.1	"gb:U66167.1 /DB_XREF=gi:1806616 /TID=Xl.6479.1 /CNT=96 /FEA=FLmRNA /TIER=FL /STK=1 /LL=380433 /UG_GENE=mad2l1 /UG=Xl.6479 /DEF=Xenopus laevis spindle assembly checkpoint component XMAD2 mRNA, complete cds. /PROD=XMAD2 /FL=gb:U66167.1 gb:BC045227.1 /REP_ORG=X. laevis"	U66167.1	Xl.6479	Xl.6479	MAD2 mitotic arrest deficient-like 1	mad2l1	full length	380433	P79935	---	NP_001080741	NM_001087272	0007067 // mitosis // inferred from electronic annotation	---	---	---	---	This probe set was annotated using the Matching Probes based pipeline to a Entrez Gene identifier using 3 transcripts. // false // Matching Probes // A	"BC045227(14),NM_001087272(14),U66167(14)"	"BC045227 // Xenopus laevis MAD2 (mitotic arrest deficient, homolog)-like 1 (yeast), mRNA (cDNA clone MGC:53137 IMAGE:5542641), complete cds. // gb // 14 // --- /// NM_001087272 // Xenopus laevis MAD2 mitotic arrest deficient-like 1 (mad2l1), mRNA. // refseq // 14 // --- /// U66167 // Xenopus laevis spindle assembly checkpoint component XMAD2 mRNA, complete cds. // gb // 14 // ---"	---
Xl2.52740.1.S1_at	1.71314	7.3463	7.93532	4.80679e-07	0.000180394	6.59473	Xl.52740.1.S1_at	X_laevis_2 Array	Xenopus laevis	10-Aug-10	Consensus sequence	GenBank	Xl2.52740.1	gb:BU911550 /DB_XREF=gi:24093464 /DB_XREF=AGENCOURT_10463544 /CLONE=IMAGE:6637554 /TID=Xl.52740.1 /CNT=5 /FEA=EST /TIER=ConsEnd /STK=0 /UG=Xl.52740 /UG_TITLE=Transcribed locus /REP_ORG=X. laevis	BU911550	Xl.52740	Xl.52740	---	---	est	---	---	---	---	---	---	---	---	---	---	This probe set was annotated using the Accession mapped clusters based pipeline to a UniGene identifier using 5 transcripts. // false // Accession mapped clusters // E	"AW642526,BG408342,BU911550,BU914290,CB943837"	AW642526 // /DB_XREF=cm19f12.w1 /CLONE=PBX0118F12 // gb // --- // --- /// BG408342 // /DB_XREF=dc99h06.y1 /CLONE=IMAGE:3405538 // gb // --- // --- /// BU911550 // /DB_XREF=AGENCOURT_10463544 /CLONE=IMAGE:6637554 // gb // --- // --- /// BU914290 // /DB_XREF=AGENCOURT_10492203 /CLONE=IMAGE:6640780 // gb // --- // --- /// CB943837 // /DB_XREF=AGENCOURT_13850892 /CLONE=IMAGE:6935069 // gb // --- // -…	---
Xl2.15604.2.S1_at	1.71179	6.87213	8.21181	3.03734e-07	0.00017598	7.03104	Xl.15604.2.S1_at	X_laevis_2 Array	Xenopus laevis	10-Aug-10	Consensus sequence	GenBank	Xl2.15604.2	gb:BI349596 /DB_XREF=gi:15044042 /DB_XREF=dae61a02.y3 /CLONE=IMAGE:4678538 /TID=Xl.15604.2 /CNT=10 /FEA=EST /TIER=ConsEnd /STK=0 /UG=Xl.15604 /UG_TITLE=Transcribed locus /REP_ORG=X. laevis	BI349596	Xl.15604	Xl.15604	---	---	est	---	---	---	---	---	---	---	---	---	---	This probe set was annotated using the Accession mapped clusters based pipeline to a UniGene identifier using 10 transcripts. // false // Accession mapped clusters // E	"AW633223,AW633280,BI349596,BJ041606,BJ621725,BU905246,BX849975,CB559473,CF287080,CF521724"	AW633223 // /DB_XREF=bl05b05.w1 /CLONE=PBX0005B05 // gb // --- // --- /// AW633280 // /DB_XREF=bl05h03.w1 /CLONE=PBX0005H03 // gb // --- // --- /// BI349596 // /DB_XREF=dae61a02.y3 /CLONE=IMAGE:4678538 // gb // --- // --- /// BJ041606 // /DB_XREF=BJ041606 /CLONE=XL027a11 // gb // --- // --- /// BJ621725 // /DB_XREF=BJ621725 /CLONE=XL198h14 // gb // --- // --- /// BU905246 // /DB_XREF=AGENCOURT_10…	---
Xl2.51587.1.S1_s_at	1.70102	8.20373	6.88413	3.01686e-06	0.000369033	4.83298	Xl.51587.1.S1_s_at	X_laevis_2 Array	Xenopus laevis	10-Aug-10	Consensus sequence	GenBank	Xl2.51587.1	"gb:DT061776 /DB_XREF=gi:72361025 /DB_XREF=AGENCOURT_55909713 /CLONE=IMAGE:8078497 /TID=Xl.51587.1 /CNT=4 /FEA=EST /TIER=ConsEnd /STK=0 /UG=Xl.51587 /UG_TITLE=Transcribed locus, strongly similar to NP_115815.1 phytanoyl-CoA hydroxylase interacting protein-like (Homo sapiens) /REP_ORG=X. laevis"	DT061776	Xl.51587	Xl.51587	phytanoyl-CoA 2-hydroxylase interacting protein-like	phyhipl	full length	447238	Q6AX58	---	NP_001087414	NM_001093945	---	---	---	---	---	This probe set was annotated using the Matching Probes based pipeline to a Entrez Gene identifier using 2 transcripts. // false // Matching Probes // A	"BC079744(14),NM_001093945(14)"	"BC079744 // Xenopus laevis MGC84441 protein, mRNA (cDNA clone MGC:84441 IMAGE:7019706), complete cds. // gb // 14 // --- /// NM_001093945 // Xenopus laevis phytanoyl-CoA 2-hydroxylase interacting protein-like (phyhipl), mRNA. // refseq // 14 // ---"	---
Xl2.52813.1.S1_a_at	1.69658	7.38257	6.43847	6.87577e-06	0.000529816	4.03612	Xl.52813.1.S1_a_at	X_laevis_2 Array	Xenopus laevis	10-Aug-10	Consensus sequence	GenBank	Xl2.52813.1	gb:BU152801 /DB_XREF=gi:22666333 /DB_XREF=AGENCOURT_8671025 /CLONE=IMAGE:4681524 /TID=Xl.52813.1 /CNT=3 /FEA=EST /TIER=ConsEnd /STK=0 /UG=Xl.52813 /UG_TITLE=Transcribed locus /REP_ORG=X. laevis	BU152801	Xl.52813	Xl.70092	---	---	est	---	---	---	---	---	---	---	---	---	---	This probe set was annotated using the Accession mapped clusters based pipeline to a UniGene identifier using 3 transcripts. // false // Accession mapped clusters // E	"BG554481,BG657122,BU152801"	BG554481 // /DB_XREF=dab28g03.y3 /CLONE=IMAGE:4175812 // gb // --- // --- /// BG657122 // /DB_XREF=dab28g03.y2 /CLONE=IMAGE:4175812 // gb // --- // --- /// BU152801 // /DB_XREF=AGENCOURT_8671025 /CLONE=IMAGE:4681524 // gb // --- // ---	---
Xl2.16261.2.S1_at	1.69207	7.39928	8.4782	1.96957e-07	0.000160214	7.44105	Xl.16261.2.S1_at	X_laevis_2 Array	Xenopus laevis	10-Aug-10	Consensus sequence	GenBank	Xl2.16261.2	gb:CB207101 /DB_XREF=gi:28247268 /DB_XREF=AGENCOURT_11368819 /CLONE=IMAGE:6879411 /TID=Xl.16261.2 /CNT=5 /FEA=EST /TIER=ConsEnd /STK=0 /UG=Xl.16261 /UG_TITLE=Transcribed locus /REP_ORG=X. laevis	CB207101	Xl.16261	Xl.16261	---	---	est	---	---	---	---	---	---	---	---	---	---	This probe set was annotated using the Accession mapped clusters based pipeline to a UniGene identifier using 5 transcripts. // false // Accession mapped clusters // E	"BI444695,BI447833,BU912287,BU916082,CB207101"	BI444695 // /DB_XREF=de27f10.y3 /CLONE=IMAGE:3473058 // gb // --- // --- /// BI447833 // /DB_XREF=dah88f05.y1 /CLONE=IMAGE:4957184 // gb // --- // --- /// BU912287 // /DB_XREF=AGENCOURT_10457743 /CLONE=IMAGE:6638441 // gb // --- // --- /// BU916082 // /DB_XREF=AGENCOURT_10497397 /CLONE=IMAGE:6642917 // gb // --- // --- /// CB207101 // /DB_XREF=AGENCOURT_11368819 /CLONE=IMAGE:6879411 // gb // --- …	---
Xl2.49731.1.S1_at	1.66847	8.82388	8.96866	9.07535e-08	0.000125387	8.16998	Xl.49731.1.S1_at	X_laevis_2 Array	Xenopus laevis	10-Aug-10	Consensus sequence	GenBank	Xl2.49731.1	"gb:BC082696.1 /DB_XREF=gi:52138946 /GEN=LOC494700 /TID=Xl.49731.1 /CNT=5 /FEA=FLmRNA /TIER=FL /STK=1 /LL=494700 /UG=Xl.49731 /DEF=Xenopus laevis hypothetical LOC494700, mRNA (cDNA clone MGC:86226 IMAGE:6958225), complete cds. /PROD=LOC494700 protein /FL=gb:BC082696.1 /REP_ORG=X. laevis"	BC082696.1	Xl.49731	Xl.49731	phosphoserine aminotransferase 1	psat1	full length	494700	Q640D3	EC:2.6.1.52	NP_001088009	NM_001094540	0006564 // L-serine biosynthetic process // inferred from electronic annotation /// 0008152 // metabolic process // inferred from electronic annotation /// 0008652 // cellular amino acid biosynthetic process // inferred from electronic annotation	---	0003824 // catalytic activity // inferred from electronic annotation /// 0004648 // O-phospho-L-serine:2-oxoglutarate aminotransferase activity // inferred from electronic annotation /// 0008483 // transaminase activity // inferred from electronic annotation /// 0016740 // transferase activity // inferred from electronic annotation /// 0030170 // pyridoxal phosphate binding // inferred from elect…	---	---	This probe set was annotated using the Matching Probes based pipeline to a Entrez Gene identifier using 1 transcripts. // false // Matching Probes // A	NM_001094540(14)	"NM_001094540 // Xenopus laevis phosphoserine aminotransferase 1 (psat1), mRNA. // refseq // 14 // ---"	---
Xl2.11951.1.S1_at	1.659	8.68337	7.60535	8.42159e-07	0.000245201	6.05941	Xl.11951.1.S1_at	X_laevis_2 Array	Xenopus laevis	10-Aug-10	Consensus sequence	GenBank	Xl2.11951.1	"gb:AF378092.1 /DB_XREF=gi:14165179 /GEN=cpg15 /TID=Xl.11951.1 /CNT=3 /FEA=FLmRNA /TIER=FL /STK=1 /LL=373709 /UG=Xl.11951 /DEF=Xenopus laevis candidate plasticity gene 15 (cpg15) mRNA, complete cds. /PROD=candidate plasticity gene 15 /FL=gb:BC082893.1 gb:AF378092.1 /REP_ORG=X. laevis"	AF378092.1	Xl.11951	Xl.11951	neuritin 1-A	nrn1-A	full length	373709	Q90ZM9	---	NP_001079157	NM_001085688	---	0005886 // plasma membrane // inferred from electronic annotation /// 0016020 // membrane // inferred from electronic annotation /// 0031225 // anchored to membrane // inferred from electronic annotation	---	---	"AAH82893.1 // span:5-27,121-143 // numtm:2 /// AAK55417.1 // span:5-27,121-143 // numtm:2 /// NP_001079157.1 // span:5-27,121-143 // numtm:2"	This probe set was annotated using the Matching Probes based pipeline to a Entrez Gene identifier using 3 transcripts. // false // Matching Probes // A	"AF378092(14),BC082893(14),NM_001085688(14)"	"AF378092 // Xenopus laevis candidate plasticity gene 15 (cpg15) mRNA, complete cds. // gb // 14 // --- /// BC082893 // Xenopus laevis neuritin 1-A, mRNA (cDNA clone MGC:84688 IMAGE:6946165), complete cds. // gb // 14 // --- /// NM_001085688 // Xenopus laevis neuritin 1-A (nrn1-A), mRNA. // refseq // 14 // ---"	---
Xl2.54843.1.S1_a_at	1.65665	8.95913	7.48841	1.03084e-06	0.000260752	5.86584	Xl.54843.1.S1_a_at	X_laevis_2 Array	Xenopus laevis	10-Aug-10	Consensus sequence	GenBank	Xl2.54843.1	"gb:EB646936 /DB_XREF=gi:93208352 /DB_XREF=AGENCOURT_75478380 /CLONE=IMAGE:8550231 /TID=Xl.54843.1 /CNT=21 /FEA=EST /TIER=ConsEnd /STK=0 /UG=Xl.54843 /UG_TITLE=Transcribed locus, weakly similar to XP_541324.2 PREDICTED: similar to PHD finger protein 2 isoform a (Canis familiaris) /REP_ORG=X. laevis"	EB646936	Xl.54843	Xl.70734	---	---	est	---	---	---	---	---	---	---	---	---	---	This probe set was annotated using the Accession mapped clusters based pipeline to a UniGene identifier using 16 transcripts. // false // Accession mapped clusters // E	"AW642170,AW767580,BJ039744,BJ060880,BJ063471,BJ063578,BP683192,BP695166,BP701078,BQ733100,BU899733,DY547594,EB461490,EB467294,EB473488,EB646936"	AW642170 // /DB_XREF=cm15f12.w1 /CLONE=PBX0114F12 // gb // --- // --- /// AW767580 // /DB_XREF=da78g12.y1 /CLONE=IMAGE:3201094 // gb // --- // --- /// BJ039744 // /DB_XREF=BJ039744 /CLONE=XL038g01 // gb // --- // --- /// BJ060880 // /DB_XREF=BJ060880 /CLONE=XL067c23 // gb // --- // --- /// BJ063471 // /DB_XREF=BJ063471 /CLONE=XL076g09 // gb // --- // --- /// BJ063578 // /DB_XREF=BJ063578 /CLONE=X…	---
Xl2.12642.2.S1_at	1.65117	10.6757	8.89197	1.02248e-07	0.00012796	8.05818	Xl.12642.2.S1_at	X_laevis_2 Array	Xenopus laevis	10-Aug-10	Consensus sequence	GenBank	Xl2.12642.2	"gb:EB643832 /DB_XREF=gi:93205248 /DB_XREF=AGENCOURT_75548219 /CLONE=IMAGE:8550676 /TID=Xl.12642.2 /CNT=6 /FEA=EST /TIER=ConsEnd /STK=0 /UG=Xl.12642 /UG_TITLE=Transcribed locus, weakly similar to XP_421133.1 PREDICTED: similar to hypothetical protein MGC4504 (Gallus gallus) /REP_ORG=X. laevis"	EB643832	Xl.12642	Xl.72870	---	---	est	---	---	---	---	---	---	---	---	---	---	This probe set was annotated using the Accession mapped clusters based pipeline to a UniGene identifier using 4 transcripts. // false // Accession mapped clusters // E	"BJ033717,BJ071426,BJ071746,BJ075009"	BJ033717 // /DB_XREF=BJ033717 /CLONE=XL022k01 // gb // --- // --- /// BJ071426 // /DB_XREF=BJ071426 /CLONE=XL094f18 // gb // --- // --- /// BJ071746 // /DB_XREF=BJ071746 /CLONE=XL095f18 // gb // --- // --- /// BJ075009 // /DB_XREF=BJ075009 /CLONE=XL087c15 // gb // --- // ---	---
Xl2.51120.1.S1_at	1.63074	7.58287	8.37802	2.31561e-07	0.000171239	7.28805	Xl.51120.1.S1_at	X_laevis_2 Array	Xenopus laevis	10-Aug-10	Consensus sequence	GenBank	Xl2.51120.1	"gb:BJ622878 /DB_XREF=gi:37264927 /DB_XREF=BJ622878 /CLONE=XL202k03 /TID=Xl.51120.1 /CNT=8 /FEA=EST /TIER=ConsEnd /STK=0 /UG=Xl.51120 /UG_TITLE=Transcribed locus, moderately similar to XP_418184.1 PREDICTED: similar to fasting-induced adipose factor (Gallus gallus) /REP_ORG=X. laevis"	BJ622878	Xl.51120	Xl.76379	---	---	est	---	---	---	---	---	---	---	---	---	---	This probe set was annotated using the Accession mapped clusters based pipeline to a UniGene identifier using 8 transcripts. // false // Accession mapped clusters // E	"BJ622878,BQ387879,BQ735332,BU905063,BX847953,CA982856,CB558869,CF285185"	BJ622878 // /DB_XREF=BJ622878 /CLONE=XL202k03 // gb // --- // --- /// BQ387879 // /DB_XREF=NISC_mn26c10.y1 /CLONE=IMAGE:5074555 // gb // --- // --- /// BQ735332 // /DB_XREF=AGENCOURT_8097322 /CLONE=IMAGE:5542600 // gb // --- // --- /// BU905063 // /DB_XREF=AGENCOURT_10163211 /CLONE=IMAGE:4032696 // gb // --- // --- /// BX847953 // /DB_XREF=BX847953 /CLONE=IMAGp998E2011200 ; IMAGE:5074555 // gb //…	---
Xl2.4170.2.S1_s_at	1.62587	8.15515	7.87908	5.28364e-07	0.000191021	6.50461	Xl.4170.2.S1_s_at	X_laevis_2 Array	Xenopus laevis	10-Aug-10	Consensus sequence	GenBank	Xl2.4170.2	gb:DY560416 /DB_XREF=gi:88884323 /DB_XREF=AGENCOURT_69715981 /CLONE=IMAGE:8331565 /TID=Xl.4170.2 /CNT=22 /FEA=mRNA /TIER=ConsEnd /STK=0 /LL=494857 /UG_GENE=LOC494857 /UG=Xl.4170 /UG_TITLE=Hypothetical LOC494857 /REP_ORG=X. laevis	DY560416	Xl.4170	Xl.77410	interferon-related developmental regulator 1 /// hypothetical protein MGC69123	ifrd1 /// MGC69123	full length	379667 /// 494857	Q5XK75 /// Q6PF29	---	NP_001079976 /// NP_001088150	NM_001086507 /// NM_001094681	---	---	0005488 // binding // inferred from electronic annotation	---	---	This probe set was annotated using the Matching Probes based pipeline to a Entrez Gene identifier using 2 transcripts. // true // Matching Probes // A	"NM_001086507(14),NM_001094681(14)"	"NM_001086507 // Xenopus laevis hypothetical protein MGC69123 (MGC69123), mRNA. // refseq // 14 // --- /// NM_001094681 // Xenopus laevis interferon-related developmental regulator 1 (ifrd1), mRNA. // refseq // 14 // ---"	AF549961 // gb_htc // 1 // Cross Hyb Matching Probes
Xl2.56703.1.S1_at	1.62258	7.61839	7.45638	1.08987e-06	0.000260752	5.81246	Xl.56703.1.S1_at	X_laevis_2 Array	Xenopus laevis	10-Aug-10	Consensus sequence	GenBank	Xl2.56703.1	gb:BJ035083 /DB_XREF=gi:17414336 /DB_XREF=BJ035083 /CLONE=XL031o13 /TID=Xl.56703.1 /CNT=3 /FEA=EST /TIER=ConsEnd /STK=0 /UG=Xl.56703 /UG_TITLE=Transcribed locus /REP_ORG=X. laevis	BJ035083	Xl.56703	Xl.5053	---	---	est	---	---	---	---	---	---	---	---	---	---	This probe set was annotated using the Accession mapped clusters based pipeline to a UniGene identifier using 3 transcripts. // false // Accession mapped clusters // E	"BJ035083,BJ613749,EB476243"	BJ035083 // /DB_XREF=BJ035083 /CLONE=XL031o13 // gb // --- // --- /// BJ613749 // /DB_XREF=BJ613749 /CLONE=XL165a13 // gb // --- // --- /// EB476243 // /DB_XREF=AGENCOURT_74347174 /CLONE=IMAGE:8545718 // gb // --- // ---	---
Xl2.49742.1.S1_at	1.62223	7.46786	7.49256	1.02344e-06	0.000260752	5.87274	Xl.49742.1.S1_at	X_laevis_2 Array	Xenopus laevis	10-Aug-10	Consensus sequence	GenBank	Xl2.49742.1	"gb:AB100961.1 /DB_XREF=gi:85857151 /GEN=TIFA /TID=Xl.49742.1 /CNT=5 /FEA=FLmRNA /TIER=FL /STK=1 /UG=Xl.49742 /DEF=Xenopus laevis TIFA mRNA for TRAF6 binding protein, complete cds. /PROD=TRAF6 binding protein /FL=gb:AB100961.1 /REP_ORG=X. laevis"	AB100961.1	Xl.49742	Xl.49742	TRAF-interacting protein with forkhead-associated domain	tifa	full length	734184	Q2MHQ9	---	NP_001089151	NM_001095682	0007250 // activation of NF-kappaB-inducing kinase activity // inferred from direct assay	---	0044198 // zf-TRAF domain binding // inferred from physical interaction	IPR000253 // Forkhead-associated // 1.8E-4	---	This probe set was annotated using the Matching Probes based pipeline to a Entrez Gene identifier using 2 transcripts. // false // Matching Probes // A	"AB100961(13),NM_001095682(13)"	"AB100961 // Xenopus laevis TIFA mRNA for TRAF6 binding protein, complete cds. // gb // 13 // --- /// BC082687 // Xenopus laevis cDNA clone IMAGE:6937376. // gb // 14 // --- /// NM_001095682 // Xenopus laevis TRAF-interacting protein with forkhead-associated domain (tifa), mRNA. // refseq // 13 // ---"	---
Xl2.1419.1.S1_s_at	1.59981	8.63179	10.5644	8.80471e-09	7.16219e-05	10.3239	Xl.1419.1.S1_s_at	X_laevis_2 Array	Xenopus laevis	10-Aug-10	Consensus sequence	GenBank	Xl2.1419.1	"gb:BC059984.1 /DB_XREF=gi:37747722 /GEN=MGC68691 /TID=Xl.1419.1 /CNT=21 /FEA=FLmRNA /TIER=FL+Stack /STK=6 /LL=398826 /UG=Xl.1419 /DEF=Xenopus laevis hypothetical protein MGC68691, mRNA (cDNA clone MGC:68691 IMAGE:4033200), complete cds. /PROD=MGC68691 protein /FL=gb:BC059984.1 /REP_ORG=X. laevis"	BC059984.1	Xl.1419	Xl.1419	interferon regulatory factor 1	irf1	full length	398826	Q6PB00	---	NP_001083250	NM_001089781	"0006355 // regulation of transcription, DNA-dependent // inferred from electronic annotation"	---	0003700 // transcription factor activity // inferred from electronic annotation	---	---	This probe set was annotated using the Matching Probes based pipeline to a Entrez Gene identifier using 1 transcripts. // false // Matching Probes // A	NM_001089781(14)	"NM_001089781 // Xenopus laevis interferon regulatory factor 1 (irf1), mRNA. // refseq // 14 // ---"	---
Xl2.23213.1.A1_s_at	1.58782	9.23705	7.35563	1.29968e-06	0.000273533	5.64358	Xl.23213.1.A1_s_at	X_laevis_2 Array	Xenopus laevis	10-Aug-10	Consensus sequence	GenBank	Xl2.23213.1	"gb:BI448211 /DB_XREF=gi:15272918 /DB_XREF=dac73a12.x1 /CLONE=IMAGE:4435510 /TID=Xl.23213.1 /CNT=1 /FEA=EST /TIER=ConsEnd /STK=1 /UG=Xl.23213 /UG_TITLE=Transcribed locus, weakly similar to XP_421525.1 PREDICTED: similar to ubiquitin-conjugating enzyme E2D 1, UBC45 homolog (Gallus gallus) /REP_ORG=X. laevis"	BI448211	Xl.23213	Xl.48219	ubiquitin-conjugating enzyme E2D 1 (UBC4/5 homolog)	ube2d1	full length	495381	Q6DFK8	---	NP_001088511	NM_001095042	0043687 // post-translational protein modification // inferred from electronic annotation /// 0051246 // regulation of protein metabolic process // inferred from electronic annotation	---	0016874 // ligase activity // inferred from electronic annotation /// 0019787 // small conjugating protein ligase activity // inferred from electronic annotation	---	---	This probe set was annotated using the Matching Probes based pipeline to a Entrez Gene identifier using 1 transcripts. // false // Matching Probes // A	NM_001095042(14)	"NM_001095042 // Xenopus laevis ubiquitin-conjugating enzyme E2D 1 (UBC4/5 homolog) (ube2d1), mRNA. // refseq // 14 // ---"	---
Xl2.32871.1.S1_at	1.57156	6.4509	6.47726	6.39315e-06	0.000522664	4.10666	Xl.32871.1.S1_at	X_laevis_2 Array	Xenopus laevis	10-Aug-10	Consensus sequence	GenBank	Xl2.32871.1	gb:BP677144 /DB_XREF=gi:54625953 /DB_XREF=BP677144 /CLONE=XL424p16ex /TID=Xl.32871.1 /CNT=7 /FEA=EST /TIER=ConsEnd /STK=0 /UG=Xl.32871 /UG_TITLE=Transcribed locus /REP_ORG=X. laevis	BP677144	Xl.32871	Xl.32871	---	---	est	---	---	---	---	---	---	---	---	---	---	This probe set was annotated using the Accession mapped clusters based pipeline to a UniGene identifier using 7 transcripts. // false // Accession mapped clusters // E	"BG038858,BJ093967,BJ094288,BJ622105,BJ627650,BP677144,CD253278"	BG038858 // /DB_XREF=daa45a05.x1 /CLONE=IMAGE:4058768 // gb // --- // --- /// BJ093967 // /DB_XREF=BJ093967 /CLONE=XL144a14 // gb // --- // --- /// BJ094288 // /DB_XREF=BJ094288 /CLONE=XL145a14 // gb // --- // --- /// BJ622105 // /DB_XREF=BJ622105 /CLONE=XL199n02 // gb // --- // --- /// BJ627650 // /DB_XREF=BJ627650 /CLONE=XL218n21 // gb // --- // --- /// BP677144 // /DB_XREF=BP677144 /CLONE=XL42…	---
Xl2.31221.1.S1_at	1.55019	9.36384	8.53268	1.80454e-07	0.000160214	7.52367	Xl.31221.1.S1_at	X_laevis_2 Array	Xenopus laevis	10-Aug-10	Consensus sequence	GenBank	Xl2.31221.1	gb:CD252738 /DB_XREF=gi:31013204 /DB_XREF=AGENCOURT_14214650 /CLONE=IMAGE:6945392 /TID=Xl.31221.1 /CNT=3 /FEA=EST /TIER=ConsEnd /STK=0 /UG=Xl.31221 /UG_TITLE=Transcribed locus /REP_ORG=X. laevis	CD252738	Xl.31221	Xl.31221	---	---	est	---	---	---	---	---	---	---	---	---	---	This probe set was annotated using the Accession mapped clusters based pipeline to a UniGene identifier using 3 transcripts. // false // Accession mapped clusters // E	"AW159738,CD252738,CD360943"	AW159738 // /DB_XREF=zb06d04.x50 /CLONE=zb06d04 // gb // --- // --- /// CD252738 // /DB_XREF=AGENCOURT_14214650 /CLONE=IMAGE:6945392 // gb // --- // --- /// CD360943 // /DB_XREF=AGENCOURT_14239267 /CLONE=IMAGE:6957347 // gb // --- // ---	---
Xl2.48134.1.S1_at	1.54234	9.90556	8.09026	3.71205e-07	0.000179282	6.8406	Xl.48134.1.S1_at	X_laevis_2 Array	Xenopus laevis	10-Aug-10	Consensus sequence	GenBank	Xl2.48134.1	"gb:BU911412 /DB_XREF=gi:24093326 /DB_XREF=AGENCOURT_10485296 /CLONE=IMAGE:6637386 /TID=Xl.48134.1 /CNT=5 /FEA=EST /TIER=ConsEnd /STK=0 /UG=Xl.48134 /UG_TITLE=Transcribed locus, moderately similar to XP_576404.1 PREDICTED: immunoglobulin superfamily, member 4A (predicted) (Rattus norvegicus) /REP_ORG=X. laevis"	BU911412	Xl.48134	Xl.77440	---	---	est	---	---	---	---	---	---	---	---	---	---	This probe set was annotated using the Accession mapped clusters based pipeline to a UniGene identifier using 3 transcripts. // false // Accession mapped clusters // E	"BJ638383,BP713178,BU911412"	BJ638383 // /DB_XREF=BJ638383 /CLONE=XL198e14 // gb // --- // --- /// BP713178 // /DB_XREF=BP713178 /CLONE=XL401n20ex // gb // --- // --- /// BU911412 // /DB_XREF=AGENCOURT_10485296 /CLONE=IMAGE:6637386 // gb // --- // ---	---
Xl2.6310.1.A1_at	1.53202	6.82591	8.73795	1.30193e-07	0.000140388	7.83123	Xl.6310.1.A1_at	X_laevis_2 Array	Xenopus laevis	10-Aug-10	Consensus sequence	GenBank	Xl2.6310.1	gb:BP687558 /DB_XREF=gi:46035513 /DB_XREF=BP687558 /CLONE=XL454j16ex /TID=Xl.6310.1 /CNT=2 /FEA=EST /TIER=ConsEnd /STK=0 /UG=Xl.6310 /UG_TITLE=Transcribed locus /REP_ORG=X. laevis	BP687558	Xl.6310	Xl.9108	---	---	est	---	---	---	---	---	---	---	---	---	---	This probe set was annotated using the Accession mapped clusters based pipeline to a UniGene identifier using 2 transcripts. // false // Accession mapped clusters // E	"AW632869,BP687558"	AW632869 // /DB_XREF=bl01c05.x2 /CLONE=PBX0001C05 // gb // --- // --- /// BP687558 // /DB_XREF=BP687558 /CLONE=XL454j16ex // gb // --- // ---	---
Xl2.56577.1.S1_at	1.53053	6.27806	7.2808	1.48256e-06	0.000273533	5.51715	Xl.56577.1.S1_at	X_laevis_2 Array	Xenopus laevis	10-Aug-10	Consensus sequence	GenBank	Xl2.56577.1	gb:EB462386 /DB_XREF=gi:92059710 /DB_XREF=AGENCOURT_73647981 /CLONE=IMAGE:8537093 /TID=Xl.56577.1 /CNT=4 /FEA=EST /TIER=ConsEnd /STK=0 /UG=Xl.56577 /UG_TITLE=Transcribed locus /REP_ORG=X. laevis	EB462386	Xl.56577	Xl.12757	cyclin-dependent kinase 10	cdk10	full length	100036925	A1L2R1	EC:2.7.11.22	NP_001091165	NM_001097696	0006468 // protein amino acid phosphorylation // inferred from electronic annotation	---	0000166 // nucleotide binding // inferred from electronic annotation /// 0004672 // protein kinase activity // inferred from electronic annotation /// 0004674 // protein serine/threonine kinase activity // inferred from electronic annotation /// 0005524 // ATP binding // inferred from electronic annotation	IPR001245 // Tyrosine protein kinase // 3.8E-23	---	This probe set was annotated using the Matching Probes based pipeline to a Entrez Gene identifier using 1 transcripts. // false // Matching Probes // A	NM_001097696(14)	"NM_001097696 // Xenopus laevis cyclin-dependent kinase 10 (cdk10), mRNA. // refseq // 14 // ---"	---
Xl2.51630.1.S1_at	1.49814	7.93505	4.98901	0.000120277	0.00284417	1.24986	Xl.51630.1.S1_at	X_laevis_2 Array	Xenopus laevis	10-Aug-10	Consensus sequence	GenBank	Xl2.51630.1	gb:CD253625 /DB_XREF=gi:31014091 /DB_XREF=AGENCOURT_14214659 /CLONE=IMAGE:6946425 /TID=Xl.51630.1 /CNT=3 /FEA=EST /TIER=ConsEnd /STK=0 /UG=Xl.51630 /UG_TITLE=Transcribed locus /REP_ORG=X. laevis	CD253625	Xl.51630	Xl.81397	---	---	est	---	---	---	---	---	---	---	---	---	---	This probe set was annotated using the Accession mapped clusters based pipeline to a UniGene identifier using 3 transcripts. // false // Accession mapped clusters // E	"CD253625,CD256268,CF548456"	CD253625 // /DB_XREF=AGENCOURT_14214659 /CLONE=IMAGE:6946425 // gb // --- // --- /// CD256268 // /DB_XREF=AGENCOURT_14182978 /CLONE=IMAGE:6953154 // gb // --- // --- /// CF548456 // /DB_XREF=AGENCOURT_15594267 /CLONE=IMAGE:7019651 // gb // --- // ---	---
Xl2.5405.1.S2_at	1.49176	6.76983	6.66434	4.5136e-06	0.00044504	4.44371	Xl.5405.1.S2_at	X_laevis_2 Array	Xenopus laevis	10-Aug-10	Consensus sequence	GenBank	Xl2.5405.1	gb:CB206881 /DB_XREF=gi:28246860 /DB_XREF=AGENCOURT_11370347 /CLONE=IMAGE:6879219 /TID=Xl.5405.1 /CNT=16 /FEA=FLmRNA /TIER=ConsEnd /STK=0 /UG=Xl.5405 /UG_TITLE=Syndecan-4.1 /FL=gb:DQ116028.1 /REP_ORG=X. laevis	CB206881	Xl.5405	Xl.5405	syndecan-4.1	sdc4-a	full length	734218	B1H1N2 /// Q1AGV7	---	NP_001089176	NM_001095707	0001843 // neural tube closure // inferred from mutant phenotype /// 0007275 // multicellular organismal development // inferred from electronic annotation /// 0007369 // gastrulation // inferred from electronic annotation /// 0008104 // protein localization // inferred from mutant phenotype /// 0016055 // Wnt receptor signaling pathway // inferred from electronic annotation /// 0016055 // Wnt re…	0016020 // membrane // inferred from electronic annotation /// 0016021 // integral to membrane // inferred from electronic annotation /// 0016021 // integral to membrane // non-traceable author statement	0005109 // frizzled binding // inferred from physical interaction /// 0005515 // protein binding // inferred from physical interaction /// 0008092 // cytoskeletal protein binding // inferred from electronic annotation	---	AAI31895.1 // span:185-207 // numtm:1 /// AAI60673.1 // span:149-171 // numtm:1	This probe set was annotated using the Matching Probes based pipeline to a Entrez Gene identifier using 2 transcripts. // false // Matching Probes // A	"BC131894(14),BC160673(14)"	"BC131894 // Xenopus laevis syndecan-4.1, mRNA (cDNA clone IMAGE:4965024), partial cds. // gb // 14 // --- /// BC160673 // Xenopus laevis syndecan-4.1, mRNA (cDNA clone MGC:179756 IMAGE:5542553), complete cds. // gb // 14 // ---"	---
Xl2.1678.1.S1_s_at	1.48998	5.47994	7.46033	1.0824e-06	0.000260752	5.81906	Xl.1678.1.S1_s_at	X_laevis_2 Array	Xenopus laevis	10-Aug-10	Consensus sequence	GenBank	Xl2.1678.1	"gb:L29495.1 /DB_XREF=gi:1161305 /GEN=Pim1 /TID=Xl.1678.1 /CNT=17 /FEA=FLmRNA /TIER=FL /STK=1 /LL=394343 /UG=Xl.1678 /UG_TITLE=Pim-1 oncogene /DEF=Xenopus laevis Pim1 gene, complete cds. /FL=gb:L29495.1 /REP_ORG=X. laevis"	L29495.1	Xl.1678	Xl.23800	pim-3 oncogene	pim3	full length	735245	B7ZQV4 /// Q2KHQ0 /// Q2TAT9 /// Q91822	EC:2.7.11.1	NP_001090165	NM_001096696	0006468 // protein amino acid phosphorylation // inferred from electronic annotation	---	0000166 // nucleotide binding // inferred from electronic annotation /// 0004672 // protein kinase activity // inferred from electronic annotation /// 0004674 // protein serine/threonine kinase activity // inferred from electronic annotation /// 0005524 // ATP binding // inferred from electronic annotation /// 0016301 // kinase activity // inferred from electronic annotation /// 0016740 // transf…	IPR001245 // Tyrosine protein kinase // 1.7E-4	---	This probe set was annotated using the Matching Probes based pipeline to a Entrez Gene identifier using 2 transcripts. // false // Matching Probes // A	"L29495(13),NM_001087568(13)"	"BC110730 // Xenopus laevis cDNA clone IMAGE:7203199, partial cds. // gb // 14 // --- /// BC169941 // Xenopus laevis cDNA clone MGC:196668 IMAGE:9041576, complete cds. // gb // 13 // --- /// BC169943 // Xenopus laevis cDNA clone MGC:196670 IMAGE:9041578, complete cds. // gb // 13 // --- /// L29495 // Xenopus laevis Pim1 gene, complete cds. // gb // 13 // --- /// NM_001087568 // Xenopus laevis pim…	---
Xl2.6679.1.S1_s_at	1.48995	10.864	7.27425	1.49979e-06	0.000273533	5.50605	Xl.6679.1.S1_s_at	X_laevis_2 Array	Xenopus laevis	10-Aug-10	Consensus sequence	GenBank	Xl2.6679.1	"gb:L17039.1 /DB_XREF=gi:393276 /TID=Xl.6679.1 /CNT=37 /FEA=FLmRNA /TIER=FL /STK=1 /LL=397767 /UG_GENE=LOC397767 /UG=Xl.6679 /DEF=Xenopus laevis protein phosphatase 1-gamma 1 mRNA, complete cds. /PROD=protein phosphatase 1-gamma 1 /FL=gb:BC090213.1 gb:L17039.1 /REP_ORG=X. laevis"	L17039.1	Xl.6679	Xl.83313	"protein phosphatase 1, catalytic subunit, gamma isoform /// protein phosphatase 1, catalytic subunit, gamma isozyme"	ppp1cc /// ppp1cc	full length	380598 /// 397767	P36874 /// Q7SZ10	EC:3.1.3.16	NP_001080904 /// NP_001081308	NM_001087435 /// NM_001087839	0005975 // carbohydrate metabolic process // inferred from electronic annotation /// 0005977 // glycogen metabolic process // inferred from electronic annotation /// 0006470 // protein amino acid dephosphorylation // inferred from direct assay /// 0006470 // protein amino acid dephosphorylation // inferred from sequence or structural similarity /// 0007049 // cell cycle // inferred from electroni…	0005624 // membrane fraction // inferred from direct assay /// 0005624 // membrane fraction // inferred from sequence or structural similarity /// 0005625 // soluble fraction // inferred from direct assay /// 0005625 // soluble fraction // inferred from sequence or structural similarity /// 0005737 // cytoplasm // inferred from electronic annotation /// 0016020 // membrane // inferred from electr…	0004721 // phosphoprotein phosphatase activity // inferred from electronic annotation /// 0004722 // protein serine/threonine phosphatase activity // inferred from direct assay /// 0004722 // protein serine/threonine phosphatase activity // inferred from sequence or structural similarity /// 0016787 // hydrolase activity // inferred from electronic annotation /// 0046872 // metal ion binding // i…	---	---	This probe set was annotated using the Matching Probes based pipeline to a Entrez Gene identifier using 7 transcripts. // true // Matching Probes // A	"BC054188(14),BC090213(14),L17039(11),AB106881(14),AB106882(14),NM_001087435(14),NM_001087839(14)"	"AB106881 // Xenopus laevis mRNA for protein phosphatase 1 gamma 1, complete cds. // gb // 14 // --- /// AB106882 // Xenopus laevis mRNA for protein phosphatase 1 zeta, complete cds. // gb // 14 // --- /// BC054188 // Xenopus laevis protein phosphatase 1, catalytic subunit, gamma isoform, mRNA (cDNA clone MGC:64327 IMAGE:6876315), complete cds. // gb // 14 // --- /// BC090213 // Xenopus laevis pr…	---
Xl2.25231.1.S1_s_at	1.4848	8.69593	6.75189	3.8414e-06	0.000417845	4.59962	Xl.25231.1.S1_s_at	X_laevis_2 Array	Xenopus laevis	10-Aug-10	Consensus sequence	GenBank	Xl2.25231.1	"gb:AW638057 /DB_XREF=gi:7395194 /DB_XREF=bl65f09.w1 /CLONE=PBX0065F09 /TID=Xl.25231.1 /CNT=26 /FEA=EST /TIER=ConsEnd /STK=0 /UG=Xl.25231 /UG_TITLE=Transcribed locus, strongly similar to XP_524948.1 PREDICTED: hypothetical protein XP_524948 (Pan troglodytes) /REP_ORG=X. laevis"	AW638057	Xl.25231	Xl.55583	transmembrane and coiled-coil domains 1	tmco1	full length	734689	Q4FZN9	---	NP_001089629	NM_001096160	---	---	---	---	"AAH99315.1 // span:9-31,90-109 // numtm:2 /// NP_001089629.1 // span:9-31,90-109 // numtm:2"	This probe set was annotated using the Matching Probes based pipeline to a Entrez Gene identifier using 2 transcripts. // false // Matching Probes // A	"BC099315(14),NM_001096160(14)"	"BC099315 // Xenopus laevis membrane protein-like, mRNA (cDNA clone MGC:116509 IMAGE:6937857), complete cds. // gb // 14 // --- /// NM_001096160 // Xenopus laevis transmembrane and coiled-coil domains 1 (tmco1), mRNA. // refseq // 14 // ---"	---
Xl2.5330.2.S1_at	1.47241	7.13094	7.57788	8.82961e-07	0.000252016	6.01413	Xl.5330.2.S1_at	X_laevis_2 Array	Xenopus laevis	10-Aug-10	Consensus sequence	GenBank	Xl2.5330.2	gb:BJ070910 /DB_XREF=gi:17501099 /DB_XREF=BJ070910 /CLONE=XL092d08 /TID=Xl.5330.2 /CNT=6 /FEA=EST /TIER=ConsEnd /STK=0 /UG=Xl.5330 /UG_TITLE=Transcribed locus /REP_ORG=X. laevis	BJ070910	Xl.5330	Xl.70848	---	---	est	---	---	---	---	---	---	---	---	---	---	This probe set was annotated using the Accession mapped clusters based pipeline to a UniGene identifier using 6 transcripts. // false // Accession mapped clusters // E	"BG017966,BJ070910,BU910942,BX846821,CA790024,CA987059"	BG017966 // /DB_XREF=dab12h09.y1 /CLONE=IMAGE:4174336 // gb // --- // --- /// BJ070910 // /DB_XREF=BJ070910 /CLONE=XL092d08 // gb // --- // --- /// BU910942 // /DB_XREF=AGENCOURT_10491431 /CLONE=IMAGE:6636844 // gb // --- // --- /// BX846821 // /DB_XREF=BX846821 /CLONE=IMAGp998P198302 ; IMAGE:3402114 // gb // --- // --- /// CA790024 // /DB_XREF=AGENCOURT_10309447 /CLONE=IMAGE:5156005 // gb // ---…	---
Xl2.8821.1.S1_at	1.46591	7.07924	8.48208	1.9573e-07	0.000160214	7.44695	Xl.8821.1.S1_at	X_laevis_2 Array	Xenopus laevis	10-Aug-10	Consensus sequence	GenBank	Xl2.8821.1	"gb:BC076642.1 /DB_XREF=gi:49898872 /GEN=psph-prov /TID=Xl.8821.1 /CNT=4 /FEA=FLmRNA /TIER=FL /STK=1 /LL=446328 /UG=Xl.8821 /DEF=Xenopus laevis phosphoserine phosphatase, mRNA (cDNA clone MGC:78828 IMAGE:3402680), complete cds. /PROD=psph-prov protein /FL=gb:BC076642.1 /REP_ORG=X. laevis"	BC076642.1	Xl.8821	Xl.57405	phosphoserine phosphatase	psph	full length	446328	Q6DFU1	EC:3.1.3.3	NP_001086494	NM_001093025	0006564 // L-serine biosynthetic process // inferred from electronic annotation /// 0008152 // metabolic process // inferred from electronic annotation	---	0003824 // catalytic activity // inferred from electronic annotation /// 0004647 // phosphoserine phosphatase activity // inferred from electronic annotation /// 0016791 // phosphatase activity // inferred from electronic annotation	---	---	This probe set was annotated using the Matching Probes based pipeline to a Entrez Gene identifier using 2 transcripts. // false // Matching Probes // A	"BC076642(14),NM_001093025(14)"	"BC076642 // Xenopus laevis phosphoserine phosphatase, mRNA (cDNA clone MGC:78828 IMAGE:3402680), complete cds. // gb // 14 // --- /// NM_001093025 // Xenopus laevis phosphoserine phosphatase (psph), mRNA. // refseq // 14 // ---"	---
Xl2.968.1.S2_at	1.45974	7.39707	7.28899	1.4613e-06	0.000273533	5.53103	Xl.968.1.S2_at	X_laevis_2 Array	Xenopus laevis	10-Aug-10	Consensus sequence	GenBank	Xl2.968.1	"gb:BC079732.1 /DB_XREF=gi:50924921 /GEN=btrc-A-prov /TID=Xl.968.1 /CNT=22 /FEA=FLmRNA /TIER=FL /STK=1 /LL=394362 /UG=Xl.968 /DEF=Xenopus laevis beta-transducin repeat containing, mRNA (cDNA clone MGC:83554 IMAGE:5078981), complete cds. /PROD=btrc-A-prov protein /FL=gb:M98268.1 gb:BC079732.1 /REP_ORG=X. laevis"	BC079732.1	Xl.968	Xl.968	beta-transducin repeat containing	btrc	full length	394362	Q91854	---	NP_001081064	NM_001087595	0016055 // Wnt receptor signaling pathway // inferred from electronic annotation	---	---	---	---	This probe set was annotated using the Matching Probes based pipeline to a Entrez Gene identifier using 2 transcripts. // false // Matching Probes // A	"BC079732(14),NM_001087595(14)"	"BC079732 // Xenopus laevis beta-transducin repeat containing, mRNA (cDNA clone MGC:83554 IMAGE:5078981), complete cds. // gb // 14 // --- /// NM_001087595 // Xenopus laevis beta-transducin repeat containing (btrc), mRNA. // refseq // 14 // ---"	---
Xl2.16440.2.S1_at	1.45824	7.00237	6.88549	3.00946e-06	0.000369033	4.83535	Xl.16440.2.S1_at	X_laevis_2 Array	Xenopus laevis	10-Aug-10	Consensus sequence	GenBank	Xl2.16440.2	gb:BJ067744 /DB_XREF=gi:17493994 /DB_XREF=BJ067744 /CLONE=XL102k12 /TID=Xl.16440.2 /CNT=7 /FEA=EST /TIER=ConsEnd /STK=0 /UG=Xl.16440 /UG_TITLE=Transcribed locus /REP_ORG=X. laevis	BJ067744	Xl.16440	Xl.16440	---	---	est	---	---	---	---	---	---	---	---	---	---	This probe set was annotated using the Accession mapped clusters based pipeline to a UniGene identifier using 7 transcripts. // false // Accession mapped clusters // E	"BG553420,BJ035552,BJ057932,BJ067744,BJ074611,CK798384,EB463344"	BG553420 // /DB_XREF=dac25h03.y1 /CLONE=IMAGE:4408180 // gb // --- // --- /// BJ035552 // /DB_XREF=BJ035552 /CLONE=XL023h14 // gb // --- // --- /// BJ057932 // /DB_XREF=BJ057932 /CLONE=XL103n20 // gb // --- // --- /// BJ067744 // /DB_XREF=BJ067744 /CLONE=XL102k12 // gb // --- // --- /// BJ074611 // /DB_XREF=BJ074611 /CLONE=XL090n21 // gb // --- // --- /// CK798384 // /DB_XREF=AGENCOURT_18788041 /…	---
Xl2.52209.1.S1_at	1.44681	6.20984	7.115	1.98998e-06	0.000291666	5.23406	Xl.52209.1.S1_at	X_laevis_2 Array	Xenopus laevis	10-Aug-10	Consensus sequence	GenBank	Xl2.52209.1	"gb:BJ623728 /DB_XREF=gi:37266777 /DB_XREF=BJ623728 /CLONE=XL205m07 /TID=Xl.52209.1 /CNT=4 /FEA=EST /TIER=ConsEnd /STK=0 /UG=Xl.52209 /UG_TITLE=Transcribed locus, moderately similar to XP_420687.1 PREDICTED: similar to hepatocellular carcinoma related protein 1 (Gallus gallus) /REP_ORG=X. laevis"	BJ623728	Xl.52209	Xl.29802	hypothetical protein LOC100036869	LOC100036869	full length	100036869	A1L2J9	---	NP_001090622	NM_001097153	---	---	---	---	---	This probe set was annotated using the Matching Probes based pipeline to a Entrez Gene identifier using 1 transcripts. // false // Matching Probes // A	NM_001097153(14)	"NM_001097153 // Xenopus laevis hypothetical protein LOC100036869 (LOC100036869), mRNA. // refseq // 14 // ---"	---
Xl2.32796.3.A1_at	1.4458	6.09792	9.27107	5.70856e-08	0.000125387	8.60313	Xl.32796.3.A1_at	X_laevis_2 Array	Xenopus laevis	10-Aug-10	Consensus sequence	GenBank	Xl2.32796.3	"gb:BJ640513 /DB_XREF=gi:37497985 /DB_XREF=BJ640513 /CLONE=XL206i20 /TID=Xl.32796.3 /CNT=1 /FEA=EST /TIER=ConsEnd /STK=1 /UG=Xl.32796 /UG_TITLE=Transcribed locus, strongly similar to XP_418934.1 PREDICTED: similar to Ataxin-1 (Spinocerebellar ataxia type 1 protein homolog) (Gallus gallus) /REP_ORG=X. laevis"	BJ640513	Xl.32796	Xl.66515	---	---	est	---	---	---	---	---	---	---	---	---	---	This probe set was annotated using the Accession mapped clusters based pipeline to a UniGene identifier using 1 transcripts. // false // Accession mapped clusters // E	BJ640513	BJ640513 // /DB_XREF=BJ640513 /CLONE=XL206i20 // gb // --- // ---	---
Xl2.56096.1.S1_at	1.43979	8.01649	7.29689	1.44108e-06	0.000273533	5.54441	Xl.56096.1.S1_at	X_laevis_2 Array	Xenopus laevis	10-Aug-10	Consensus sequence	GenBank	Xl2.56096.1	gb:EB482438 /DB_XREF=gi:92079768 /DB_XREF=AGENCOURT_73662822 /CLONE=IMAGE:8529736 /TID=Xl.56096.1 /CNT=3 /FEA=EST /TIER=ConsEnd /STK=0 /UG=Xl.56096 /UG_TITLE=Transcribed locus /REP_ORG=X. laevis	EB482438	Xl.56096	Xl.56096	---	---	est	---	---	---	---	---	---	---	---	---	---	This probe set was annotated using the Accession mapped clusters based pipeline to a UniGene identifier using 3 transcripts. // false // Accession mapped clusters // E	"AW644296,CD327124,EB482438"	AW644296 // /DB_XREF=cm39f02.w1 /CLONE=PBX0138F02 // gb // --- // --- /// CD327124 // /DB_XREF=AGENCOURT_14147239 /CLONE=IMAGE:6947857 // gb // --- // --- /// EB482438 // /DB_XREF=AGENCOURT_73662822 /CLONE=IMAGE:8529736 // gb // --- // ---	---
Xl2.9926.1.S1_at	1.43748	9.25504	7.98473	4.42506e-07	0.000179282	6.67351	Xl.9926.1.S1_at	X_laevis_2 Array	Xenopus laevis	10-Aug-10	Consensus sequence	GenBank	Xl2.9926.1	"gb:BC070534.1 /DB_XREF=gi:47122822 /TID=Xl.9926.1 /CNT=35 /FEA=FLmRNA /TIER=FL /STK=1 /LL=399429 /UG_GENE=TDE2 /UG=Xl.9926 /DEF=Xenopus laevis cDNA clone MGC:78840 IMAGE:3402765, complete cds. /PROD=Unknown (protein for MGC:78840) /FL=gb:BC070534.1 /REP_ORG=X. laevis"	BC070534.1	Xl.9926	Xl.70365	serine incorporator 1 /// similar to tumor differentially expressed 2	serinc1 /// tde2	full length	399429 /// 779111	Q6NS17 /// Q7ZWT2	---	NP_001090209	NM_001096740	---	0016020 // membrane // inferred from electronic annotation	---	---	"AAH46718.1 // span:20-42,55-77,113-135,148-167,177-199,219-241,256-273,285-304,334-356,408-430,450-472 // numtm:11 /// AAH70534.1 // span:10-32,39-61,97-119,132-151,161-183,203-225,240-257,269-288,318-340,392-414,434-456 // numtm:11 /// AAI60689.1 // span:10-32,39-61,97-119,132-151,161-183,203-225,240-257,269-288,318-340,392-414,434-456 // numtm:11 /// NP_001090209.1 // span:10-32,39-61,97-119,1…	This probe set was annotated using the Matching Probes based pipeline to a Entrez Gene identifier using 4 transcripts. // true // Matching Probes // A	"BC046718(14),BC070534(14),BC160689(14),NM_001096740(14)"	"BC046718 // Xenopus laevis similar to tumor differentially expressed 2, mRNA (cDNA clone IMAGE:4930096), partial cds. // gb // 14 // --- /// BC070534 // Xenopus laevis tumor differentially expressed 2-like, mRNA (cDNA clone MGC:78840 IMAGE:3402765), complete cds. // gb // 14 // --- /// BC160689 // Xenopus laevis tumor differentially expressed 2-like, mRNA (cDNA clone MGC:179815 IMAGE:8329015), c…	---
Xl2.45716.1.S1_at	1.43485	6.23932	8.21043	3.04423e-07	0.00017598	7.0289	Xl.45716.1.S1_at	X_laevis_2 Array	Xenopus laevis	10-Aug-10	Consensus sequence	GenBank	Xl2.45716.1	"gb:BP690077 /DB_XREF=gi:46038032 /DB_XREF=BP690077 /CLONE=XL460g19ex /TID=Xl.45716.1 /CNT=3 /FEA=EST /TIER=ConsEnd /STK=0 /UG=Xl.45716 /UG_TITLE=Transcribed locus, moderately similar to XP_413786.1 PREDICTED: similar to hypothetical protein FLJ13213 (Gallus gallus) /REP_ORG=X. laevis"	BP690077	Xl.45716	Xl.52669	Hypothetical protein MGC114630	MGC114630	full length	734706	Q498L2	---	NP_001089646	NM_001096177	0006350 // transcription // inferred from electronic annotation /// 0045449 // regulation of transcription // inferred from electronic annotation	0005634 // nucleus // inferred from electronic annotation	0000166 // nucleotide binding // inferred from electronic annotation /// 0003676 // nucleic acid binding // inferred from electronic annotation /// 0003723 // RNA binding // inferred from electronic annotation	---	---	This probe set was annotated using the Accession mapped clusters based pipeline to a UniGene identifier using 1 transcripts. // false // Accession mapped clusters // E	CA986223	CA986223 // /DB_XREF=AGENCOURT_11304476 /CLONE=IMAGE:6862454 // gb // --- // ---	---
Xl2.54813.1.S2_s_at	1.43327	7.38024	7.36123	1.28699e-06	0.000273533	5.653	Xl.54813.1.S2_s_at	X_laevis_2 Array	Xenopus laevis	10-Aug-10	Consensus sequence	GenBank	Xl2.54813.1	gb:DY563927 /DB_XREF=gi:88887834 /DB_XREF=AGENCOURT_69664828 /CLONE=IMAGE:8332738 /TID=Xl.54813.1 /CNT=7 /FEA=FLmRNA /TIER=ConsEnd /STK=0 /UG=Xl.54813 /UG_TITLE=CDNA clone MGC:131333 IMAGE:7765623 /FL=gb:BC106565.1 /REP_ORG=X. laevis	DY563927	Xl.54813	Xl.23924	hypothetical protein MGC68480	MGC68480	full length	398961	Q3B8D3 /// Q6PAA5	---	NP_001083502	NM_001090033	---	---	0000166 // nucleotide binding // inferred from electronic annotation /// 0003676 // nucleic acid binding // inferred from electronic annotation	---	---	This probe set was annotated using the Matching Probes based pipeline to a Entrez Gene identifier using 1 transcripts. // false // Matching Probes // A	NM_001090033(14)	"NM_001090033 // Xenopus laevis hypothetical protein MGC68480 (MGC68480), mRNA. // refseq // 14 // ---"	---
Xl2.54866.2.A1_at	1.4311	5.82974	6.87258	3.08092e-06	0.000374056	4.8127	Xl.54866.2.A1_at	X_laevis_2 Array	Xenopus laevis	10-Aug-10	Consensus sequence	GenBank	Xl2.54866.2	"gb:BJ097316 /DB_XREF=gi:17598616 /DB_XREF=BJ097316 /CLONE=XL141c12 /TID=Xl.54866.2 /CNT=1 /FEA=EST /TIER=ConsEnd /STK=1 /UG=Xl.54866 /UG_TITLE=Transcribed locus, moderately similar to NP_057710.2 ring finger and KH domain containing 2 (Homo sapiens) /REP_ORG=X. laevis"	BJ097316	Xl.54866	Xl.5473	---	---	est	---	---	---	---	---	---	---	---	---	---	This probe set was annotated using the Accession mapped clusters based pipeline to a UniGene identifier using 1 transcripts. // false // Accession mapped clusters // E	BJ097316	BJ097316 // /DB_XREF=BJ097316 /CLONE=XL141c12 // gb // --- // ---	---
Xl2.53524.1.S1_s_at	1.42583	8.43734	6.80391	3.49207e-06	0.000397291	4.69174	Xl.53524.1.S1_s_at	X_laevis_2 Array	Xenopus laevis	10-Aug-10	Consensus sequence	GenBank	Xl2.53524.1	"gb:CA972148 /DB_XREF=gi:27504802 /DB_XREF=AGENCOURT_10802167 /CLONE=IMAGE:6323783 /TID=Xl.53524.1 /CNT=3 /FEA=EST /TIER=ConsEnd /STK=0 /UG=Xl.53524 /UG_TITLE=Transcribed locus, strongly similar to XP_425582.1 PREDICTED: similar to Eukaryotic translation initiation factor 5B (eIF-5B) (Translation initiation factor IF-2) (Gallus gallus) /REP_ORG=X. laevis"	CA972148	Xl.53524	Xl.46375	---	---	est	---	---	---	---	---	---	---	---	---	---	This probe set was annotated using the Accession mapped clusters based pipeline to a UniGene identifier using 3 transcripts. // false // Accession mapped clusters // E	"BU908269,BX845924,CA972148"	BU908269 // /DB_XREF=AGENCOURT_10484353 /CLONE=IMAGE:6633644 // gb // --- // --- /// BX845924 // /DB_XREF=BX845924 /CLONE=IMAGp998O2014204 ; IMAGE:6633644 // gb // --- // --- /// CA972148 // /DB_XREF=AGENCOURT_10802167 /CLONE=IMAGE:6323783 // gb // --- // ---	---
Xl2.15428.2.S1_at	1.41429	8.09526	7.38006	1.24521e-06	0.000270111	5.68467	Xl.15428.2.S1_at	X_laevis_2 Array	Xenopus laevis	10-Aug-10	Consensus sequence	GenBank	Xl2.15428.2	"gb:BX847951 /DB_XREF=gi:39737095 /DB_XREF=BX847951 /CLONE=IMAGp998L2110647 ; IMAGE:4783652 /TID=Xl.15428.2 /CNT=3 /FEA=EST /TIER=ConsEnd /STK=0 /UG=Xl.15428 /UG_TITLE=Transcribed locus, weakly similar to XP_534299.1 PREDICTED: similar to 40S ribosomal protein SA (p40) (3467 kDa laminin receptor) (Colon carcinoma laminin-binding protein) (NEM1CHD4) (Multidrug resistance-associated protein MGr1-Ag…	BX847951	Xl.15428	Xl.15428	---	---	est	---	---	---	---	---	---	---	---	---	---	This probe set was annotated using the Accession mapped clusters based pipeline to a UniGene identifier using 3 transcripts. // false // Accession mapped clusters // E	"BJ058212,BJ060863,BX847951"	BJ058212 // /DB_XREF=BJ058212 /CLONE=XL058j24 // gb // --- // --- /// BJ060863 // /DB_XREF=BJ060863 /CLONE=XL067b23 // gb // --- // --- /// BX847951 // /DB_XREF=BX847951 /CLONE=IMAGp998L2110647 ; IMAGE:4783652 // gb // --- // ---	---
Xl2.53039.1.S1_s_at	1.41377	12.7444	6.25746	9.68257e-06	0.000652603	3.70405	Xl.53039.1.S1_s_at	X_laevis_2 Array	Xenopus laevis	10-Aug-10	Consensus sequence	GenBank	Xl2.53039.1	"gb:CD300803 /DB_XREF=gi:31080598 /DB_XREF=AGENCOURT_14235874 /CLONE=IMAGE:6959629 /TID=Xl.53039.1 /CNT=24 /FEA=EST /TIER=ConsEnd /STK=0 /UG=Xl.53039 /UG_TITLE=Transcribed locus, weakly similar to NP_536852.1 NADH dehydrogenase subunit 4 (Homo sapiens) /REP_ORG=X. laevis"	CD300803	Xl.53039	Xl.53039	---	---	---	---	---	---	---	---	---	---	---	---	---	This probe set was annotated using the Matching Probes based pipeline to a UniGene identifier using 1 transcripts. // false // Matching Probes // A	BC130082(14)	BC130082 // Xenopus laevis cDNA clone IMAGE:4033272. // gb // 14 // ---	---
Xl2.37147.1.S1_at	1.39854	10.7579	6.20151	1.0773e-05	0.000695502	3.60043	Xl.37147.1.S1_at	X_laevis_2 Array	Xenopus laevis	10-Aug-10	Consensus sequence	GenBank	Xl2.37147.1	"gb:M86928.1 /DB_XREF=gi:214096 /TID=Xl.37147.1 /CNT=58 /FEA=FLmRNA /TIER=FL /STK=1 /LL=399276 /UG_GENE=Ywhab /UG=Xl.37147 /UG_TITLE=14-3-3 protein /DEF=Frog (clone x7059) 14-3-3 protein mRNA, complete cds. /FL=gb:BC084055.1 gb:M86928.1 /REP_ORG=X. laevis"	M86928.1	Xl.37147	Xl.37147	14-3-3 protein beta/alpha-A	ywhab-a	full length	399276	P29309 /// Q5XHK2	---	NP_001165524	NM_001172053	---	0005737 // cytoplasm // inferred from electronic annotation	0019904 // protein domain specific binding // inferred from electronic annotation	---	---	This probe set was annotated using the Matching Probes based pipeline to a Entrez Gene identifier using 3 transcripts. // false // Matching Probes // A	"BC084055(14),M86928(14),NM_001172053(14)"	"BC084055 // Xenopus laevis cDNA clone MGC:78918 IMAGE:4201796, complete cds. // gb // 14 // --- /// M86928 // Frog (clone x7059) 14-3-3 protein mRNA, complete cds. // gb // 14 // --- /// NM_001172053 // Xenopus laevis 14-3-3 protein beta/alpha-A (ywhab-a), mRNA. // refseq // 14 // ---"	---
Xl2.17588.1.S1_at	1.3978	7.69026	6.59668	5.11639e-06	0.000468111	4.32241	Xl.17588.1.S1_at	X_laevis_2 Array	Xenopus laevis	10-Aug-10	Consensus sequence	GenBank	Xl2.17588.1	"gb:BX849595 /DB_XREF=gi:39744519 /DB_XREF=BX849595 /CLONE=IMAGp998G0110125 ; IMAGE:4407960 /TID=Xl.17588.1 /CNT=6 /FEA=EST /TIER=ConsEnd /STK=0 /UG=Xl.17588 /UG_TITLE=Transcribed locus, strongly similar to XP_420993.1 PREDICTED: similar to related RAS viral (r-ras) oncogene homolog 2; oncogene TC21 (Gallus gallus) /REP_ORG=X. laevis"	BX849595	Xl.17588	Xl.17588	---	---	est	---	---	---	---	---	---	---	---	---	---	This probe set was annotated using the Accession mapped clusters based pipeline to a UniGene identifier using 6 transcripts. // false // Accession mapped clusters // E	"BG553214,BG810896,BX849595,CD253641,DT066583,EB477920"	BG553214 // /DB_XREF=dac23d01.y1 /CLONE=IMAGE:4407960 // gb // --- // --- /// BG810896 // /DB_XREF=daf32h03.x1 /CLONE=IMAGE:4740340 // gb // --- // --- /// BX849595 // /DB_XREF=BX849595 /CLONE=IMAGp998G0110125 ; IMAGE:4407960 // gb // --- // --- /// CD253641 // /DB_XREF=AGENCOURT_14215097 /CLONE=IMAGE:6946343 // gb // --- // --- /// DT066583 // /DB_XREF=AGENCOURT_55719112 /CLONE=IMAGE:8077501 // …	---
Xl2.50525.1.S1_at	1.39445	7.88702	6.69299	4.28113e-06	0.00044504	4.49485	Xl.50525.1.S1_at	X_laevis_2 Array	Xenopus laevis	10-Aug-10	Consensus sequence	GenBank	Xl2.50525.1	gb:BJ624796 /DB_XREF=gi:37268893 /DB_XREF=BJ624796 /CLONE=XL209j17 /TID=Xl.50525.1 /CNT=3 /FEA=EST /TIER=ConsEnd /STK=0 /UG=Xl.50525 /UG_TITLE=Transcribed locus /REP_ORG=X. laevis	BJ624796	Xl.50525	Xl.12922	---	---	---	---	---	---	---	---	---	---	---	---	---	This probe set was annotated using the Accession mapped clusters based pipeline to a UniGene identifier using 3 transcripts. // false // Accession mapped clusters // E	"BF426514,BJ624796,BP688149"	BF426514 // /DB_XREF=df70f10.y1 /CLONE=IMAGE:3744906 // gb // --- // --- /// BJ624796 // /DB_XREF=BJ624796 /CLONE=XL209j17 // gb // --- // --- /// BP688149 // /DB_XREF=BP688149 /CLONE=XL456i13ex // gb // --- // ---	---
Xl2.16223.2.S1_at	1.39279	7.402	6.0067	1.56725e-05	0.000863022	3.23611	Xl.16223.2.S1_at	X_laevis_2 Array	Xenopus laevis	10-Aug-10	Consensus sequence	GenBank	Xl2.16223.2	"gb:CV079162 /DB_XREF=gi:51546193 /DB_XREF=AGENCOURT_31407490 /CLONE=IMAGE:7394196 /TID=Xl.16223.2 /CNT=5 /FEA=EST /TIER=ConsEnd /STK=0 /UG=Xl.16223 /UG_TITLE=Transcribed locus, moderately similar to XP_416624.1 PREDICTED: similar to huntingtin-interacting protein-1 protein interactor; Vestrogen-related receptor beta like 1 (Gallus gallus) /REP_ORG=X. laevis"	CV079162	Xl.16223	Xl.16223	intraflagellar transport 57 homolog	ift57	full length	100137649	A9ULY7	---	NP_001108268	NM_001114796	0006915 // apoptosis // inferred from electronic annotation /// 0006915 // apoptosis // inferred from sequence or structural similarity /// 0006919 // activation of caspase activity // inferred from sequence or structural similarity /// 0042981 // regulation of apoptosis // inferred from sequence or structural similarity	0005737 // cytoplasm // inferred from electronic annotation /// 0005856 // cytoskeleton // inferred from electronic annotation /// 0005929 // cilium // inferred from electronic annotation /// 0005932 // microtubule basal body // inferred from electronic annotation /// 0005932 // microtubule basal body // inferred from sequence or structural similarity /// 0042995 // cell projection // inferred fr…	---	---	---	This probe set was annotated using the Matching Probes based pipeline to a Entrez Gene identifier using 2 transcripts. // false // Matching Probes // A	"BC157452(14),NM_001114796(14)"	"BC157452 // Xenopus laevis Intraflagellar transport protein 57 homolog, mRNA (cDNA clone MGC:179959 IMAGE:8329503), complete cds. // gb // 14 // --- /// NM_001114796 // Xenopus laevis intraflagellar transport 57 homolog (ift57), mRNA. // refseq // 14 // ---"	---
Xl2.1987.4.S1_a_at	1.38557	9.23631	6.42038	7.11359e-06	0.000538283	4.00316	Xl.1987.4.S1_a_at	X_laevis_2 Array	Xenopus laevis	10-Aug-10	Consensus sequence	GenBank	Xl2.1987.4	"gb:AY316183.1 /DB_XREF=gi:34809199 /GEN=RTN4 /TID=Xl.1987.4 /CNT=2 /FEA=FLmRNA /TIER=FL /STK=1 /LL=414275 /UG=Xl.1987 /DEF=Xenopus laevis RTN4.2-N (RTN4) mRNA, complete cds; alternatively spliced. /PROD=RTN4.2-N /FL=gb:AY316183.1 /REP_ORG=X. laevis"	AY316183.1	Xl.1987	Xl.1987	reticulon 4 b	rtn4b	full length	414275	A5D8Q6 /// Q5DQT9 /// Q6JRV7 /// Q6JRV8 /// Q6JRV9 /// Q6JRW0 /// Q6JRW1 /// Q6JRW2 /// Q6JRW3 /// Q6JRW4	---	NP_001084498	NM_001091029	---	0005783 // endoplasmic reticulum // inferred from electronic annotation	---	---	"AAQ82632.1 // span:20-42,128-150 // numtm:2 /// AAQ82633.1 // span:32-54,134-156 // numtm:2 /// AAQ82634.1 // span:149-171,251-273 // numtm:2 /// AAQ82635.1 // span:156-178,258-280 // numtm:2 /// AAQ82636.1 // span:137-159,239-261 // numtm:2 /// AAQ82637.1 // span:847-869,947-969 // numtm:2 /// AAQ82638.1 // span:878-900,978-1000 // numtm:2 /// AAQ82639.1 // span:866-888,966-988 // numtm:2 /// A…	This probe set was annotated using the Matching Probes based pipeline to a Entrez Gene identifier using 10 transcripts. // false // Matching Probes // A	"AY316183(14),AY316184(14),AY316185(14),AY316186(14),AY316187(14),AY316188(14),AY316189(14),AY316190(14),AY541696(11),NM_001091029(14)"	"AY316183 // Xenopus laevis RTN4.2-N (RTN4) mRNA, complete cds; alternatively spliced. // gb // 14 // --- /// AY316184 // Xenopus laevis RTN4.2-C (RTN4) mRNA, complete cds; alternatively spliced. // gb // 14 // --- /// AY316185 // Xenopus laevis RTN4.2-B3 (RTN4) mRNA, complete cds; alternatively spliced. // gb // 14 // --- /// AY316186 // Xenopus laevis RTN4.2-B2 (RTN4) mRNA, complete cds; altern…	---
Xl2.13944.3.S1_at	1.38158	7.33831	7.48502	1.03692e-06	0.000260752	5.8602	Xl.13944.3.S1_at	X_laevis_2 Array	Xenopus laevis	10-Aug-10	Consensus sequence	GenBank	Xl2.13944.3	gb:DY550936 /DB_XREF=gi:88874843 /DB_XREF=AGENCOURT_69652161 /CLONE=IMAGE:8321746 /TID=Xl.13944.3 /CNT=4 /FEA=EST /TIER=ConsEnd /STK=0 /UG=Xl.13944 /UG_TITLE=Transcribed locus /REP_ORG=X. laevis	DY550936	Xl.13944	Xl.84922	---	---	est	---	---	---	---	---	---	---	---	---	---	This probe set was annotated using the Accession mapped clusters based pipeline to a UniGene identifier using 4 transcripts. // false // Accession mapped clusters // E	"BJ059317,DR729951,DY550936,EB474152"	BJ059317 // /DB_XREF=BJ059317 /CLONE=XL062d14 // gb // --- // --- /// DR729951 // /DB_XREF=AGENCOURT_54834399 /CLONE=IMAGE:7980593 // gb // --- // --- /// DY550936 // /DB_XREF=AGENCOURT_69652161 /CLONE=IMAGE:8321746 // gb // --- // --- /// EB474152 // /DB_XREF=AGENCOURT_74307612 /CLONE=IMAGE:8532759 // gb // --- // ---	---
Xl2.8186.2.S1_a_at	1.37728	8.49662	7.02473	2.33956e-06	0.000318224	5.07819	Xl.8186.2.S1_a_at	X_laevis_2 Array	Xenopus laevis	10-Aug-10	Consensus sequence	GenBank	Xl2.8186.2	"gb:AF158021.1 /DB_XREF=gi:5690334 /TID=Xl.8186.2 /CNT=32 /FEA=FLmRNA /TIER=FL /STK=1 /LL=399087 /UG_GENE=Xpo1 /UG=Xl.8186 /DEF=Xenopus laevis CRM1XPO1 protein mRNA, complete cds. /PROD=CRM1XPO1 protein /FL=gb:AF158021.1 /REP_ORG=X. laevis"	AF158021.1	Xl.8186	Xl.8186	exportin 1 (CRM1 homolog)	xpo1	full length	399087	Q6NS03 /// Q9PW90	---	NP_001083734	NM_001090265	0006886 // intracellular protein transport // inferred from electronic annotation	---	0005488 // binding // inferred from electronic annotation /// 0005515 // protein binding // inferred from physical interaction /// 0008565 // protein transporter activity // inferred from electronic annotation	---	---	This probe set was annotated using the Matching Probes based pipeline to a Entrez Gene identifier using 3 transcripts. // false // Matching Probes // A	"AF158021(14),BC070550(14),NM_001090265(14)"	"AF158021 // Xenopus laevis CRM1/XPO1 protein mRNA, complete cds. // gb // 14 // --- /// BC070550 // Xenopus laevis CRM1/XPO1 protein, mRNA (cDNA clone MGC:79902 IMAGE:6635969), complete cds. // gb // 14 // --- /// NM_001090265 // Xenopus laevis exportin 1 (CRM1 homolog) (xpo1), mRNA. // refseq // 14 // ---"	---
Xl2.51413.1.S1_at	1.37057	6.98653	7.16976	1.80489e-06	0.000288334	5.32801	Xl.51413.1.S1_at	X_laevis_2 Array	Xenopus laevis	10-Aug-10	Consensus sequence	GenBank	Xl2.51413.1	"gb:CB592472 /DB_XREF=gi:29510328 /DB_XREF=AGENCOURT_13044227 /CLONE=IMAGE:6928744 /TID=Xl.51413.1 /CNT=3 /FEA=EST /TIER=ConsEnd /STK=0 /UG=Xl.51413 /UG_TITLE=Transcribed locus, moderately similar to XP_413774.1 PREDICTED: similar to FLJ25005 protein (Gallus gallus) /REP_ORG=X. laevis"	CB592472	Xl.51413	Xl.18083	---	---	est	---	---	---	---	---	---	---	---	---	---	This probe set was annotated using the Accession mapped clusters based pipeline to a UniGene identifier using 3 transcripts. // false // Accession mapped clusters // E	"BG814898,CB592472,CF288884"	BG814898 // /DB_XREF=dac37c08.y1 /CLONE=IMAGE:4409102 // gb // --- // --- /// CB592472 // /DB_XREF=AGENCOURT_13044227 /CLONE=IMAGE:6928744 // gb // --- // --- /// CF288884 // /DB_XREF=AGENCOURT_15214443 /CLONE=IMAGE:4970709 // gb // --- // ---	---
Xl2.52509.1.S1_at	1.36951	7.24983	8.2414	2.89338e-07	0.00017598	7.07709	Xl.52509.1.S1_at	X_laevis_2 Array	Xenopus laevis	10-Aug-10	Consensus sequence	GenBank	Xl2.52509.1	"gb:CD100157 /DB_XREF=gi:30750284 /DB_XREF=AGENCOURT_13999677 /CLONE=IMAGE:6936955 /TID=Xl.52509.1 /CNT=3 /FEA=EST /TIER=ConsEnd /STK=0 /UG=Xl.52509 /UG_TITLE=Transcribed locus, moderately similar to NP_001003271.2 68kDA subunit of signal recognition particle (Canis familiaris) /REP_ORG=X. laevis"	CD100157	Xl.52509	Xl.76474	signal recognition particle 68kDa	srp68	full length	100101323	A6H8I5	---	NP_001093374	NM_001099904	---	---	---	---	---	This probe set was annotated using the Matching Probes based pipeline to a Entrez Gene identifier using 1 transcripts. // false // Matching Probes // A	NM_001099904(13)	"NM_001099904 // Xenopus laevis signal recognition particle 68kDa (srp68), mRNA. // refseq // 13 // ---"	---
Xl2.51917.1.S1_at	1.36694	5.50924	7.42219	1.1568e-06	0.00026507	5.75532	Xl.51917.1.S1_at	X_laevis_2 Array	Xenopus laevis	10-Aug-10	Consensus sequence	GenBank	Xl2.51917.1	"gb:BU913047 /DB_XREF=gi:24094961 /DB_XREF=AGENCOURT_10495102 /CLONE=IMAGE:6639329 /TID=Xl.51917.1 /CNT=2 /FEA=EST /TIER=ConsEnd /STK=0 /UG=Xl.51917 /UG_TITLE=Transcribed locus, moderately similar to XP_422044.1 PREDICTED: similar to chondroitin polymerizing factor; chondroitin sulfate synthase 2 (Gallus gallus) /REP_ORG=X. laevis"	BU913047	Xl.51917	Xl.55142	Hypothetical protein LOC100158319	LOC100158319	---	100158319	B1H1W2	---	---	---	---	0032580 // Golgi cisterna membrane // inferred from electronic annotation	"0016758 // transferase activity, transferring hexosyl groups // inferred from electronic annotation"	---	---	This probe set was annotated using the Accession mapped clusters based pipeline to a UniGene identifier using 1 transcripts. // false // Accession mapped clusters // E	BU913047	BU913047 // /DB_XREF=AGENCOURT_10495102 /CLONE=IMAGE:6639329 // gb // --- // ---	---
Xl2.715.1.S1_a_at	1.36684	8.31573	6.93774	2.73725e-06	0.000355615	4.92683	Xl.715.1.S1_a_at	X_laevis_2 Array	Xenopus laevis	10-Aug-10	Consensus sequence	GenBank	Xl2.715.1	"gb:AF514297.1 /DB_XREF=gi:21314597 /TID=Xl.715.1 /CNT=228 /FEA=FLmRNA /TIER=FL /STK=1 /LL=379055 /UG_GENE=MGC52619 /UG=Xl.715 /DEF=Xenopus laevis Rho family small GTP binding protein cdc42 mRNA, complete cds. /PROD=Rho family small GTP binding protein cdc42 /FL=gb:BC041193.1 gb:AF514297.1 gb:AF275252.1 /REP_ORG=X. laevis"	AF514297.1	Xl.715	Xl.715	"cell division cycle 42 (GTP binding protein, 25kDa)"	cdc42	full length	379055	Q9DDV6	---	NP_001079368	NM_001085899	0007264 // small GTPase mediated signal transduction // inferred from electronic annotation	0005622 // intracellular // inferred from electronic annotation /// 0016020 // membrane // inferred from electronic annotation	0000166 // nucleotide binding // inferred from electronic annotation /// 0005525 // GTP binding // inferred from electronic annotation	---	---	This probe set was annotated using the Matching Probes based pipeline to a Entrez Gene identifier using 3 transcripts. // false // Matching Probes // A	"AF275252(14),BC041193(14),NM_001085899(14)"	"AF275252 // Xenopus laevis Rho GTPase Cdc42 mRNA, complete cds. // gb // 14 // --- /// BC041193 // Xenopus laevis cell division cycle 42 (GTP binding protein, 25kDa), mRNA (cDNA clone MGC:52619 IMAGE:4681282), complete cds. // gb // 14 // --- /// NM_001085899 // Xenopus laevis cell division cycle 42 (GTP binding protein, 25kDa) (cdc42), mRNA. // refseq // 14 // ---"	AF514297 // gb // 6 // Cross Hyb Matching Probes
Xl2.29446.1.S1_at	1.36518	7.84545	5.89274	1.95612e-05	0.000979206	3.02049	Xl.29446.1.S1_at	X_laevis_2 Array	Xenopus laevis	10-Aug-10	Consensus sequence	GenBank	Xl2.29446.1	"gb:BC055971.1 /DB_XREF=gi:33416775 /GEN=MGC68838 /TID=Xl.29446.1 /CNT=9 /FEA=FLmRNA /TIER=FL /STK=1 /LL=379524 /UG=Xl.29446 /DEF=Xenopus laevis hypothetical protein MGC68838, mRNA (cDNA clone MGC:68838 IMAGE:4679759), complete cds. /PROD=MGC68838 protein /FL=gb:BC055971.1 /REP_ORG=X. laevis"	BC055971.1	Xl.29446	Xl.29446	glucosamine-phosphate N-acetyltransferase 1	gnpnat1	full length	379524	Q7T0Z6	EC:2.3.1.4	NP_001079834	NM_001086365	0008152 // metabolic process // inferred from electronic annotation	---	0008080 // N-acetyltransferase activity // inferred from electronic annotation	---	---	This probe set was annotated using the Matching Probes based pipeline to a Entrez Gene identifier using 1 transcripts. // false // Matching Probes // A	NM_001086365(14)	"NM_001086365 // Xenopus laevis glucosamine-phosphate N-acetyltransferase 1 (gnpnat1), mRNA. // refseq // 14 // ---"	---
Xl2.16285.2.S1_at	1.35881	6.52697	7.68435	7.354e-07	0.000244168	6.18904	Xl.16285.2.S1_at	X_laevis_2 Array	Xenopus laevis	10-Aug-10	Consensus sequence	GenBank	Xl2.16285.2	gb:BJ034266 /DB_XREF=gi:17387957 /DB_XREF=BJ034266 /CLONE=XL026p05 /TID=Xl.16285.2 /CNT=10 /FEA=EST /TIER=ConsEnd /STK=0 /UG=Xl.16285 /UG_TITLE=Transcribed locus /REP_ORG=X. laevis	BJ034266	Xl.16285	Xl.5053	---	---	est	---	---	---	---	---	---	---	---	---	---	This probe set was annotated using the Accession mapped clusters based pipeline to a UniGene identifier using 10 transcripts. // false // Accession mapped clusters // E	"BJ034266,BJ061039,BJ062708,BJ064396,BJ095932,BJ096817,BJ612730,BU913204,CB197198,CF548205"	BJ034266 // /DB_XREF=BJ034266 /CLONE=XL026p05 // gb // --- // --- /// BJ061039 // /DB_XREF=BJ061039 /CLONE=XL067m15 // gb // --- // --- /// BJ062708 // /DB_XREF=BJ062708 /CLONE=XL068n04 // gb // --- // --- /// BJ064396 // /DB_XREF=BJ064396 /CLONE=XL079g18 // gb // --- // --- /// BJ095932 // /DB_XREF=BJ095932 /CLONE=XL152a18 // gb // --- // --- /// BJ096817 // /DB_XREF=BJ096817 /CLONE=XL155d13 // …	---
Xl2.13025.1.S1_at	1.3554	8.32304	6.2887	9.1241e-06	0.000639024	3.76171	Xl.13025.1.S1_at	X_laevis_2 Array	Xenopus laevis	10-Aug-10	Consensus sequence	GenBank	Xl2.13025.1	"gb:BX843481 /DB_XREF=gi:39733805 /DB_XREF=BX843481 /CLONE=IMAGp998N2110646 ; IMAGE:4783316 /TID=Xl.13025.1 /CNT=3 /FEA=EST /TIER=ConsEnd /STK=0 /UG=Xl.13025 /UG_TITLE=Transcribed locus, strongly similar to XP_343440.1 PREDICTED: branched chain keto acid dehydrogenase E1, beta polypeptide (Rattus norvegicus) /REP_ORG=X. laevis"	BX843481	Xl.13025	Xl.84095	---	---	est	---	---	---	---	---	---	---	---	---	---	This probe set was annotated using the Accession mapped clusters based pipeline to a UniGene identifier using 2 transcripts. // false // Accession mapped clusters // E	"BM261914,BX843481"	BM261914 // /DB_XREF=dai97c02.y1 /CLONE=IMAGE:5048426 // gb // --- // --- /// BX843481 // /DB_XREF=BX843481 /CLONE=IMAGp998N2110646 ; IMAGE:4783316 // gb // --- // ---	---
Xl2.8886.1.S1_at	1.3481	7.45443	6.90209	2.92006e-06	0.000365434	4.86446	Xl.8886.1.S1_at	X_laevis_2 Array	Xenopus laevis	10-Aug-10	Consensus sequence	GenBank	Xl2.8886.1	"gb:BJ029022 /DB_XREF=gi:17416508 /DB_XREF=BJ029022 /CLONE=XL011b10 /TID=Xl.8886.1 /CNT=4 /FEA=EST /TIER=ConsEnd /STK=0 /UG=Xl.8886 /UG_TITLE=Transcribed locus, strongly similar to XP_423083.1 PREDICTED: hypothetical protein XP_423083 (Gallus gallus) /REP_ORG=X. laevis"	BJ029022	Xl.8886	Xl.63032	---	---	est	---	---	---	---	---	---	---	---	---	---	This probe set was annotated using the Accession mapped clusters based pipeline to a UniGene identifier using 4 transcripts. // false // Accession mapped clusters // E	"BI446479,BJ029022,BJ042955,BX852324"	BI446479 // /DB_XREF=de22b01.y3 /CLONE=IMAGE:3472441 // gb // --- // --- /// BJ029022 // /DB_XREF=BJ029022 /CLONE=XL011b10 // gb // --- // --- /// BJ042955 // /DB_XREF=BJ042955 /CLONE=XL033g07 // gb // --- // --- /// BX852324 // /DB_XREF=BX852324 /CLONE=IMAGp998C028486 ; IMAGE:3472441 // gb // --- // ---	---
Xl2.56685.1.S1_at	1.33706	5.98187	6.09243	1.32807e-05	0.000776099	3.39712	Xl.56685.1.S1_at	X_laevis_2 Array	Xenopus laevis	10-Aug-10	Consensus sequence	GenBank	Xl2.56685.1	gb:CB983324 /DB_XREF=gi:30277848 /DB_XREF=AGENCOURT_13907362 /CLONE=IMAGE:4030785 /TID=Xl.56685.1 /CNT=4 /FEA=EST /TIER=ConsEnd /STK=0 /UG=Xl.56685 /UG_TITLE=Transcribed locus /REP_ORG=X. laevis	CB983324	Xl.56685	Xl.81394	---	---	est	---	---	---	---	---	---	---	---	---	---	This probe set was annotated using the Accession mapped clusters based pipeline to a UniGene identifier using 3 transcripts. // false // Accession mapped clusters // E	"CD253442,EB465037,EB484048"	CD253442 // /DB_XREF=AGENCOURT_14159445 /CLONE=IMAGE:6944970 // gb // --- // --- /// EB465037 // /DB_XREF=AGENCOURT_73650567 /CLONE=IMAGE:8530064 // gb // --- // --- /// EB484048 // /DB_XREF=AGENCOURT_73663850 /CLONE=IMAGE:8526503 // gb // --- // ---	---
Xl2.55686.1.S1_at	1.33135	6.6177	7.96333	4.58631e-07	0.000179282	6.63944	Xl.55686.1.S1_at	X_laevis_2 Array	Xenopus laevis	10-Aug-10	Consensus sequence	GenBank	Xl2.55686.1	gb:CD255092 /DB_XREF=gi:31015558 /DB_XREF=AGENCOURT_14161302 /CLONE=IMAGE:6953739 /TID=Xl.55686.1 /CNT=3 /FEA=EST /TIER=ConsEnd /STK=0 /UG=Xl.55686 /UG_TITLE=Transcribed locus /REP_ORG=X. laevis	CD255092	Xl.55686	Xl.55686	---	---	est	---	---	---	---	---	---	---	---	---	---	This probe set was annotated using the Accession mapped clusters based pipeline to a UniGene identifier using 3 transcripts. // false // Accession mapped clusters // E	"BJ075380,CD255092,DY574992"	BJ075380 // /DB_XREF=BJ075380 /CLONE=XL057f11 // gb // --- // --- /// CD255092 // /DB_XREF=AGENCOURT_14161302 /CLONE=IMAGE:6953739 // gb // --- // --- /// DY574992 // /DB_XREF=AGENCOURT_69683965 /CLONE=IMAGE:8321186 // gb // --- // ---	---
Xl2.51734.1.S1_at	1.33059	7.62407	7.81935	5.84445e-07	0.000206703	6.40842	Xl.51734.1.S1_at	X_laevis_2 Array	Xenopus laevis	10-Aug-10	Consensus sequence	GenBank	Xl2.51734.1	gb:CB199324 /DB_XREF=gi:29135751 /DB_XREF=AGENCOURT_11211248 /CLONE=IMAGE:6874348 /TID=Xl.51734.1 /CNT=3 /FEA=EST /TIER=ConsEnd /STK=0 /UG=Xl.51734 /UG_TITLE=Transcribed locus /REP_ORG=X. laevis	CB199324	Xl.51734	Xl.73560	---	---	est	---	---	---	---	---	---	---	---	---	---	This probe set was annotated using the Accession mapped clusters based pipeline to a UniGene identifier using 3 transcripts. // false // Accession mapped clusters // E	"BG814498,CB199324,CD252775"	BG814498 // /DB_XREF=daf68b04.y1 /CLONE=IMAGE:4743510 // gb // --- // --- /// CB199324 // /DB_XREF=AGENCOURT_11211248 /CLONE=IMAGE:6874348 // gb // --- // --- /// CD252775 // /DB_XREF=AGENCOURT_14215006 /CLONE=IMAGE:6945212 // gb // --- // ---	---
Xl2.4620.1.S1_at	1.32997	9.28457	6.97076	2.57857e-06	0.000341064	4.98442	Xl.4620.1.S1_at	X_laevis_2 Array	Xenopus laevis	10-Aug-10	Consensus sequence	GenBank	Xl2.4620.1	"gb:BC054152.1 /DB_XREF=gi:32450041 /GEN=cg14997-prov /TID=Xl.4620.1 /CNT=34 /FEA=FLmRNA /TIER=FL /STK=1 /LL=379770 /UG=Xl.4620 /DEF=Xenopus laevis hypothetical protein MGC64260, mRNA (cDNA clone MGC:64260 IMAGE:6872313), complete cds. /PROD=cg14997-prov protein /FL=gb:BC054152.1 /REP_ORG=X. laevis"	BC054152.1	Xl.4620	Xl.4620	sulfide quinone reductase-like	sqrdl	full length	379770	Q7SZ39	---	NP_001080078	NM_001086609	0055114 // oxidation reduction // inferred from electronic annotation	---	0016491 // oxidoreductase activity // inferred from electronic annotation	---	---	This probe set was annotated using the Matching Probes based pipeline to a Entrez Gene identifier using 1 transcripts. // false // Matching Probes // A	NM_001086609(14)	"NM_001086609 // Xenopus laevis sulfide quinone reductase-like (sqrdl), nuclear gene encoding mitochondrial protein, mRNA. // refseq // 14 // ---"	---
Xl2.56180.1.S1_at	1.32754	7.7119	7.32226	1.37814e-06	0.000273533	5.5873	Xl.56180.1.S1_at	X_laevis_2 Array	Xenopus laevis	10-Aug-10	Consensus sequence	GenBank	Xl2.56180.1	gb:BU909861 /DB_XREF=gi:24091775 /DB_XREF=AGENCOURT_10482006 /CLONE=IMAGE:6635572 /TID=Xl.56180.1 /CNT=3 /FEA=EST /TIER=ConsEnd /STK=0 /UG=Xl.56180 /UG_TITLE=Transcribed locus /REP_ORG=X. laevis	BU909861	Xl.56180	Xl.56180	---	---	est	---	---	---	---	---	---	---	---	---	---	This probe set was annotated using the Accession mapped clusters based pipeline to a UniGene identifier using 3 transcripts. // false // Accession mapped clusters // E	"AW872026,BU909861,EB476327"	AW872026 // /DB_XREF=da96b08.y1 // gb // --- // --- /// BU909861 // /DB_XREF=AGENCOURT_10482006 /CLONE=IMAGE:6635572 // gb // --- // --- /// EB476327 // /DB_XREF=AGENCOURT_74342597 /CLONE=IMAGE:8546142 // gb // --- // ---	---
Xl2.51282.1.S1_at	1.3269	7.83454	6.67699	4.4094e-06	0.00044504	4.4663	Xl.51282.1.S1_at	X_laevis_2 Array	Xenopus laevis	10-Aug-10	Consensus sequence	GenBank	Xl2.51282.1	"gb:CF548004 /DB_XREF=gi:34884836 /DB_XREF=AGENCOURT_15594719 /CLONE=IMAGE:7020160 /TID=Xl.51282.1 /CNT=3 /FEA=EST /TIER=ConsEnd /STK=0 /UG=Xl.51282 /UG_TITLE=Transcribed locus, weakly similar to XP_413778.1 PREDICTED: similar to Hypothetical protein FLJ20156 (Gallus gallus) /REP_ORG=X. laevis"	CF548004	Xl.51282	Xl.51282	---	---	est	---	---	---	---	---	---	---	---	---	---	This probe set was annotated using the Accession mapped clusters based pipeline to a UniGene identifier using 3 transcripts. // false // Accession mapped clusters // E	"AW640517,AW644866,CF548004"	AW640517 // /DB_XREF=bl96a06.w1 /CLONE=PBX0096A06 // gb // --- // --- /// AW644866 // /DB_XREF=cm45d10.w1 /CLONE=PBX0144D10 // gb // --- // --- /// CF548004 // /DB_XREF=AGENCOURT_15594719 /CLONE=IMAGE:7020160 // gb // --- // ---	---
Xl2.6686.1.S1_at	1.3263	11.2112	6.66681	4.49306e-06	0.00044504	4.44812	Xl.6686.1.S1_at	X_laevis_2 Array	Xenopus laevis	10-Aug-10	Consensus sequence	GenBank	Xl2.6686.1	"gb:CN330049 /DB_XREF=gi:46387685 /DB_XREF=AGENCOURT_22004067 /CLONE=IMAGE:7208531 /TID=Xl.6686.1 /CNT=120 /FEA=FLmRNA /TIER=Stack /STK=9 /LL=399343 /UG_GENE=Ppp2cb /UG=Xl.6686 /UG_TITLE=Protein phosphatase 2A, catalytic subunit, beta isoform /FL=gb:BC072775.1 /REP_ORG=X. laevis"	CN330049	Xl.6686	Xl.6686	"protein phosphatase 2, catalytic subunit, beta isozyme"	ppp2cb	full length	399343	Q92140	EC:3.1.3.16	NP_001084162	NM_001090693	---	---	0004721 // phosphoprotein phosphatase activity // inferred from electronic annotation /// 0016787 // hydrolase activity // inferred from electronic annotation	---	---	This probe set was annotated using the Accession mapped clusters based pipeline to a Entrez Gene identifier using 2 transcripts. // false // Accession mapped clusters // E	"BC072775,Z50852"	"BC072775 // /DEF=Xenopus laevis protein phosphatase 2A, catalytic subunit, beta isoform, mRNA (cDNA clone MGC:79956 IMAGE:5073873), complete cds. /GEN=Ppp2cb /PROD=Ppp2cb protein // gb // --- // --- /// Z50852 // /DEF=X.laevis mRNA for protein phosphatase 2A. /PROD=protein phosphatase 2A, catalytic subunit, betaisoform // gb // --- // ---"	NM_001090693 // refseq // 8 // Cross Hyb Matching Probes
Xl2.85.2.S1_at	1.3259	8.78178	6.73481	3.9638e-06	0.000427067	4.56931	Xl.85.2.S1_at	X_laevis_2 Array	Xenopus laevis	10-Aug-10	Consensus sequence	GenBank	Xl2.85.2	gb:BJ034396 /DB_XREF=gi:17391937 /DB_XREF=BJ034396 /CLONE=XL028g22 /TID=Xl.85.2 /CNT=6 /FEA=mRNA /TIER=ConsEnd /STK=0 /LL=432023 /UG_GENE=MGC81131 /UG=Xl.85 /UG_TITLE=Hypothetical protein MGC81131 /REP_ORG=X. laevis	BJ034396	Xl.85	Xl.60962	Hypothetical protein MGC81131	MGC81131	full length	432023	Q6IRR4	---	NP_001084964	NM_001091495	"0006350 // transcription // inferred from electronic annotation /// 0006355 // regulation of transcription, DNA-dependent // inferred from electronic annotation /// 0007179 // transforming growth factor beta receptor signaling pathway // inferred from electronic annotation /// 0045449 // regulation of transcription // inferred from electronic annotation"	0005622 // intracellular // inferred from electronic annotation /// 0005634 // nucleus // inferred from electronic annotation /// 0005667 // transcription factor complex // inferred from electronic annotation	0003700 // transcription factor activity // inferred from electronic annotation /// 0005515 // protein binding // inferred from electronic annotation	---	---	This probe set was annotated using the Accession mapped clusters based pipeline to a UniGene identifier using 5 transcripts. // false // Accession mapped clusters // E	"BC044309,BJ034396,BJ072903,BJ634969,BJ643112"	"BC044309 // /DEF=Xenopus laevis, clone IMAGE:4889641, mRNA. // gb // --- // --- /// BJ034396 // /DB_XREF=BJ034396 /CLONE=XL028g22 // gb // --- // --- /// BJ072903 // /DB_XREF=BJ072903 /CLONE=XL108e17 // gb // --- // --- /// BJ634969 // /DB_XREF=BJ634969 /CLONE=XL184o11 // gb // --- // --- /// BJ643112 // /DB_XREF=BJ643112 /CLONE=XL215n20 // gb // --- // ---"	---
Xl2.56628.1.S1_at	1.32441	8.69663	7.26135	1.53434e-06	0.000273533	5.48416	Xl.56628.1.S1_at	X_laevis_2 Array	Xenopus laevis	10-Aug-10	Consensus sequence	GenBank	Xl2.56628.1	"gb:CD363252 /DB_XREF=gi:31134663 /DB_XREF=AGENCOURT_14292469 /CLONE=IMAGE:6952315 /TID=Xl.56628.1 /CNT=3 /FEA=EST /TIER=ConsEnd /STK=0 /UG=Xl.56628 /UG_TITLE=Transcribed locus, moderately similar to XP_418230.1 PREDICTED: similar to hypothetical gene MGC19595 (Gallus gallus) /REP_ORG=X. laevis"	CD363252	Xl.56628	Xl.56628	---	---	est	---	---	---	---	---	---	---	---	---	---	This probe set was annotated using the Accession mapped clusters based pipeline to a UniGene identifier using 3 transcripts. // false // Accession mapped clusters // E	"BG730466,CD363252,EB470183"	BG730466 // /DB_XREF=df45c04.y1 /CLONE=IMAGE:3581191 // gb // --- // --- /// CD363252 // /DB_XREF=AGENCOURT_14292469 /CLONE=IMAGE:6952315 // gb // --- // --- /// EB470183 // /DB_XREF=AGENCOURT_74337070 /CLONE=IMAGE:8543420 // gb // --- // ---	---
Xl2.715.1.S1_x_at	1.31902	8.5345	6.94136	2.71938e-06	0.000355615	4.93315	Xl.715.1.S1_x_at	X_laevis_2 Array	Xenopus laevis	10-Aug-10	Consensus sequence	GenBank	Xl2.715.1	"gb:AF514297.1 /DB_XREF=gi:21314597 /TID=Xl.715.1 /CNT=228 /FEA=FLmRNA /TIER=FL /STK=1 /LL=379055 /UG_GENE=MGC52619 /UG=Xl.715 /DEF=Xenopus laevis Rho family small GTP binding protein cdc42 mRNA, complete cds. /PROD=Rho family small GTP binding protein cdc42 /FL=gb:BC041193.1 gb:AF514297.1 gb:AF275252.1 /REP_ORG=X. laevis"	AF514297.1	Xl.715	Xl.715	"cell division cycle 42 (GTP binding protein, 25kDa)"	cdc42	full length	379055	Q9DDV6	---	NP_001079368	NM_001085899	0007264 // small GTPase mediated signal transduction // inferred from electronic annotation	0005622 // intracellular // inferred from electronic annotation /// 0016020 // membrane // inferred from electronic annotation	0000166 // nucleotide binding // inferred from electronic annotation /// 0005525 // GTP binding // inferred from electronic annotation	---	---	This probe set was annotated using the Matching Probes based pipeline to a Entrez Gene identifier using 3 transcripts. // false // Matching Probes // A	"AF275252(14),BC041193(14),NM_001085899(14)"	"AF275252 // Xenopus laevis Rho GTPase Cdc42 mRNA, complete cds. // gb // 14 // --- /// BC041193 // Xenopus laevis cell division cycle 42 (GTP binding protein, 25kDa), mRNA (cDNA clone MGC:52619 IMAGE:4681282), complete cds. // gb // 14 // --- /// NM_001085899 // Xenopus laevis cell division cycle 42 (GTP binding protein, 25kDa) (cdc42), mRNA. // refseq // 14 // ---"	AF514297 // gb // 7 // Cross Hyb Matching Probes
Xl2.51007.3.S1_at	1.31838	6.81165	7.30361	1.42411e-06	0.000273533	5.55579	Xl.51007.3.S1_at	X_laevis_2 Array	Xenopus laevis	10-Aug-10	Consensus sequence	GenBank	Xl2.51007.3	gb:CX134153 /DB_XREF=gi:56705175 /DB_XREF=AGENCOURT_39736399 /CLONE=IMAGE:7765079 /TID=Xl.51007.3 /CNT=2 /FEA=EST /TIER=ConsEnd /STK=0 /UG=Xl.51007 /UG_TITLE=Transcribed locus /REP_ORG=X. laevis	CX134153	Xl.51007	Xl.51007	---	---	est	---	---	---	---	---	---	---	---	---	---	This probe set was annotated using the Accession mapped clusters based pipeline to a UniGene identifier using 2 transcripts. // false // Accession mapped clusters // E	"CX134153,DT074083"	CX134153 // /DB_XREF=AGENCOURT_39736399 /CLONE=IMAGE:7765079 // gb // --- // --- /// DT074083 // /DB_XREF=AGENCOURT_55720862 /CLONE=IMAGE:8078816 // gb // --- // ---	---
Xl2.15194.1.S2_at	1.31686	5.57755	7.02291	2.34722e-06	0.000318224	5.07504	Xl.15194.1.S2_at	X_laevis_2 Array	Xenopus laevis	10-Aug-10	Consensus sequence	GenBank	Xl2.15194.1	gb:BP721370 /DB_XREF=gi:46069963 /DB_XREF=BP721370 /CLONE=XL449f21ex /TID=Xl.15194.1 /CNT=16 /FEA=FLmRNA /TIER=ConsEnd /STK=1 /LL=447307 /UG_GENE=MGC81683 /UG=Xl.15194 /UG_TITLE=MGC81683 protein /FL=gb:BC079994.1 /REP_ORG=X. laevis	BP721370	Xl.15194	Xl.79142	"twinfilin, actin-binding protein, homolog 1"	twf1	full length	447307	Q68F50	---	NP_001087483	NM_001094014	---	0005622 // intracellular // inferred from electronic annotation /// 0005737 // cytoplasm // inferred from electronic annotation /// 0005856 // cytoskeleton // inferred from electronic annotation	0003779 // actin binding // inferred from electronic annotation	---	---	This probe set was annotated using the Accession mapped clusters based pipeline to a Entrez Gene identifier using 1 transcripts. // false // Accession mapped clusters // E	BC079994	"BC079994 // /DEF=Xenopus laevis MGC81683 protein, mRNA (cDNA clone MGC:81683 IMAGE:6864734), complete cds. /GEN=MGC81683 /PROD=MGC81683 protein // gb // --- // ---"	---
Xl2.54856.3.S1_x_at	1.31666	7.3501	5.66875	3.03922e-05	0.00123613	2.59141	Xl.54856.3.S1_x_at	X_laevis_2 Array	Xenopus laevis	10-Aug-10	Consensus sequence	GenBank	Xl2.54856.3	"gb:CB207894 /DB_XREF=gi:28248916 /DB_XREF=AGENCOURT_11375075 /CLONE=IMAGE:6880570 /TID=Xl.54856.3 /CNT=12 /FEA=EST /TIER=ConsEnd /STK=0 /UG=Xl.54856 /UG_TITLE=Transcribed locus, strongly similar to XP_417495.1 PREDICTED: similar to RAE1 RNA export 1 homolog (Gallus gallus) /REP_ORG=X. laevis"	CB207894	Xl.54856	Xl.75963	RAE1 RNA export 1 homolog	rae1	full length	100049109	A3KND1	---	NP_001091418	NM_001097949	---	---	---	---	---	This probe set was annotated using the Matching Probes based pipeline to a Entrez Gene identifier using 1 transcripts. // false // Matching Probes // A	NM_001097949(14)	"NM_001097949 // Xenopus laevis RAE1 RNA export 1 homolog (rae1), mRNA. // refseq // 14 // ---"	---
Xl2.56283.1.S1_at	1.31586	6.97727	7.48483	1.03726e-06	0.000260752	5.85988	Xl.56283.1.S1_at	X_laevis_2 Array	Xenopus laevis	10-Aug-10	Consensus sequence	GenBank	Xl2.56283.1	gb:CB942643 /DB_XREF=gi:30189055 /DB_XREF=AGENCOURT_13842464 /CLONE=IMAGE:6933567 /TID=Xl.56283.1 /CNT=3 /FEA=EST /TIER=ConsEnd /STK=0 /UG=Xl.56283 /UG_TITLE=Transcribed locus /REP_ORG=X. laevis	CB942643	Xl.56283	Xl.52711	---	---	est	---	---	---	---	---	---	---	---	---	---	This probe set was annotated using the Accession mapped clusters based pipeline to a UniGene identifier using 3 transcripts. // false // Accession mapped clusters // E	"BJ034211,CB942643,EB466234"	BJ034211 // /DB_XREF=BJ034211 /CLONE=XL026l24 // gb // --- // --- /// CB942643 // /DB_XREF=AGENCOURT_13842464 /CLONE=IMAGE:6933567 // gb // --- // --- /// EB466234 // /DB_XREF=AGENCOURT_74296753 /CLONE=IMAGE:8544426 // gb // --- // ---	---
Xl2.53164.2.S1_at	1.3138	6.76642	7.25677	1.54681e-06	0.000273533	5.47638	Xl.53164.2.S1_a_at	X_laevis_2 Array	Xenopus laevis	10-Aug-10	Consensus sequence	GenBank	Xl2.53164.2	gb:BX851623 /DB_XREF=gi:39739757 /DB_XREF=BX851623 /CLONE=IMAGp998O129031 ; IMAGE:3748451 /TID=Xl.53164.2 /CNT=6 /FEA=EST /TIER=ConsEnd /STK=0 /UG=Xl.53164 /UG_TITLE=Transcribed locus /REP_ORG=X. laevis	BX851623	Xl.53164	Xl.53164	---	---	est	---	---	---	---	---	---	---	---	---	---	This probe set was annotated using the Accession mapped clusters based pipeline to a UniGene identifier using 6 transcripts. // false // Accession mapped clusters // E	"BF615193,BG892905,BX848578,BX851623,CB180881,CB983623"	BF615193 // /DB_XREF=dg20g04.y1 /CLONE=IMAGE:3749551 // gb // --- // --- /// BG892905 // /DB_XREF=daa90f02.y1 /CLONE=IMAGE:4084731 // gb // --- // --- /// BX848578 // /DB_XREF=BX848578 /CLONE=IMAGp998M089034 ; IMAGE:3749551 // gb // --- // --- /// BX851623 // /DB_XREF=BX851623 /CLONE=IMAGp998O129031 ; IMAGE:3748451 // gb // --- // --- /// CB180881 // /DB_XREF=AGENCOURT_11382330 /CLONE=IMAGE:68803…	---
Xl2.53049.1.S1_at	1.31002	6.84374	7.62488	8.14343e-07	0.000245201	6.09154	Xl.53049.1.S1_at	X_laevis_2 Array	Xenopus laevis	10-Aug-10	Consensus sequence	GenBank	Xl2.53049.1	gb:BJ625811 /DB_XREF=gi:37270911 /DB_XREF=BJ625811 /CLONE=XL212l23 /TID=Xl.53049.1 /CNT=7 /FEA=EST /TIER=ConsEnd /STK=0 /UG=Xl.53049 /UG_TITLE=Transcribed locus /REP_ORG=X. laevis	BJ625811	Xl.53049	Xl.2411	---	---	est	---	---	---	---	---	---	---	---	---	---	This probe set was annotated using the Accession mapped clusters based pipeline to a UniGene identifier using 7 transcripts. // false // Accession mapped clusters // E	"BE680469,BG407714,BJ058423,BJ625811,BX848003,CD302899,CD303416"	BE680469 // /DB_XREF=df80g09.y1 /CLONE=IMAGE:3745696 // gb // --- // --- /// BG407714 // /DB_XREF=dac19e07.y1 /CLONE=IMAGE:4407636 // gb // --- // --- /// BJ058423 // /DB_XREF=BJ058423 /CLONE=XL059e18 // gb // --- // --- /// BJ625811 // /DB_XREF=BJ625811 /CLONE=XL212l23 // gb // --- // --- /// BX848003 // /DB_XREF=BX848003 /CLONE=IMAGp998I1310124 ; IMAGE:4407636 // gb // --- // --- /// CD302899 /…	---
Xl2.24117.2.S1_at	1.30419	8.30734	7.46973	1.06485e-06	0.000260752	5.83473	Xl.24117.2.S1_at	X_laevis_2 Array	Xenopus laevis	10-Aug-10	Consensus sequence	GenBank	Xl2.24117.2	"gb:CK800119 /DB_XREF=gi:42812115 /DB_XREF=AGENCOURT_18791534 /CLONE=IMAGE:7203738 /TID=Xl.24117.2 /CNT=5 /FEA=EST /TIER=ConsEnd /STK=0 /UG=Xl.24117 /UG_TITLE=Transcribed locus, moderately similar to XP_419074.1 PREDICTED: similar to Exocyst complex component Sec6 (Gallus gallus) /REP_ORG=X. laevis"	CK800119	Xl.24117	Xl.74012	---	---	est	---	---	---	---	---	---	---	---	---	---	This probe set was annotated using the Accession mapped clusters based pipeline to a UniGene identifier using 3 transcripts. // false // Accession mapped clusters // E	"BI313981,BJ067968,BQ733828"	BI313981 // /DB_XREF=daf90h02.y1 /CLONE=IMAGE:4757594 // gb // --- // --- /// BJ067968 // /DB_XREF=BJ067968 /CLONE=XL105f20 // gb // --- // --- /// BQ733828 // /DB_XREF=AGENCOURT_8216437 /CLONE=IMAGE:4683639 // gb // --- // ---	---
Xl2.52408.1.S1_at	1.3022	6.90418	6.42899	6.99927e-06	0.000532644	4.01887	Xl.52408.1.S1_at	X_laevis_2 Array	Xenopus laevis	10-Aug-10	Consensus sequence	GenBank	Xl2.52408.1	"gb:CB983607 /DB_XREF=gi:30278131 /DB_XREF=AGENCOURT_13958175 /CLONE=IMAGE:6938895 /TID=Xl.52408.1 /CNT=2 /FEA=EST /TIER=ConsEnd /STK=0 /UG=Xl.52408 /UG_TITLE=Transcribed locus, moderately similar to XP_418337.1 PREDICTED: similar to DKFZP434I116 protein isoform 1 (Gallus gallus) /REP_ORG=X. laevis"	CB983607	Xl.52408	Xl.11408	---	---	est	---	---	---	---	---	---	---	---	---	---	This probe set was annotated using the Accession mapped clusters based pipeline to a UniGene identifier using 2 transcripts. // false // Accession mapped clusters // E	"AW640023,CB983607"	AW640023 // /DB_XREF=bl89h03.w1 /CLONE=PBX0089H03 // gb // --- // --- /// CB983607 // /DB_XREF=AGENCOURT_13958175 /CLONE=IMAGE:6938895 // gb // --- // ---	---
Xl2.52319.1.S1_at	1.29747	6.58787	6.69201	4.28886e-06	0.00044504	4.4931	Xl.52319.1.S1_at	X_laevis_2 Array	Xenopus laevis	10-Aug-10	Consensus sequence	GenBank	Xl2.52319.1	"gb:BX847626 /DB_XREF=gi:39736867 /DB_XREF=BX847626 /CLONE=IMAGp998I0610195 ; IMAGE:4434893 /TID=Xl.52319.1 /CNT=4 /FEA=EST /TIER=ConsEnd /STK=0 /UG=Xl.52319 /UG_TITLE=Transcribed locus, weakly similar to XP_520105.1 PREDICTED: similar to zinc finger, CCHC domain containing 6 (Pan troglodytes) /REP_ORG=X. laevis"	BX847626	Xl.52319	Xl.54986	---	---	est	---	---	---	---	---	---	---	---	---	---	This probe set was annotated using the Accession mapped clusters based pipeline to a UniGene identifier using 4 transcripts. // false // Accession mapped clusters // E	"BG729958,BJ617130,BX847626,CD101321"	BG729958 // /DB_XREF=df48a06.y1 /CLONE=IMAGE:3581482 // gb // --- // --- /// BJ617130 // /DB_XREF=BJ617130 /CLONE=XL179i16 // gb // --- // --- /// BX847626 // /DB_XREF=BX847626 /CLONE=IMAGp998I0610195 ; IMAGE:4434893 // gb // --- // --- /// CD101321 // /DB_XREF=AGENCOURT_13996182 /CLONE=IMAGE:6937026 // gb // --- // ---	---
Xl2.13701.2.S1_at	1.29742	7.62661	6.52872	5.80655e-06	0.000499664	4.19989	Xl.13701.2.S1_at	X_laevis_2 Array	Xenopus laevis	10-Aug-10	Consensus sequence	GenBank	Xl2.13701.2	gb:BJ075330 /DB_XREF=gi:17520246 /DB_XREF=BJ075330 /CLONE=XL057d03 /TID=Xl.13701.2 /CNT=3 /FEA=EST /TIER=ConsEnd /STK=0 /UG=Xl.13701 /UG_TITLE=Transcribed locus /REP_ORG=X. laevis	BJ075330	Xl.13701	Xl.13701	---	---	est	---	---	---	---	---	---	---	---	---	---	This probe set was annotated using the Accession mapped clusters based pipeline to a UniGene identifier using 2 transcripts. // false // Accession mapped clusters // E	"BJ068862,EB477188"	BJ068862 // /DB_XREF=BJ068862 /CLONE=XL107p20 // gb // --- // --- /// EB477188 // /DB_XREF=AGENCOURT_74309252 /CLONE=IMAGE:8541590 // gb // --- // ---	---
Xl2.3579.1.S1_s_at	1.28908	7.8404	7.20816	1.68587e-06	0.000279559	5.39362	Xl.3579.1.S1_s_at	X_laevis_2 Array	Xenopus laevis	10-Aug-10	Consensus sequence	GenBank	Xl2.3579.1	gb:EB734264 /DB_XREF=gi:95014980 /DB_XREF=AGENCOURT_77788896 /CLONE=IMAGE:8643131 /TID=Xl.3579.1 /CNT=44 /FEA=mRNA /TIER=ConsEnd /STK=0 /LL=407837 /UG_GENE=imp alpha 4 /UG=Xl.3579 /UG_TITLE=Importin alpha 4 protein /REP_ORG=X. laevis	EB734264	Xl.3579	Xl.76075	importin alpha 4 protein	imp alpha 4	full length	407837	B7ZQX4 /// Q70PC6	---	NP_001094405	NM_001100935	0006606 // protein import into nucleus // inferred from electronic annotation /// 0006886 // intracellular protein transport // inferred from electronic annotation	0005634 // nucleus // inferred from electronic annotation /// 0005643 // nuclear pore // inferred from electronic annotation /// 0005737 // cytoplasm // inferred from electronic annotation	0005488 // binding // inferred from electronic annotation /// 0008565 // protein transporter activity // inferred from electronic annotation	---	---	This probe set was annotated using the Accession mapped clusters based pipeline to a Entrez Gene identifier using 1 transcripts. // false // Accession mapped clusters // E	AJ557447	AJ557447 // /DEF=Xenopus laevis mRNA for importin alpha 4 protein (imp alpha 4 gene). /GEN=imp alpha 4 /PROD=importin alpha 4 protein // gb // --- // ---	---
Xl2.9019.2.S1_at	1.28741	7.50425	6.5321	5.77001e-06	0.000499664	4.206	Xl.9019.2.S1_at	X_laevis_2 Array	Xenopus laevis	10-Aug-10	Consensus sequence	GenBank	Xl2.9019.2	gb:CB941844 /DB_XREF=gi:30187449 /DB_XREF=AGENCOURT_13850967 /CLONE=IMAGE:6935721 /TID=Xl.9019.2 /CNT=4 /FEA=EST /TIER=ConsEnd /STK=0 /UG=Xl.9019 /UG_TITLE=Transcribed locus /REP_ORG=X. laevis	CB941844	Xl.9019	Xl.9019	---	---	est	---	---	---	---	---	---	---	---	---	---	This probe set was annotated using the Accession mapped clusters based pipeline to a UniGene identifier using 4 transcripts. // false // Accession mapped clusters // E	"BG553059,BP690525,BP709991,CB941844"	BG553059 // /DB_XREF=dab83b08.y1 /CLONE=IMAGE:4203591 // gb // --- // --- /// BP690525 // /DB_XREF=BP690525 /CLONE=XL461m16ex // gb // --- // --- /// BP709991 // /DB_XREF=BP709991 /CLONE=XL499n17ex // gb // --- // --- /// CB941844 // /DB_XREF=AGENCOURT_13850967 /CLONE=IMAGE:6935721 // gb // --- // ---	---
Xl2.53619.1.S1_at	1.2859	6.04698	8.04439	4.00597e-07	0.000179282	6.76816	Xl.53619.1.S1_at	X_laevis_2 Array	Xenopus laevis	10-Aug-10	Consensus sequence	GenBank	Xl2.53619.1	"gb:BP696712 /DB_XREF=gi:46044667 /DB_XREF=BP696712 /CLONE=XL480e10ex /TID=Xl.53619.1 /CNT=5 /FEA=EST /TIER=ConsEnd /STK=0 /UG=Xl.53619 /UG_TITLE=Transcribed locus, moderately similar to NP_008987.1 splicing factor, arginineserine-rich 16 (Homo sapiens) /REP_ORG=X. laevis"	BP696712	Xl.53619	Xl.77495	---	---	est	---	---	---	---	---	---	---	---	---	---	This probe set was annotated using the Accession mapped clusters based pipeline to a UniGene identifier using 5 transcripts. // false // Accession mapped clusters // E	"BE679591,BG162211,BJ072502,BP696712,BX845694"	BE679591 // /DB_XREF=dc65h10.y1 /CLONE=IMAGE:3402019 // gb // --- // --- /// BG162211 // /DB_XREF=de44c06.y1 /CLONE=IMAGE:3474443 // gb // --- // --- /// BJ072502 // /DB_XREF=BJ072502 /CLONE=XL098m17 // gb // --- // --- /// BP696712 // /DB_XREF=BP696712 /CLONE=XL480e10ex // gb // --- // --- /// BX845694 // /DB_XREF=BX845694 /CLONE=IMAGp998F128491 ; IMAGE:3474443 // gb // --- // ---	---
Xl2.9027.1.S2_at	1.28216	7.56686	6.00922	1.55961e-05	0.000863022	3.24087	Xl.9027.1.S2_at	X_laevis_2 Array	Xenopus laevis	10-Aug-10	Consensus sequence	GenBank	Xl2.9027.1	gb:BJ095252 /DB_XREF=gi:17595636 /DB_XREF=BJ095252 /CLONE=XL149c18 /TID=Xl.9027.1 /CNT=16 /FEA=FLmRNA /TIER=ConsEnd /STK=0 /UG=Xl.9027 /UG_TITLE=CDNA clone MGC:80106 IMAGE:4965204 /FL=gb:BC077778.1 /REP_ORG=X. laevis	BJ095252	Xl.9027	Xl.64222	"guanine nucleotide binding protein (G protein), gamma 7 B"	gng7-b	full length	734246	Q6DD50	---	NP_001165196	NM_001171725	0007165 // signal transduction // inferred from electronic annotation /// 0007186 // G-protein coupled receptor protein signaling pathway // inferred from electronic annotation	0005834 // heterotrimeric G-protein complex // inferred from electronic annotation /// 0016020 // membrane // inferred from electronic annotation	0004871 // signal transducer activity // inferred from electronic annotation	---	---	This probe set was annotated using the Accession mapped clusters based pipeline to a Entrez Gene identifier using 1 transcripts. // false // Accession mapped clusters // E	BC077778	"BC077778 // /DEF=Xenopus laevis cDNA clone MGC:80106 IMAGE:4965204, complete cds. /PROD=Unknown (protein for MGC:80106) // gb // --- // ---"	---
Xl2.21447.1.S1_at	1.28139	9.29057	6.83151	3.32035e-06	0.000387673	4.74045	Xl.21447.1.S1_at	X_laevis_2 Array	Xenopus laevis	10-Aug-10	Consensus sequence	GenBank	Xl2.21447.1	"gb:BC089283.1 /DB_XREF=gi:58399098 /TID=Xl.21447.1 /CNT=12 /FEA=FLmRNA /TIER=FL /STK=1 /LL=398329 /UG_GENE=xsox-11 /UG=Xl.21447 /DEF=Xenopus laevis cDNA clone MGC:84925 IMAGE:6322726, complete cds. /PROD=Unknown (protein for MGC:84925) /FL=gb:BC089283.1 /REP_ORG=X. laevis"	BC089283.1	Xl.21447	Xl.37985	xsox-11 protein	xsox-11	full length	398329	Q5FWM3	---	NP_001166875	NM_001173404	0000122 // negative regulation of transcription from RNA polymerase II promoter // inferred from sequence or structural similarity /// 0001704 // formation of primary germ layer // inferred from sequence or structural similarity /// 0006350 // transcription // inferred from electronic annotation /// 0007275 // multicellular organismal development // inferred from electronic annotation /// 0007369…	0005634 // nucleus // inferred from electronic annotation /// 0005634 // nucleus // inferred from sequence or structural similarity /// 0005737 // cytoplasm // inferred from electronic annotation /// 0005737 // cytoplasm // inferred from sequence or structural similarity	0003677 // DNA binding // inferred from electronic annotation /// 0008013 // beta-catenin binding // inferred from sequence or structural similarity /// 0016564 // transcription repressor activity // inferred from sequence or structural similarity /// 0043565 // sequence-specific DNA binding // inferred from sequence or structural similarity	---	---	This probe set was annotated using the Matching Probes based pipeline to a Entrez Gene identifier using 2 transcripts. // false // Matching Probes // A	"BC089283(14),NM_001173404(14)"	"BC089283 // Xenopus laevis cDNA clone MGC:84925 IMAGE:6322726, complete cds. // gb // 14 // --- /// NM_001173404 // Xenopus laevis xsox-11 protein (xsox-11), mRNA. // refseq // 14 // ---"	---
Xl2.11086.2.S1_a_at	1.28041	8.33575	7.31381	1.39878e-06	0.000273533	5.57302	Xl.11086.2.S1_a_at	X_laevis_2 Array	Xenopus laevis	10-Aug-10	Consensus sequence	GenBank	Xl2.11086.2	"gb:AB045628.1 /DB_XREF=gi:12082246 /TID=Xl.11086.2 /CNT=4 /FEA=mRNA /TIER=ConsEnd /STK=1 /LL=394392 /UG_GENE=pum1-A /UG=Xl.11086 /UG_TITLE=Pumilio 1 /DEF=Xenopus laevis mRNA for pumilio, partial cds. /REP_ORG=X. laevis"	AB045628.1	Xl.11086	Xl.11086	pumilio homolog 1	pum1	full length	394392	Q66KI6 /// Q800L7 /// Q90WW0 /// Q9DEB9	---	NP_001081119	NM_001087650	---	---	0003723 // RNA binding // inferred from electronic annotation /// 0005488 // binding // inferred from electronic annotation	---	---	This probe set was annotated using the Matching Probes based pipeline to a Entrez Gene identifier using 4 transcripts. // false // Matching Probes // A	"AB045628(14),AB091091(13),BC080379(14),NM_001087650(14)"	"AB045628 // Xenopus laevis mRNA for pumilio, partial cds. // gb // 14 // --- /// AB091091 // Xenopus laevis mRNA for Pumilio, complete cds. // gb // 13 // --- /// BC080379 // Xenopus laevis pumilio 1, mRNA (cDNA clone MGC:81634 IMAGE:6864120), complete cds. // gb // 14 // --- /// NM_001087650 // Xenopus laevis pumilio homolog 1 (pum1), mRNA. // refseq // 14 // ---"	---
Xl2.11280.1.A1_at	1.27901	8.82148	4.08582	0.000805102	0.00936254	-0.601614	Xl.11280.1.A1_at	X_laevis_2 Array	Xenopus laevis	10-Aug-10	Consensus sequence	GenBank	Xl2.11280.1	gb:AW633146 /DB_XREF=gi:7390227 /DB_XREF=bl04c08.x1 /CLONE=PBX0004C08 /TID=Xl.11280.1 /CNT=2 /FEA=EST /TIER=ConsEnd /STK=0 /UG=Xl.11280 /UG_TITLE=Transcribed locus /REP_ORG=X. laevis	AW633146	Xl.11280	Xl.11280	---	---	est	---	---	---	---	---	---	---	---	---	---	This probe set was annotated using the Accession mapped clusters based pipeline to a UniGene identifier using 2 transcripts. // false // Accession mapped clusters // E	"AW633146,BJ623358"	AW633146 // /DB_XREF=bl04c08.x1 /CLONE=PBX0004C08 // gb // --- // --- /// BJ623358 // /DB_XREF=BJ623358 /CLONE=XL204f15 // gb // --- // ---	---
Xl2.53520.1.S1_at	1.27424	8.5936	6.93372	2.75726e-06	0.000355615	4.9198	Xl.53520.1.S1_at	X_laevis_2 Array	Xenopus laevis	10-Aug-10	Consensus sequence	GenBank	Xl2.53520.1	gb:CA972210 /DB_XREF=gi:27504864 /DB_XREF=AGENCOURT_10802075 /CLONE=IMAGE:6323873 /TID=Xl.53520.1 /CNT=9 /FEA=EST /TIER=ConsEnd /STK=0 /UG=Xl.53520 /UG_TITLE=Transcribed locus /REP_ORG=X. laevis	CA972210	Xl.53520	Xl.53520	---	---	est	---	---	---	---	---	---	---	---	---	---	This probe set was annotated using the Accession mapped clusters based pipeline to a UniGene identifier using 9 transcripts. // false // Accession mapped clusters // E	"BF611774,BJ095514,BJ624421,BX844649,BX851296,CA972210,CA973724,CB983664,CD098963"	BF611774 // /DB_XREF=de88f01.y1 /CLONE=IMAGE:3548689 // gb // --- // --- /// BJ095514 // /DB_XREF=BJ095514 /CLONE=XL150g15 // gb // --- // --- /// BJ624421 // /DB_XREF=BJ624421 /CLONE=XL208h01 // gb // --- // --- /// BX844649 // /DB_XREF=BX844649 /CLONE=IMAGp998P027825 ; IMAGE:3201265 // gb // --- // --- /// BX851296 // /DB_XREF=BX851296 /CLONE=IMAGp998P0610199 ; IMAGE:4436597 // gb // --- // ---…	---
Xl2.234.1.S1_s_at	1.27002	8.57735	4.48998	0.000341029	0.0055478	0.233731	Xl.234.1.S1_s_at	X_laevis_2 Array	Xenopus laevis	10-Aug-10	Consensus sequence	GenBank	Xl2.234.1	"gb:AF035017.1 /DB_XREF=gi:2660908 /GEN=xsybii /TID=Xl.234.1 /CNT=18 /FEA=FLmRNA /TIER=FL /STK=1 /LL=394287 /UG=Xl.234 /DEF=Xenopus laevis synaptobrevin (xsybii) mRNA, complete cds. /PROD=synaptobrevin /FL=gb:BC060344.1 gb:AF035017.1 /REP_ORG=X. laevis"	AF035017.1	Xl.234	Xl.233	vesicle-associated membrane protein 2 (synaptobrevin 2) /// vesicle-associated membrane protein 2 (synaptobrevin 2)	vamp2 /// vamp2-a	full length	394286 /// 394287	O57345 /// P47193 /// Q52L00	---	NP_001080943 /// NP_001080944	NM_001087474 /// NM_001087475	0016192 // vesicle-mediated transport // inferred from electronic annotation	0016020 // membrane // inferred from electronic annotation /// 0016021 // integral to membrane // inferred from electronic annotation /// 0019717 // synaptosome // inferred from electronic annotation /// 0030054 // cell junction // inferred from electronic annotation /// 0030672 // synaptic vesicle membrane // inferred from electronic annotation /// 0031410 // cytoplasmic vesicle // inferred from…	---	---	AAH60344.1 // span:93-112 // numtm:1 /// AAH94126.1 // span:93-112 // numtm:1 /// AAI23115.1 // span:93-112 // numtm:1 /// AAB88138.1 // span:93-112 // numtm:1 /// NP_001080944.1 // span:93-112 // numtm:1	This probe set was annotated using the Matching Probes based pipeline to a Entrez Gene identifier using 5 transcripts. // true // Matching Probes // A	"BC060344(14),BC094126(14),BC123114(14),AF035017(14),NM_001087475(14)"	"AF035017 // Xenopus laevis synaptobrevin (xsybii) mRNA, complete cds. // gb // 14 // --- /// BC060344 // Xenopus laevis vesicle-associated membrane protein 2, mRNA (cDNA clone MGC:68783 IMAGE:4202036), complete cds. // gb // 14 // --- /// BC094126 // Xenopus laevis vesicle-associated membrane protein 2 (synaptobrevin 2), mRNA (cDNA clone MGC:115043 IMAGE:6950578), complete cds. // gb // 14 // --…	AF035016 // gb // 7 // Cross Hyb Matching Probes /// NM_001087474 // refseq // 7 // Cross Hyb Matching Probes
Xl2.54502.3.S1_at	1.2677	8.98168	5.69784	2.8691e-05	0.00118932	2.64753	Xl.54502.3.S1_at	X_laevis_2 Array	Xenopus laevis	10-Aug-10	Consensus sequence	GenBank	Xl2.54502.3	"gb:EB479953 /DB_XREF=gi:92077283 /DB_XREF=AGENCOURT_73654343 /CLONE=IMAGE:8538527 /TID=Xl.54502.3 /CNT=6 /FEA=EST /TIER=ConsEnd /STK=0 /UG=Xl.54502 /UG_TITLE=Transcribed locus, strongly similar to XP_547609.2 PREDICTED: similar to Microtubule-associated protein RPEB family member 2 (APC-binding protein EB2) (End-binding protein 2) (EB2) (Canis familiaris) /REP_ORG=X. laevis"	EB479953	Xl.54502	Xl.78506	"Microtubule-associated protein, RP/EB family, member 2"	mapre2-A	full length	373805	Q7ZXP1	---	NP_001079198	NM_001085729	0007049 // cell cycle // inferred from electronic annotation /// 0007067 // mitosis // inferred from electronic annotation /// 0051301 // cell division // inferred from electronic annotation	0005737 // cytoplasm // inferred from electronic annotation /// 0005856 // cytoskeleton // inferred from electronic annotation /// 0005874 // microtubule // inferred from electronic annotation	0008017 // microtubule binding // inferred from electronic annotation	---	---	This probe set was annotated using the Accession mapped clusters based pipeline to a UniGene identifier using 4 transcripts. // false // Accession mapped clusters // E	"AW871896,BI314167,BJ037136,BJ066496"	AW871896 // /DB_XREF=da95d02.y1 // gb // --- // --- /// BI314167 // /DB_XREF=daf93c10.y1 /CLONE=IMAGE:4757395 // gb // --- // --- /// BJ037136 // /DB_XREF=BJ037136 /CLONE=XL039i18 // gb // --- // --- /// BJ066496 // /DB_XREF=BJ066496 /CLONE=XL086f03 // gb // --- // ---	---
Xl2.15816.2.S1_at	1.26411	7.29724	7.46435	1.07486e-06	0.000260752	5.82576	Xl.15816.2.S1_at	X_laevis_2 Array	Xenopus laevis	10-Aug-10	Consensus sequence	GenBank	Xl2.15816.2	"gb:BX846187 /DB_XREF=gi:39735815 /DB_XREF=BX846187 /CLONE=IMAGp998E048244 ; IMAGE:3379563 /TID=Xl.15816.2 /CNT=4 /FEA=EST /TIER=ConsEnd /STK=0 /UG=Xl.15816 /UG_TITLE=Transcribed locus, strongly similar to XP_214334.3 PREDICTED: similar to RIKEN cDNA 4921521J11 (Rattus norvegicus) /REP_ORG=X. laevis"	BX846187	Xl.15816	Xl.63854	---	---	est	---	---	---	---	---	---	---	---	---	---	This probe set was annotated using the Accession mapped clusters based pipeline to a UniGene identifier using 4 transcripts. // false // Accession mapped clusters // E	"BE506439,BJ042800,BJ074516,BX846187"	BE506439 // /DB_XREF=db83b02.y1 /CLONE=IMAGE:3379563 // gb // --- // --- /// BJ042800 // /DB_XREF=BJ042800 /CLONE=XL032o18 // gb // --- // --- /// BJ074516 // /DB_XREF=BJ074516 /CLONE=XL090h13 // gb // --- // --- /// BX846187 // /DB_XREF=BX846187 /CLONE=IMAGp998E048244 ; IMAGE:3379563 // gb // --- // ---	---
Xl2.51591.1.S1_at	1.26327	7.74828	6.06376	1.40354e-05	0.000804019	3.34339	Xl.51591.1.S1_at	X_laevis_2 Array	Xenopus laevis	10-Aug-10	Consensus sequence	GenBank	Xl2.51591.1	"gb:EB472714 /DB_XREF=gi:92070042 /DB_XREF=AGENCOURT_72767564 /CLONE=IMAGE:8464541 /TID=Xl.51591.1 /CNT=3 /FEA=EST /TIER=ConsEnd /STK=0 /UG=Xl.51591 /UG_TITLE=Transcribed locus, weakly similar to NP_065170.1 hypothetical protein LOC57168 (Homo sapiens) /REP_ORG=X. laevis"	EB472714	Xl.51591	Xl.71938	---	---	est	---	---	---	---	---	---	---	---	---	---	This probe set was annotated using the Accession mapped clusters based pipeline to a UniGene identifier using 3 transcripts. // false // Accession mapped clusters // E	"BI349813,CD361948,EB472714"	BI349813 // /DB_XREF=dae64c07.y3 /CLONE=IMAGE:4678669 // gb // --- // --- /// CD361948 // /DB_XREF=AGENCOURT_14239096 /CLONE=IMAGE:6956640 // gb // --- // --- /// EB472714 // /DB_XREF=AGENCOURT_72767564 /CLONE=IMAGE:8464541 // gb // --- // ---	---
Xl2.56360.1.S1_at	1.26253	7.13743	5.9266	1.8311e-05	0.000942725	3.08476	Xl.56360.1.S1_at	X_laevis_2 Array	Xenopus laevis	10-Aug-10	Consensus sequence	GenBank	Xl2.56360.1	"gb:DT066563 /DB_XREF=gi:72365812 /DB_XREF=AGENCOURT_55785300 /CLONE=IMAGE:8074628 /TID=Xl.56360.1 /CNT=3 /FEA=EST /TIER=ConsEnd /STK=0 /UG=Xl.56360 /UG_TITLE=Transcribed locus, weakly similar to XP_416469.1 PREDICTED: similar to Ataxin-10 (Spinocerebellar ataxia type 10 protein homolog) (Neuronal beta-catenin like protein) (Gallus gallus) /REP_ORG=X. laevis"	DT066563	Xl.56360	Xl.6373	ataxin 10	atxn10	---	100049766	A5D8P5	---	---	---	---	---	0005488 // binding // inferred from electronic annotation	---	---	This probe set was annotated using the Matching Probes based pipeline to a Entrez Gene identifier using 1 transcripts. // false // Matching Probes // A	BC141760(14)	"BC141760 // Xenopus laevis hypothetical protein LOC100049766, mRNA (cDNA clone IMAGE:8074628), partial cds. // gb // 14 // ---"	---
Xl2.7949.1.S1_at	1.25454	9.40261	7.13679	1.91408e-06	0.000288334	5.27149	Xl.7949.1.S1_at	X_laevis_2 Array	Xenopus laevis	10-Aug-10	Consensus sequence	GenBank	Xl2.7949.1	gb:BP693458 /DB_XREF=gi:46041413 /DB_XREF=BP693458 /CLONE=XL470k04ex /TID=Xl.7949.1 /CNT=111 /FEA=FLmRNA /TIER=Stack /STK=9 /LL=380330 /UG_GENE=kdelr2 /UG=Xl.7949 /UG_TITLE=KDEL (Lys-Asp-Glu-Leu) endoplasmic reticulum protein retention receptor 2 /FL=gb:BC044272.1 /REP_ORG=X. laevis	BP693458	Xl.7949	Xl.7949	KDEL (Lys-Asp-Glu-Leu) endoplasmic reticulum protein retention receptor 1	kdelr1	full length	380330	Q7ZXS5	---	NP_001080638	NM_001087169	0006621 // protein retention in ER lumen // inferred from electronic annotation /// 0006810 // transport // inferred from electronic annotation /// 0015031 // protein transport // inferred from electronic annotation /// 0016192 // vesicle-mediated transport // inferred from electronic annotation	0005783 // endoplasmic reticulum // inferred from electronic annotation /// 0005789 // endoplasmic reticulum membrane // inferred from electronic annotation /// 0016020 // membrane // inferred from electronic annotation /// 0016021 // integral to membrane // inferred from electronic annotation	0004872 // receptor activity // inferred from electronic annotation /// 0046923 // ER retention sequence binding // inferred from electronic annotation	---	"AAH44272.1 // span:56-78,116-138,151-168,178-200 // numtm:4 /// NP_001080638.1 // span:56-78,116-138,151-168,178-200 // numtm:4"	This probe set was annotated using the Matching Probes based pipeline to a Entrez Gene identifier using 2 transcripts. // false // Matching Probes // A	"BC044272(14),NM_001087169(14)"	"BC044272 // Xenopus laevis KDEL (Lys-Asp-Glu-Leu) endoplasmic reticulum protein retention receptor 2, mRNA (cDNA clone MGC:53148 IMAGE:5542709), complete cds. // gb // 14 // --- /// NM_001087169 // Xenopus laevis KDEL (Lys-Asp-Glu-Leu) endoplasmic reticulum protein retention receptor 1 (kdelr1), mRNA. // refseq // 14 // ---"	---
Xl2.52567.1.S1_at	1.25226	10.074	5.26569	6.82504e-05	0.00197926	1.80265	Xl.52567.1.S1_at	X_laevis_2 Array	Xenopus laevis	10-Aug-10	Consensus sequence	GenBank	Xl2.52567.1	"gb:BU912326 /DB_XREF=gi:24094240 /DB_XREF=AGENCOURT_10457698 /CLONE=IMAGE:6638486 /TID=Xl.52567.1 /CNT=7 /FEA=EST /TIER=ConsEnd /STK=0 /UG=Xl.52567 /UG_TITLE=Transcribed locus, moderately similar to XP_422226.1 PREDICTED: similar to 3-phosphoglycerate dehydrogenase (Gallus gallus) /REP_ORG=X. laevis"	BU912326	Xl.52567	Xl.52567	phosphoglycerate dehydrogenase	phgdh	full length	100037051	A1L3N1	EC:1.1.1.95	NP_001091250	NM_001097781	0006564 // L-serine biosynthetic process // inferred from electronic annotation /// 0008152 // metabolic process // inferred from electronic annotation /// 0055114 // oxidation reduction // inferred from electronic annotation	---	"0003824 // catalytic activity // inferred from electronic annotation /// 0004617 // phosphoglycerate dehydrogenase activity // inferred from electronic annotation /// 0005488 // binding // inferred from electronic annotation /// 0016616 // oxidoreductase activity, acting on the CH-OH group of donors, NAD or NADP as acceptor // inferred from electronic annotation /// 0048037 // cofactor binding /…	---	---	This probe set was annotated using the Matching Probes based pipeline to a Entrez Gene identifier using 1 transcripts. // false // Matching Probes // A	NM_001097781(10)	"NM_001097781 // Xenopus laevis phosphoglycerate dehydrogenase (phgdh), mRNA. // refseq // 10 // ---"	---
Xl2.33787.1.S1_at	1.25096	8.00568	6.76295	3.7642e-06	0.000416598	4.61924	Xl.33787.1.S1_at	X_laevis_2 Array	Xenopus laevis	10-Aug-10	Consensus sequence	GenBank	Xl2.33787.1	gb:BJ637008 /DB_XREF=gi:37293831 /DB_XREF=BJ637008 /CLONE=XL192m13 /TID=Xl.33787.1 /CNT=6 /FEA=EST /TIER=ConsEnd /STK=1 /UG=Xl.33787 /UG_TITLE=Transcribed locus /REP_ORG=X. laevis	BJ637008	Xl.33787	Xl.33787	---	---	est	---	---	---	---	---	---	---	---	---	---	This probe set was annotated using the Accession mapped clusters based pipeline to a UniGene identifier using 6 transcripts. // false // Accession mapped clusters // E	"BJ059767,BJ620365,BJ637008,CA793417,DR724091,DR729188"	BJ059767 // /DB_XREF=BJ059767 /CLONE=XL063m09 // gb // --- // --- /// BJ620365 // /DB_XREF=BJ620365 /CLONE=XL192m13 // gb // --- // --- /// BJ637008 // /DB_XREF=BJ637008 /CLONE=XL192m13 // gb // --- // --- /// CA793417 // /DB_XREF=AGENCOURT_10256348 /CLONE=IMAGE:5157190 // gb // --- // --- /// DR724091 // /DB_XREF=AGENCOURT_54831796 /CLONE=IMAGE:7981127 // gb // --- // --- /// DR729188 // /DB_XRE…	---
Xl2.52150.1.S1_at	1.25037	6.35225	6.92534	2.79943e-06	0.000355615	4.90516	Xl.52150.1.S1_at	X_laevis_2 Array	Xenopus laevis	10-Aug-10	Consensus sequence	GenBank	Xl2.52150.1	gb:CB983727 /DB_XREF=gi:30278251 /DB_XREF=AGENCOURT_13942859 /CLONE=IMAGE:6938669 /TID=Xl.52150.1 /CNT=4 /FEA=EST /TIER=ConsEnd /STK=0 /UG=Xl.52150 /UG_TITLE=Transcribed locus /REP_ORG=X. laevis	CB983727	Xl.52150	Xl.52150	---	---	est	---	---	---	---	---	---	---	---	---	---	This probe set was annotated using the Accession mapped clusters based pipeline to a UniGene identifier using 4 transcripts. // false // Accession mapped clusters // E	"BJ072303,CB983727,CD324968,CD326680"	BJ072303 // /DB_XREF=BJ072303 /CLONE=XL098d04 // gb // --- // --- /// CB983727 // /DB_XREF=AGENCOURT_13942859 /CLONE=IMAGE:6938669 // gb // --- // --- /// CD324968 // /DB_XREF=AGENCOURT_14144792 /CLONE=IMAGE:6948121 // gb // --- // --- /// CD326680 // /DB_XREF=AGENCOURT_14144810 /CLONE=IMAGE:6948121 // gb // --- // ---	---
Xl2.52795.1.S1_at	1.24642	8.2518	7.1239	1.9586e-06	0.000289677	5.24936	Xl.52795.1.S1_at	X_laevis_2 Array	Xenopus laevis	10-Aug-10	Consensus sequence	GenBank	Xl2.52795.1	gb:AW767188 /DB_XREF=gi:7699187 /DB_XREF=da64a01.y1 /CLONE=IMAGE:3199656 /TID=Xl.52795.1 /CNT=3 /FEA=EST /TIER=ConsEnd /STK=0 /UG=Xl.52795 /UG_TITLE=Transcribed locus /REP_ORG=X. laevis	AW767188	Xl.52795	Xl.70262	---	---	est	---	---	---	---	---	---	---	---	---	---	This probe set was annotated using the Accession mapped clusters based pipeline to a UniGene identifier using 3 transcripts. // false // Accession mapped clusters // E	"AW767188,BG578963,BJ074993"	AW767188 // /DB_XREF=da64a01.y1 /CLONE=IMAGE:3199656 // gb // --- // --- /// BG578963 // /DB_XREF=df02f02.y1 /CLONE=IMAGE:3550202 // gb // --- // --- /// BJ074993 // /DB_XREF=BJ074993 /CLONE=XL087b20 // gb // --- // ---	---
Xl2.24225.2.S1_at	1.24337	8.36948	5.87716	2.01658e-05	0.000991168	2.99087	Xl.24225.2.S1_at	X_laevis_2 Array	Xenopus laevis	10-Aug-10	Consensus sequence	GenBank	Xl2.24225.2	gb:CD254168 /DB_XREF=gi:31014634 /DB_XREF=AGENCOURT_14146229 /CLONE=IMAGE:6947546 /TID=Xl.24225.2 /CNT=3 /FEA=EST /TIER=ConsEnd /STK=0 /UG=Xl.24225 /UG_TITLE=Transcribed locus /REP_ORG=X. laevis	CD254168	Xl.24225	Xl.72974	---	---	est	---	---	---	---	---	---	---	---	---	---	This probe set was annotated using the Accession mapped clusters based pipeline to a UniGene identifier using 3 transcripts. // false // Accession mapped clusters // E	"BJ057744,CB180039,CD254168"	BJ057744 // /DB_XREF=BJ057744 /CLONE=XL103a06 // gb // --- // --- /// CB180039 // /DB_XREF=AGENCOURT_11378314 /CLONE=IMAGE:6877995 // gb // --- // --- /// CD254168 // /DB_XREF=AGENCOURT_14146229 /CLONE=IMAGE:6947546 // gb // --- // ---	---
Xl2.45052.1.S1_at	1.24058	6.51794	6.70402	4.19495e-06	0.00044504	4.51451	Xl.45052.1.S1_at	X_laevis_2 Array	Xenopus laevis	10-Aug-10	Consensus sequence	GenBank	Xl2.45052.1	"gb:BC087463.1 /DB_XREF=gi:56269211 /GEN=LOC496057 /TID=Xl.45052.1 /CNT=25 /FEA=FLmRNA /TIER=FL /STK=1 /LL=496057 /UG=Xl.45052 /DEF=Xenopus laevis hypothetical LOC496057, mRNA (cDNA clone MGC:99294 IMAGE:7211689), complete cds. /PROD=LOC496057 protein /FL=gb:BC087463.1 /REP_ORG=X. laevis"	BC087463.1	Xl.45052	Xl.70238	stromal cell-derived factor 2-like 1	sdf2l1	full length	496057	Q5PPW6	---	NP_001088792	NM_001095323	---	0016020 // membrane // inferred from electronic annotation	---	---	---	This probe set was annotated using the Matching Probes based pipeline to a Entrez Gene identifier using 1 transcripts. // false // Matching Probes // A	NM_001095323(14)	"NM_001095323 // Xenopus laevis stromal cell-derived factor 2-like 1 (sdf2l1), mRNA. // refseq // 14 // ---"	---
Xl2.55955.1.S1_s_at	1.23731	6.98853	6.50541	6.06497e-06	0.000506005	4.15771	Xl.55955.1.S1_s_at	X_laevis_2 Array	Xenopus laevis	10-Aug-10	Consensus sequence	GenBank	Xl2.55955.1	"gb:AY854806.1 /DB_XREF=gi:61654465 /TID=Xl.55955.1 /CNT=2 /FEA=FLmRNA /TIER=FL /STK=1 /UG=Xl.55955 /DEF=Xenopus laevis teashirt 1a mRNA, complete cds. /PROD=teashirt 1a /FL=gb:AY854806.1 /REP_ORG=X. laevis"	AY854806.1	Xl.55955	---	teashirt zinc finger homeobox 1 a /// teashirt zinc finger homeobox 1 b	tshz1a /// tshz1b	---	100379090 /// 100379091	Q2HNT1 /// Q2HNT2	---	NP_001165936 /// NP_001165937	NM_001172465 /// NM_001172466	"0006355 // regulation of transcription, DNA-dependent // inferred from electronic annotation"	0005622 // intracellular // inferred from electronic annotation	0003700 // transcription factor activity // inferred from electronic annotation /// 0008270 // zinc ion binding // inferred from electronic annotation /// 0043565 // sequence-specific DNA binding // inferred from electronic annotation	IPR001356 // Homeobox // 0.019	---	This probe set was annotated using the Matching Probes based pipeline to a Entrez Gene identifier using 4 transcripts. // true // Matching Probes // A	"AY854806(14),AY854807(14),NM_001172465(14),NM_001172466(14)"	"AY854806 // Xenopus laevis teashirt 1a mRNA, complete cds. // gb // 14 // --- /// AY854807 // Xenopus laevis teashirt 1b mRNA, complete cds. // gb // 14 // --- /// NM_001172465 // Xenopus laevis teashirt zinc finger homeobox 1 a (tshz1a), mRNA. // refseq // 14 // --- /// NM_001172466 // Xenopus laevis teashirt zinc finger homeobox 1 b (tshz1b), mRNA. // refseq // 14 // ---"	---
Xl2.7034.1.S1_at	1.23597	8.78683	5.7011	2.85067e-05	0.00118932	2.65381	Xl.7034.1.S1_at	X_laevis_2 Array	Xenopus laevis	10-Aug-10	Consensus sequence	GenBank	Xl2.7034.1	"gb:BC106307.1 /DB_XREF=gi:76780125 /TID=Xl.7034.1 /CNT=45 /FEA=FLmRNA /TIER=FL /STK=1 /LL=398646 /UG_GENE=LOC398646 /UG=Xl.7034 /DEF=Xenopus laevis cDNA clone MGC:130814 IMAGE:7203390, complete cds. /PROD=Unknown (protein for MGC:130814) /FL=gb:BC077464.1 gb:BC106307.1 /REP_ORG=X. laevis"	BC106307.1	Xl.7034	Xl.7034	synaptophysin-like 1	sypl1	full length	398646	Q6DDR7 /// Q7SYT7 /// Q7ZYB1	---	---	---	0006810 // transport // inferred from electronic annotation	0008021 // synaptic vesicle // inferred from electronic annotation /// 0016020 // membrane // inferred from electronic annotation /// 0016021 // integral to membrane // inferred from electronic annotation	0005215 // transporter activity // inferred from electronic annotation	---	"AAH54270.1 // span:10-27,126-148,163-180,218-240 // numtm:4 /// AAI06308.1 // span:15-37,97-119,134-151,189-211 // numtm:4"	This probe set was annotated using the Matching Probes based pipeline to a Entrez Gene identifier using 1 transcripts. // false // Matching Probes // A	BC054270(14)	"BC054270 // Xenopus laevis hypothetical protein LOC398646, mRNA (cDNA clone IMAGE:6877128), partial cds. // gb // 14 // --- /// BC106307 // Xenopus laevis cDNA clone MGC:130814 IMAGE:7203390, complete cds. // gb // 14 // ---"	---
Xl2.47271.1.S1_s_at	1.23158	9.82652	6.66666	4.49427e-06	0.00044504	4.44786	Xl.47271.1.S1_s_at	X_laevis_2 Array	Xenopus laevis	10-Aug-10	Consensus sequence	GenBank	Xl2.47271.1	"gb:BC106290.1 /DB_XREF=gi:76779482 /TID=Xl.47271.1 /CNT=14 /FEA=FLmRNA /TIER=FL /STK=2 /UG=Xl.47271 /DEF=Xenopus laevis cDNA clone MGC:130782 IMAGE:7765903, complete cds. /PROD=Unknown (protein for MGC:130782) /FL=gb:BC106290.1 gb:BC110766.1 /REP_ORG=X. laevis"	BC106290.1	Xl.47271	Xl.47271	"CTD (carboxy-terminal domain, RNA polymerase II, polypeptide A) small phosphatase like 2 /// CTD (carboxy-terminal domain, RNA polymerase II, polypeptide A) small phosphatase like 2a"	ctdspl2 /// ctdspl2a	full length	380294 /// 735004	Q3KQB6 /// Q801R4	EC:3.1.3.-	NP_001080602 /// NP_001089935	NM_001087133 /// NM_001096466	---	---	0004721 // phosphoprotein phosphatase activity // inferred from electronic annotation /// 0016787 // hydrolase activity // inferred from electronic annotation /// 0016791 // phosphatase activity // inferred from electronic annotation	---	---	This probe set was annotated using the Matching Probes based pipeline to a Entrez Gene identifier using 7 transcripts. // true // Matching Probes // A	"BC047962(14),BC073275(14),BC106290(14),BC110766(14),BC123379(14),BC129524(14),NM_001087133(14),NM_001096466(14)"	"BC047962 // Xenopus laevis CTD small phosphatase-like protein 2-A, mRNA (cDNA clone MGC:52903 IMAGE:4889354), complete cds. // gb // 14 // --- /// BC073275 // Xenopus laevis cDNA clone IMAGE:5506637, partial cds. // gb // 14 // --- /// BC106290 // Xenopus laevis CTD small phosphatase-like protein 2-B, mRNA (cDNA clone MGC:130782 IMAGE:7765903), complete cds. // gb // 14 // --- /// BC110766 // Xe…	---
Xl2.54250.1.S1_at	1.23091	6.82504	5.64947	3.15766e-05	0.00126532	2.55416	Xl.54250.1.S1_a_at	X_laevis_2 Array	Xenopus laevis	10-Aug-10	Consensus sequence	GenBank	Xl2.54250.1	gb:DT074209 /DB_XREF=gi:72373458 /DB_XREF=AGENCOURT_56024173 /CLONE=IMAGE:8076461 /TID=Xl.54250.1 /CNT=2 /FEA=EST /TIER=ConsEnd /STK=0 /UG=Xl.54250 /UG_TITLE=Transcribed locus /REP_ORG=X. laevis	DT074209	Xl.54250	Xl.54250	---	---	est	---	---	---	---	---	---	---	---	---	---	This probe set was annotated using the Accession mapped clusters based pipeline to a UniGene identifier using 2 transcripts. // false // Accession mapped clusters // E	"BJ067273,DT074209"	BJ067273 // /DB_XREF=BJ067273 /CLONE=XL100b18 // gb // --- // --- /// DT074209 // /DB_XREF=AGENCOURT_56024173 /CLONE=IMAGE:8076461 // gb // --- // ---	---
Xl2.53530.1.S1_at	1.22939	5.30442	6.43876	6.87197e-06	0.000529816	4.03666	Xl.53530.1.S1_at	X_laevis_2 Array	Xenopus laevis	10-Aug-10	Consensus sequence	GenBank	Xl2.53530.1	"gb:EB474482 /DB_XREF=gi:92071811 /DB_XREF=AGENCOURT_73501666 /CLONE=IMAGE:8460442 /TID=Xl.53530.1 /CNT=12 /FEA=EST /TIER=ConsEnd /STK=0 /UG=Xl.53530 /UG_TITLE=Transcribed locus, weakly similar to NP_034552.1 hexosaminidase B (Mus musculus) /REP_ORG=X. laevis"	EB474482	Xl.53530	Xl.84330	---	---	est	---	---	---	---	---	---	---	---	---	---	This probe set was annotated using the Accession mapped clusters based pipeline to a UniGene identifier using 12 transcripts. // false // Accession mapped clusters // E	"BI444657,BJ039579,BU912162,BU914922,BU916535,BX847791,CA787831,CA787842,CA789531,CD256973,EB467761,EB474482"	BI444657 // /DB_XREF=de27c02.y3 /CLONE=IMAGE:3472898 // gb // --- // --- /// BJ039579 // /DB_XREF=BJ039579 /CLONE=XL049o05 // gb // --- // --- /// BU912162 // /DB_XREF=AGENCOURT_10457850 /CLONE=IMAGE:6638304 // gb // --- // --- /// BU914922 // /DB_XREF=AGENCOURT_10494376 /CLONE=IMAGE:6641516 // gb // --- // --- /// BU916535 // /DB_XREF=AGENCOURT_10497082 /CLONE=IMAGE:6643461 // gb // --- // --- /…	BC159342 // gb // 1 // Cross Hyb Matching Probes
Xl2.53261.1.S1_at	1.2228	9.69225	7.15386	1.85672e-06	0.000288334	5.30077	Xl.53261.1.S1_at	X_laevis_2 Array	Xenopus laevis	10-Aug-10	Consensus sequence	GenBank	Xl2.53261.1	"gb:BP700995 /DB_XREF=gi:46049394 /DB_XREF=BP700995 /CLONE=XL500c04ex /TID=Xl.53261.1 /CNT=11 /FEA=EST /TIER=ConsEnd /STK=0 /UG=Xl.53261 /UG_TITLE=Transcribed locus, strongly similar to NP_064508.2 endomembrane protein emp70 precursor isolog (Homo sapiens) /REP_ORG=X. laevis"	BP700995	Xl.53261	Xl.75424	---	---	est	---	---	---	---	---	---	---	---	---	---	This probe set was annotated using the Accession mapped clusters based pipeline to a UniGene identifier using 11 transcripts. // false // Accession mapped clusters // E	"BE509251,BE669180,BI477189,BJ074480,BP699674,BP700995,BU911208,BU914056,CA793390,CD100912,EB479084"	BE509251 // /DB_XREF=dc08c04.y1 /CLONE=IMAGE:3396486 // gb // --- // --- /// BE669180 // /DB_XREF=dc59f09.y1 /CLONE=IMAGE:3401417 // gb // --- // --- /// BI477189 // /DB_XREF=dai31a06.y3 /CLONE=IMAGE:4963114 // gb // --- // --- /// BJ074480 // /DB_XREF=BJ074480 /CLONE=XL090e15 // gb // --- // --- /// BP699674 // /DB_XREF=BP699674 /CLONE=XL488g12ex // gb // --- // --- /// BP700995 // /DB_XREF=BP70…	---
Xl2.51256.1.S1_at	1.22258	8.84112	7.34113	1.33318e-06	0.000273533	5.61915	Xl.51256.1.S1_at	X_laevis_2 Array	Xenopus laevis	10-Aug-10	Consensus sequence	GenBank	Xl2.51256.1	gb:BJ062693 /DB_XREF=gi:17424327 /DB_XREF=BJ062693 /CLONE=XL068m11 /TID=Xl.51256.1 /CNT=3 /FEA=EST /TIER=ConsEnd /STK=0 /UG=Xl.51256 /UG_TITLE=Transcribed locus /REP_ORG=X. laevis	BJ062693	Xl.51256	Xl.72002	---	---	est	---	---	---	---	---	---	---	---	---	---	This probe set was annotated using the Accession mapped clusters based pipeline to a UniGene identifier using 3 transcripts. // false // Accession mapped clusters // E	"BJ062693,BU913346,CF549354"	BJ062693 // /DB_XREF=BJ062693 /CLONE=XL068m11 // gb // --- // --- /// BU913346 // /DB_XREF=AGENCOURT_10495388 /CLONE=IMAGE:6639683 // gb // --- // --- /// CF549354 // /DB_XREF=AGENCOURT_15596211 /CLONE=IMAGE:7019336 // gb // --- // ---	---
Xl2.33442.1.S1_at	1.21973	8.50758	6.55673	5.51109e-06	0.000492637	4.25047	Xl.33442.1.S1_at	X_laevis_2 Array	Xenopus laevis	10-Aug-10	Consensus sequence	GenBank	Xl2.33442.1	"gb:BC077454.1 /DB_XREF=gi:50604076 /GEN=LOC494586 /TID=Xl.33442.1 /CNT=28 /FEA=FLmRNA /TIER=FL /STK=2 /LL=494586 /UG=Xl.33442 /DEF=Xenopus laevis hypothetical LOC494586, mRNA (cDNA clone MGC:82402 IMAGE:4408900), complete cds. /PROD=LOC494586 protein /FL=gb:BC077454.1 /REP_ORG=X. laevis"	BC077454.1	Xl.33442	Xl.33442	"succinate dehydrogenase complex, subunit D, integral membrane protein"	sdhd-a	full length	494586	Q6AZR3	---	NP_001087943	NM_001094474	0006099 // tricarboxylic acid cycle // inferred from electronic annotation /// 0006810 // transport // inferred from electronic annotation /// 0022900 // electron transport chain // inferred from electronic annotation	0005739 // mitochondrion // inferred from electronic annotation /// 0005740 // mitochondrial envelope // inferred from electronic annotation /// 0005743 // mitochondrial inner membrane // inferred from electronic annotation /// 0005743 // mitochondrial inner membrane // inferred from sequence or structural similarity /// 0005749 // mitochondrial respiratory chain complex II // inferred from seque…	0005506 // iron ion binding // inferred from electronic annotation /// 0020037 // heme binding // inferred from electronic annotation /// 0020037 // heme binding // inferred from sequence or structural similarity /// 0046872 // metal ion binding // inferred from electronic annotation /// 0048039 // ubiquinone binding // inferred from sequence or structural similarity	---	---	This probe set was annotated using the Matching Probes based pipeline to a Entrez Gene identifier using 2 transcripts. // false // Matching Probes // A	"BC077454(14),NM_001094474(14)"	"BC077454 // Xenopus laevis Succinate dehydrogenase [ubiquinone] cytochrome b small subunit A, mitochondrial, mRNA (cDNA clone MGC:82402 IMAGE:4408900), complete cds. // gb // 14 // --- /// NM_001094474 // Xenopus laevis succinate dehydrogenase complex, subunit D, integral membrane protein (sdhd-a), nuclear gene encoding mitochondrial protein, mRNA. // refseq // 14 // ---"	---
Xl2.55594.1.S1_at	1.21831	7.2034	7.00698	2.4155e-06	0.000322113	5.0474	Xl.55594.1.S1_at	X_laevis_2 Array	Xenopus laevis	10-Aug-10	Consensus sequence	GenBank	Xl2.55594.1	"gb:BU899724 /DB_XREF=gi:24081637 /DB_XREF=AGENCOURT_10206549 /CLONE=IMAGE:6316387 /TID=Xl.55594.1 /CNT=6 /FEA=EST /TIER=ConsEnd /STK=0 /UG=Xl.55594 /UG_TITLE=Transcribed locus, strongly similar to XP_426581.1 PREDICTED: similar to tousled-like kinase 1; serine threonine protein kinase (Gallus gallus) /REP_ORG=X. laevis"	BU899724	Xl.55594	Xl.32560	---	---	est	---	---	---	---	---	---	---	---	---	---	This probe set was annotated using the Accession mapped clusters based pipeline to a UniGene identifier using 5 transcripts. // false // Accession mapped clusters // E	"AW158684,BU899724,BU901114,BX843100,BX846711"	AW158684 // /DB_XREF=za45a08.x1 /CLONE=za45a08 // gb // --- // --- /// BU899724 // /DB_XREF=AGENCOURT_10206549 /CLONE=IMAGE:6316387 // gb // --- // --- /// BU901114 // /DB_XREF=AGENCOURT_10209017 /CLONE=IMAGE:6318005 // gb // --- // --- /// BX843100 // /DB_XREF=BX843100 /CLONE=IMAGp998H0613752 ; IMAGE:6318005 // gb // --- // --- /// BX846711 // /DB_XREF=BX846711 /CLONE=IMAGp998K1112317 ; IMAGE:55…	---
Xl2.980.1.S1_at	1.21806	6.64262	6.45368	6.68215e-06	0.000529816	4.06381	Xl.980.1.S1_at	X_laevis_2 Array	Xenopus laevis	10-Aug-10	Consensus sequence	GenBank	Xl2.980.1	"gb:AB038172.1 /DB_XREF=gi:7619907 /GEN=xCaspase-9 /TID=Xl.980.1 /CNT=3 /FEA=FLmRNA /TIER=FL /STK=1 /LL=373560 /UG=Xl.980 /DEF=Xenopus laevis mRNA for caspase-9, complete cds. /PROD=caspase-9 /FL=gb:AB038172.1 /REP_ORG=X. laevis"	AB038172.1	Xl.980	Xl.980	"caspase 9, apoptosis-related cysteine peptidase"	casp9	full length	373560	B7ZRI4 /// Q9IB63	EC:3.4.22.62	NP_001079035	NM_001085566	0006508 // proteolysis // inferred from electronic annotation /// 0006915 // apoptosis // inferred from electronic annotation /// 0007165 // signal transduction // inferred from electronic annotation /// 0042981 // regulation of apoptosis // inferred from electronic annotation	0005622 // intracellular // inferred from electronic annotation	0004197 // cysteine-type endopeptidase activity // inferred from electronic annotation /// 0005515 // protein binding // inferred from electronic annotation /// 0008233 // peptidase activity // inferred from electronic annotation /// 0008234 // cysteine-type peptidase activity // inferred from electronic annotation /// 0016787 // hydrolase activity // inferred from electronic annotation	---	---	This probe set was annotated using the Matching Probes based pipeline to a Entrez Gene identifier using 2 transcripts. // false // Matching Probes // A	"AB038172(14),NM_001085566(14)"	"AB038172 // Xenopus laevis mRNA for caspase-9, complete cds. // gb // 14 // --- /// NM_001085566 // Xenopus laevis caspase 9, apoptosis-related cysteine peptidase (casp9), mRNA. // refseq // 14 // ---"	BC170178 // gb // 7 // Cross Hyb Matching Probes /// BC170180 // gb // 7 // Cross Hyb Matching Probes
Xl2.19973.2.S1_at	1.21795	7.64088	7.13889	1.90691e-06	0.000288334	5.2751	Xl.19973.2.S1_at	X_laevis_2 Array	Xenopus laevis	10-Aug-10	Consensus sequence	GenBank	Xl2.19973.2	gb:AW644630 /DB_XREF=gi:7402024 /DB_XREF=cm43c12.w1 /CLONE=PBX0142C12 /TID=Xl.19973.2 /CNT=5 /FEA=EST /TIER=ConsEnd /STK=0 /UG=Xl.19973 /UG_TITLE=Transcribed locus /REP_ORG=X. laevis	AW644630	Xl.19973	Xl.71228	---	---	est	---	---	---	---	---	---	---	---	---	---	This probe set was annotated using the Accession mapped clusters based pipeline to a UniGene identifier using 5 transcripts. // false // Accession mapped clusters // E	"AW637614,AW644630,AW644663,BU913044,BX853778"	AW637614 // /DB_XREF=bl60d04.w1 /CLONE=PBX0060D04 // gb // --- // --- /// AW644630 // /DB_XREF=cm43c12.w1 /CLONE=PBX0142C12 // gb // --- // --- /// AW644663 // /DB_XREF=cm43f11.w1 /CLONE=PBX0142F11 // gb // --- // --- /// BU913044 // /DB_XREF=AGENCOURT_10495054 /CLONE=IMAGE:6639326 // gb // --- // --- /// BX853778 // /DB_XREF=BX853778 /CLONE=IMAGp998L1414219 ; IMAGE:6639326 // gb // --- // ---	---
Xl2.15656.3.S1_at	1.2151	8.04362	5.52451	4.05021e-05	0.0014289	2.31154	Xl.15656.3.S1_at	X_laevis_2 Array	Xenopus laevis	10-Aug-10	Consensus sequence	GenBank	Xl2.15656.3	"gb:BQ385512 /DB_XREF=gi:21073199 /DB_XREF=NISC_mn12g03.y1 /CLONE=IMAGE:5073221 /TID=Xl.15656.3 /CNT=9 /FEA=EST /TIER=ConsEnd /STK=0 /UG=Xl.15656 /UG_TITLE=Transcribed locus, moderately similar to NP_064383.1 brain protein 17 isoform 1 (Mus musculus) /REP_ORG=X. laevis"	BQ385512	Xl.15656	Xl.79668	---	---	est	---	---	---	---	---	---	---	---	---	---	This probe set was annotated using the Accession mapped clusters based pipeline to a UniGene identifier using 9 transcripts. // false // Accession mapped clusters // E	"BI313433,BI446557,BQ385512,BX847016,CD256752,CD329209,CF549003,EB474495,EB477346"	BI313433 // /DB_XREF=dah93d10.y1 /CLONE=IMAGE:4957483 // gb // --- // --- /// BI446557 // /DB_XREF=de24a06.y3 /CLONE=IMAGE:3472427 // gb // --- // --- /// BQ385512 // /DB_XREF=NISC_mn12g03.y1 /CLONE=IMAGE:5073221 // gb // --- // --- /// BX847016 // /DB_XREF=BX847016 /CLONE=IMAGp998G2010923 ; IMAGE:4957483 // gb // --- // --- /// CD256752 // /DB_XREF=AGENCOURT_14159427 /CLONE=IMAGE:6951787 // gb /…	---
Xl2.1198.1.S2_at	1.21395	10.4521	7.99046	4.38286e-07	0.000179282	6.68263	Xl.1198.1.S2_at	X_laevis_2 Array	Xenopus laevis	10-Aug-10	Consensus sequence	GenBank	Xl2.1198.1	gb:X93491.1 /DB_XREF=gi:1184615 /GEN=U1 /TID=Xl.1198.1 /CNT=14 /FEA=FLmRNA /TIER=ConsEnd /STK=0 /LL=394374 /UG=Xl.1198 /DEF=X.laevis mRNA for unitary non-NMDA glutamate receptor subunit U1. /PROD=glutamate receptor /FL=gb:DQ073428.1 /REP_ORG=X. laevis	X93491.1	Xl.1198	Xl.1198	unitary non-NMDA glutamate receptor subunit U1	kbp	full length	394374	B7ZPS4 /// Q91756	---	NP_001081086	NM_001087617	0006810 // transport // inferred from electronic annotation /// 0006811 // ion transport // inferred from electronic annotation	0005886 // plasma membrane // inferred from electronic annotation /// 0016020 // membrane // inferred from electronic annotation /// 0016021 // integral to membrane // inferred from electronic annotation /// 0030054 // cell junction // inferred from electronic annotation /// 0030288 // outer membrane-bounded periplasmic space // inferred from electronic annotation /// 0045202 // synapse // inferr…	0004872 // receptor activity // inferred from electronic annotation /// 0004970 // ionotropic glutamate receptor activity // inferred from electronic annotation /// 0005215 // transporter activity // inferred from electronic annotation /// 0005216 // ion channel activity // inferred from electronic annotation /// 0005234 // extracellular-glutamate-gated ion channel activity // inferred from elect…	---	"NP_001081086.1 // span:165-184,232-254,417-439 // numtm:3"	This probe set was annotated using the Matching Probes based pipeline to a Entrez Gene identifier using 1 transcripts. // false // Matching Probes // A	NM_001087617(12)	"NM_001087617 // Xenopus laevis unitary non-NMDA glutamate receptor subunit U1 (kbp), mRNA. // refseq // 12 // ---"	BC169555 // gb // 6 // Cross Hyb Matching Probes /// BC169557 // gb // 6 // Cross Hyb Matching Probes
Xl2.49813.1.S1_at	1.2135	7.28843	6.75031	3.85253e-06	0.000417845	4.59683	Xl.49813.1.S1_at	X_laevis_2 Array	Xenopus laevis	10-Aug-10	Consensus sequence	GenBank	Xl2.49813.1	"gb:BC082842.1 /DB_XREF=gi:52354803 /GEN=LOC494745 /TID=Xl.49813.1 /CNT=17 /FEA=FLmRNA /TIER=FL /STK=2 /LL=494745 /UG=Xl.49813 /DEF=Xenopus laevis hypothetical LOC494745, mRNA (cDNA clone MGC:81003 IMAGE:5569975), complete cds. /PROD=LOC494745 protein /FL=gb:BC082842.1 /REP_ORG=X. laevis"	BC082842.1	Xl.49813	Xl.49813	hypothetical LOC494745	LOC494745	full length	494745	Q63ZR8	---	NP_001088051	NM_001094582	0007165 // signal transduction // inferred from electronic annotation /// 0018106 // peptidyl-histidine phosphorylation // inferred from electronic annotation	---	0000155 // two-component sensor activity // inferred from electronic annotation /// 0004673 // protein histidine kinase activity // inferred from electronic annotation /// 0005524 // ATP binding // inferred from electronic annotation	---	---	This probe set was annotated using the Matching Probes based pipeline to a Entrez Gene identifier using 1 transcripts. // false // Matching Probes // A	NM_001094582(11)	"NM_001094582 // Xenopus laevis hypothetical LOC494745 (LOC494745), mRNA. // refseq // 11 // ---"	---
Xl2.51649.1.S1_at	1.21168	10.4756	7.2182	1.6561e-06	0.00027812	5.41076	Xl.51649.1.S1_at	X_laevis_2 Array	Xenopus laevis	10-Aug-10	Consensus sequence	GenBank	Xl2.51649.1	gb:CB941717 /DB_XREF=gi:30187197 /DB_XREF=AGENCOURT_13852217 /CLONE=IMAGE:6935514 /TID=Xl.51649.1 /CNT=3 /FEA=EST /TIER=ConsEnd /STK=0 /UG=Xl.51649 /UG_TITLE=Transcribed locus /REP_ORG=X. laevis	CB941717	Xl.51649	Xl.71771	---	---	est	---	---	---	---	---	---	---	---	---	---	This probe set was annotated using the Accession mapped clusters based pipeline to a UniGene identifier using 3 transcripts. // false // Accession mapped clusters // E	"AW643201,CB941717,CD253500"	AW643201 // /DB_XREF=cm27b06.w1 /CLONE=PBX0126B06 // gb // --- // --- /// CB941717 // /DB_XREF=AGENCOURT_13852217 /CLONE=IMAGE:6935514 // gb // --- // --- /// CD253500 // /DB_XREF=AGENCOURT_14165361 /CLONE=IMAGE:6947768 // gb // --- // ---	---
Xl2.51646.1.S1_at	1.21137	7.32761	7.14872	1.87379e-06	0.000288334	5.29196	Xl.51646.1.S1_at	X_laevis_2 Array	Xenopus laevis	10-Aug-10	Consensus sequence	GenBank	Xl2.51646.1	gb:CD253907 /DB_XREF=gi:31014373 /DB_XREF=AGENCOURT_14141654 /CLONE=IMAGE:6947011 /TID=Xl.51646.1 /CNT=3 /FEA=EST /TIER=ConsEnd /STK=0 /UG=Xl.51646 /UG_TITLE=Transcribed locus /REP_ORG=X. laevis	CD253907	Xl.51646	Xl.73526	---	---	est	---	---	---	---	---	---	---	---	---	---	This probe set was annotated using the Accession mapped clusters based pipeline to a UniGene identifier using 3 transcripts. // false // Accession mapped clusters // E	"BG812839,CD253907,CD328265"	BG812839 // /DB_XREF=daf31g03.y1 /CLONE=IMAGE:4740269 // gb // --- // --- /// CD253907 // /DB_XREF=AGENCOURT_14141654 /CLONE=IMAGE:6947011 // gb // --- // --- /// CD328265 // /DB_XREF=AGENCOURT_14144152 /CLONE=IMAGE:6950769 // gb // --- // ---	---
Xl2.34863.1.S1_x_at	1.19858	10.6514	6.81944	3.39434e-06	0.000388891	4.71916	Xl.34863.1.S1_x_at	X_laevis_2 Array	Xenopus laevis	10-Aug-10	Consensus sequence	GenBank	Xl2.34863.1	gb:CB941573 /DB_XREF=gi:30186906 /DB_XREF=AGENCOURT_13851340 /CLONE=IMAGE:6932385 /TID=Xl.34863.1 /CNT=4 /FEA=EST /TIER=ConsEnd /STK=0 /UG=Xl.34863 /UG_TITLE=Transcribed locus /REP_ORG=X. laevis	CB941573	Xl.34863	Xl.78849	---	---	est	---	---	---	---	---	---	---	---	---	---	This probe set was annotated using the Accession mapped clusters based pipeline to a UniGene identifier using 4 transcripts. // false // Accession mapped clusters // E	"AW642179,AW645474,CB941573,CD099966"	AW642179 // /DB_XREF=cm15g11.w1 /CLONE=PBX0114G11 // gb // --- // --- /// AW645474 // /DB_XREF=cm53d01.w1 /CLONE=PBX0152D01 // gb // --- // --- /// CB941573 // /DB_XREF=AGENCOURT_13851340 /CLONE=IMAGE:6932385 // gb // --- // --- /// CD099966 // /DB_XREF=AGENCOURT_14006337 /CLONE=IMAGE:6936309 // gb // --- // ---	U41855 // gb // 3 // Cross Hyb Matching Probes
Xl2.53505.1.S1_at	1.19773	6.09829	6.85084	3.20537e-06	0.000380601	4.77447	Xl.53505.1.S1_at	X_laevis_2 Array	Xenopus laevis	10-Aug-10	Consensus sequence	GenBank	Xl2.53505.1	gb:BJ030433 /DB_XREF=gi:17374095 /DB_XREF=BJ030433 /CLONE=XL004c09 /TID=Xl.53505.1 /CNT=3 /FEA=EST /TIER=ConsEnd /STK=0 /UG=Xl.53505 /UG_TITLE=Transcribed locus /REP_ORG=X. laevis	BJ030433	Xl.53505	Xl.5053	---	---	est	---	---	---	---	---	---	---	---	---	---	This probe set was annotated using the Accession mapped clusters based pipeline to a UniGene identifier using 3 transcripts. // false // Accession mapped clusters // E	"AW642081,BJ030433,BJ636788"	AW642081 // /DB_XREF=cm14g02.w1 /CLONE=PBX0113G02 // gb // --- // --- /// BJ030433 // /DB_XREF=BJ030433 /CLONE=XL004c09 // gb // --- // --- /// BJ636788 // /DB_XREF=BJ636788 /CLONE=XL192a08 // gb // --- // ---	---
Xl2.16317.2.S1_at	1.19754	5.13779	5.49105	4.33093e-05	0.00147715	2.24621	Xl.16317.2.S1_at	X_laevis_2 Array	Xenopus laevis	10-Aug-10	Consensus sequence	GenBank	Xl2.16317.2	"gb:DY557895 /DB_XREF=gi:88881802 /DB_XREF=AGENCOURT_69706794 /CLONE=IMAGE:8321311 /TID=Xl.16317.2 /CNT=7 /FEA=EST /TIER=ConsEnd /STK=0 /UG=Xl.16317 /UG_TITLE=Transcribed locus, weakly similar to XP_519468.1 PREDICTED: similar to Zinc finger protein 398 (Zinc finger DNA binding protein p52p71) (Pan troglodytes) /REP_ORG=X. laevis"	DY557895	Xl.16317	Xl.15560	---	---	est	---	---	---	---	---	---	---	---	---	---	This probe set was annotated using the Accession mapped clusters based pipeline to a UniGene identifier using 7 transcripts. // false // Accession mapped clusters // E	"BJ032279,BJ036222,BJ613899,BP708581,DY552326,DY557895,DY563106"	BJ032279 // /DB_XREF=BJ032279 /CLONE=XL016d03 // gb // --- // --- /// BJ036222 // /DB_XREF=BJ036222 /CLONE=XL018n13 // gb // --- // --- /// BJ613899 // /DB_XREF=BJ613899 /CLONE=XL165k10 // gb // --- // --- /// BP708581 // /DB_XREF=BP708581 /CLONE=XL495b13ex // gb // --- // --- /// DY552326 // /DB_XREF=AGENCOURT_69664886 /CLONE=IMAGE:8332675 // gb // --- // --- /// DY557895 // /DB_XREF=AGENCOURT_6…	---
Xl2.28478.1.S1_a_at	1.1969	6.15478	7.10119	2.03975e-06	0.000296291	5.21028	Xl.28478.1.S1_at	X_laevis_2 Array	Xenopus laevis	10-Aug-10	Consensus sequence	GenBank	Xl2.28478.1	"gb:BC053799.1 /DB_XREF=gi:32450201 /GEN=MGC64431 /TID=Xl.28478.1 /CNT=1 /FEA=FLmRNA /TIER=FL /STK=1 /LL=379428 /UG=Xl.28478 /DEF=Xenopus laevis hypothetical protein MGC64431, mRNA (cDNA clone MGC:64431 IMAGE:6880090), complete cds. /PROD=MGC64431 protein /FL=gb:BC053799.1 /REP_ORG=X. laevis"	BC053799.1	Xl.28478	Xl.50710	hypothetical protein MGC64431	MGC64431	full length	379428	Q2TAV2 /// Q7SZ86	---	NP_001079739	NM_001086270	---	0016020 // membrane // inferred from electronic annotation /// 0016021 // integral to membrane // inferred from electronic annotation	---	---	"AAI10717.1 // span:20-42,274-291 // numtm:2 /// NP_001079739.1 // span:20-42 // numtm:1"	This probe set was annotated using the Matching Probes based pipeline to a Entrez Gene identifier using 1 transcripts. // false // Matching Probes // A	NM_001086270(14)	"BC110716 // Xenopus laevis cDNA clone MGC:130776 IMAGE:7979093, complete cds. // gb // 14 // --- /// NM_001086270 // Xenopus laevis hypothetical protein MGC64431 (MGC64431), mRNA. // refseq // 14 // ---"	---
Xl2.32913.1.S1_a_at	1.19687	8.23947	5.27782	6.65901e-05	0.00196044	1.82667	Xl.32913.1.S1_a_at	X_laevis_2 Array	Xenopus laevis	10-Aug-10	Consensus sequence	GenBank	Xl2.32913.1	gb:BG555799 /DB_XREF=gi:13567579 /DB_XREF=df46c02.x1 /CLONE=IMAGE:3581546 /TID=Xl.32913.1 /CNT=4 /FEA=EST /TIER=ConsEnd /STK=1 /UG=Xl.32913 /UG_TITLE=Transcribed locus /REP_ORG=X. laevis	BG555799	Xl.32913	Xl.32913	---	---	est	---	---	---	---	---	---	---	---	---	---	This probe set was annotated using the Accession mapped clusters based pipeline to a UniGene identifier using 4 transcripts. // false // Accession mapped clusters // E	"BG555799,BG729900,BJ625917,BJ642322"	BG555799 // /DB_XREF=df46c02.x1 /CLONE=IMAGE:3581546 // gb // --- // --- /// BG729900 // /DB_XREF=df46c02.y1 /CLONE=IMAGE:3581546 // gb // --- // --- /// BJ625917 // /DB_XREF=BJ625917 /CLONE=XL213b08 // gb // --- // --- /// BJ642322 // /DB_XREF=BJ642322 /CLONE=XL213b08 // gb // --- // ---	---
Xl2.52456.1.S1_at	1.19455	7.89259	7.31614	1.39305e-06	0.000273533	5.57697	Xl.52456.1.S1_at	X_laevis_2 Array	Xenopus laevis	10-Aug-10	Consensus sequence	GenBank	Xl2.52456.1	gb:CF547938 /DB_XREF=gi:34884770 /DB_XREF=AGENCOURT_15597736 /CLONE=IMAGE:7020237 /TID=Xl.52456.1 /CNT=4 /FEA=EST /TIER=ConsEnd /STK=0 /UG=Xl.52456 /UG_TITLE=Transcribed locus /REP_ORG=X. laevis	CF547938	Xl.52456	Xl.71649	---	---	est	---	---	---	---	---	---	---	---	---	---	This probe set was annotated using the Accession mapped clusters based pipeline to a UniGene identifier using 4 transcripts. // false // Accession mapped clusters // E	"AW636749,BM180549,CD253541,CF547938"	AW636749 // /DB_XREF=bl49e01.w1 /CLONE=PBX0049E01 // gb // --- // --- /// BM180549 // /DB_XREF=daj36f05.x1 /CLONE=IMAGE:5078552 // gb // --- // --- /// CD253541 // /DB_XREF=AGENCOURT_14165417 /CLONE=IMAGE:6947580 // gb // --- // --- /// CF547938 // /DB_XREF=AGENCOURT_15597736 /CLONE=IMAGE:7020237 // gb // --- // ---	---
Xl2.56669.1.S1_at	1.19335	8.97096	6.43629	6.90398e-06	0.000529816	4.03216	Xl.56669.1.S1_at	X_laevis_2 Array	Xenopus laevis	10-Aug-10	Consensus sequence	GenBank	Xl2.56669.1	gb:BX854826 /DB_XREF=gi:39742082 /DB_XREF=BX854826 /CLONE=IMAGp998H2410554 ; IMAGE:4678727 /TID=Xl.56669.1 /CNT=5 /FEA=EST /TIER=ConsEnd /STK=0 /UG=Xl.56669 /UG_TITLE=Transcribed locus /REP_ORG=X. laevis	BX854826	Xl.56669	Xl.5053	---	---	est	---	---	---	---	---	---	---	---	---	---	This probe set was annotated using the Accession mapped clusters based pipeline to a UniGene identifier using 5 transcripts. // false // Accession mapped clusters // E	"BI349826,BX854826,EB472417,EB644234,EB730822"	BI349826 // /DB_XREF=dae64d12.y3 /CLONE=IMAGE:4678727 // gb // --- // --- /// BX854826 // /DB_XREF=BX854826 /CLONE=IMAGp998H2410554 ; IMAGE:4678727 // gb // --- // --- /// EB472417 // /DB_XREF=AGENCOURT_74343453 /CLONE=IMAGE:8543863 // gb // --- // --- /// EB644234 // /DB_XREF=AGENCOURT_75471544 /CLONE=IMAGE:8549276 // gb // --- // --- /// EB730822 // /DB_XREF=AGENCOURT_77748002 /CLONE=IMAGE:8637…	---
Xl2.6611.2.S1_a_at	1.19244	8.41344	5.64711	3.17244e-05	0.00126812	2.54961	Xl.6611.2.S1_a_at	X_laevis_2 Array	Xenopus laevis	10-Aug-10	Consensus sequence	GenBank	Xl2.6611.2	"gb:U94991.1 /DB_XREF=gi:4100163 /GEN=XLMO1 /TID=Xl.6611.2 /CNT=9 /FEA=FLmRNA /TIER=FL /STK=0 /LL=399311 /UG=Xl.6611 /DEF=Xenopus laevis transcription facotr XLMO1 (XLMO1) mRNA, complete cds. /PROD=transcription factor XLMO1 /FL=gb:U94991.1 /REP_ORG=X. laevis"	U94991.1	Xl.6611	Xl.6611	transcription factor XLMO1	xlmo1	full length	399311	Q9YH16	---	NP_001084116	NM_001090647	---	---	0008270 // zinc ion binding // inferred from electronic annotation /// 0046872 // metal ion binding // inferred from electronic annotation	---	---	This probe set was annotated using the Matching Probes based pipeline to a Entrez Gene identifier using 3 transcripts. // false // Matching Probes // A	"BC079734(14),NM_001090647(14),U94991(14)"	"BC079734 // Xenopus laevis transcription factor XLMO1, mRNA (cDNA clone MGC:83983 IMAGE:6945638), complete cds. // gb // 14 // --- /// NM_001090647 // Xenopus laevis transcription factor XLMO1 (xlmo1), mRNA. // refseq // 14 // --- /// U94991 // Xenopus laevis transcription facotr XLMO1 (XLMO1) mRNA, complete cds. // gb // 14 // ---"	---
Xl2.52591.2.S1_at	1.19155	8.88077	7.23017	1.62135e-06	0.000277661	5.43114	Xl.52591.2.S1_at	X_laevis_2 Array	Xenopus laevis	10-Aug-10	Consensus sequence	GenBank	Xl2.52591.2	"gb:CA788024 /DB_XREF=gi:26031658 /DB_XREF=AGENCOURT_11030719 /CLONE=IMAGE:6860918 /TID=Xl.52591.2 /CNT=12 /FEA=EST /TIER=ConsEnd /STK=0 /UG=Xl.52591 /UG_TITLE=Transcribed locus, moderately similar to XP_422390.1 PREDICTED: similar to zinc finger, ZZ domain containing 3 (Gallus gallus) /REP_ORG=X. laevis"	CA788024	Xl.52591	Xl.70106	---	---	est	---	---	---	---	---	---	---	---	---	---	This probe set was annotated using the Accession mapped clusters based pipeline to a UniGene identifier using 11 transcripts. // false // Accession mapped clusters // E	"BF613671,BG038218,BG513933,BJ058450,BJ097247,BP701050,BQ386239,BX853898,CA788024,DT056684,DT075218"	BF613671 // /DB_XREF=de17a12.y1 /CLONE=IMAGE:3438238 // gb // --- // --- /// BG038218 // /DB_XREF=dg33g08.y1 /CLONE=IMAGE:3750734 // gb // --- // --- /// BG513933 // /DB_XREF=dac15f10.y2 /CLONE=IMAGE:4407306 // gb // --- // --- /// BJ058450 // /DB_XREF=BJ058450 /CLONE=XL059g19 // gb // --- // --- /// BJ097247 // /DB_XREF=BJ097247 /CLONE=XL173o05 // gb // --- // --- /// BP701050 // /DB_XREF=BP7010…	---
Xl2.56737.1.S1_at	1.18978	8.36815	5.63745	3.23388e-05	0.00127451	2.53092	Xl.56737.1.S1_at	X_laevis_2 Array	Xenopus laevis	10-Aug-10	Consensus sequence	GenBank	Xl2.56737.1	"gb:CD254615 /DB_XREF=gi:31015081 /DB_XREF=AGENCOURT_14161173 /CLONE=IMAGE:6947275 /TID=Xl.56737.1 /CNT=2 /FEA=EST /TIER=ConsEnd /STK=0 /UG=Xl.56737 /UG_TITLE=Transcribed locus, weakly similar to XP_419374.1 PREDICTED: similar to diacylglycerol O-acyltransferase homolog 2; GS1999full, partial (Gallus gallus) /REP_ORG=X. laevis"	CD254615	Xl.56737	Xl.56737	acyl-CoA wax alcohol acyltransferase 1	awat1	full length	100126612	A7YYL2	EC:2.3.1.75	NP_001104193	NM_001110723	---	---	"0016747 // transferase activity, transferring acyl groups other than amino-acyl groups // inferred from electronic annotation"	---	NP_001104193.1 // span:13-35 // numtm:1	This probe set was annotated using the Matching Probes based pipeline to a Entrez Gene identifier using 1 transcripts. // false // Matching Probes // A	NM_001110723(14)	"NM_001110723 // Xenopus laevis acyl-CoA wax alcohol acyltransferase 1 (awat1), mRNA. // refseq // 14 // ---"	---
Xl2.16447.2.S1_at	1.18942	6.71161	5.27503	6.69675e-05	0.00196044	1.82116	Xl.16447.2.S1_at	X_laevis_2 Array	Xenopus laevis	10-Aug-10	Consensus sequence	GenBank	Xl2.16447.2	"gb:BP704574 /DB_XREF=gi:46052973 /DB_XREF=BP704574 /CLONE=XL512j13ex /TID=Xl.16447.2 /CNT=4 /FEA=EST /TIER=ConsEnd /STK=0 /UG=Xl.16447 /UG_TITLE=Transcribed locus, strongly similar to XP_577792.1 PREDICTED: similar to CDC42 small effector 2 (Rattus norvegicus) /REP_ORG=X. laevis"	BP704574	Xl.16447	Xl.78414	---	---	est	---	---	---	---	---	---	---	---	---	---	This probe set was annotated using the Accession mapped clusters based pipeline to a UniGene identifier using 4 transcripts. // false // Accession mapped clusters // E	"BE576536,BJ616651,BP704574,BX854856"	BE576536 // /DB_XREF=dc41c05.y1 /CLONE=IMAGE:3399656 // gb // --- // --- /// BJ616651 // /DB_XREF=BJ616651 /CLONE=XL177l11 // gb // --- // --- /// BP704574 // /DB_XREF=BP704574 /CLONE=XL512j13ex // gb // --- // --- /// BX854856 // /DB_XREF=BX854856 /CLONE=IMAGp998J098296 ; IMAGE:3399656 // gb // --- // ---	---
Xl2.54405.1.S1_s_at	1.1873	7.35976	5.78628	2.40989e-05	0.0010683	2.81741	Xl.54405.1.S1_s_at	X_laevis_2 Array	Xenopus laevis	10-Aug-10	Consensus sequence	GenBank	Xl2.54405.1	gb:CX131718 /DB_XREF=gi:56702740 /DB_XREF=AGENCOURT_39733772 /CLONE=IMAGE:7765395 /TID=Xl.54405.1 /CNT=3 /FEA=EST /TIER=ConsEnd /STK=0 /UG=Xl.54405 /UG_TITLE=Transcribed locus /REP_ORG=X. laevis	CX131718	Xl.54405	Xl.46522	RAD21 homolog (S. pombe)	rad21	full length	503676	Q6DCL7	---	NP_001089034	NM_001095565	---	0000228 // nuclear chromosome // inferred from electronic annotation	---	IPR003768 // Prokaryotic chromosome segregation and condensation protein ScpA // 1.3E-4	---	This probe set was annotated using the Matching Probes based pipeline to a Entrez Gene identifier using 1 transcripts. // false // Matching Probes // A	NM_001095565(13)	"NM_001095565 // Xenopus laevis RAD21 homolog (S. pombe) (rad21), mRNA. // refseq // 13 // ---"	---
Xl2.25564.1.S1_at	1.18654	9.87651	6.79987	3.51802e-06	0.000397462	4.68459	Xl.25564.1.S1_at	X_laevis_2 Array	Xenopus laevis	10-Aug-10	Consensus sequence	GenBank	Xl2.25564.1	"gb:BC073252.1 /DB_XREF=gi:49118249 /GEN=MGC80600 /TID=Xl.25564.1 /CNT=33 /FEA=FLmRNA /TIER=FL+Stack /STK=6 /LL=444151 /UG=Xl.25564 /DEF=Xenopus laevis MGC80600 protein, mRNA (cDNA clone MGC:80600 IMAGE:5505947), complete cds. /PROD=MGC80600 protein /FL=gb:BC073252.1 /REP_ORG=X. laevis"	BC073252.1	Xl.25564	Xl.25564	LSM12 homolog	lsm12	full length	444151	Q6GP89	---	NP_001085724	NM_001092255	---	---	---	---	---	This probe set was annotated using the Matching Probes based pipeline to a Entrez Gene identifier using 2 transcripts. // false // Matching Probes // A	"BC073252(14),NM_001092255(14)"	"BC073252 // Xenopus laevis MGC80600 protein, mRNA (cDNA clone MGC:80600 IMAGE:5505947), complete cds. // gb // 14 // --- /// NM_001092255 // Xenopus laevis LSM12 homolog (lsm12), mRNA. // refseq // 14 // ---"	---
Xl2.53298.2.S1_a_at	1.18485	6.17738	7.72181	6.89812e-07	0.000233803	6.25019	Xl.53298.2.S1_a_at	X_laevis_2 Array	Xenopus laevis	10-Aug-10	Consensus sequence	GenBank	Xl2.53298.2	"gb:EB463997 /DB_XREF=gi:92061321 /DB_XREF=AGENCOURT_74417022 /CLONE=IMAGE:8535744 /TID=Xl.53298.2 /CNT=5 /FEA=EST /TIER=ConsEnd /STK=0 /UG=Xl.53298 /UG_TITLE=Transcribed locus, moderately similar to NP_443157.1 leukocyte receptor cluster (LRC) member 8 (Homo sapiens) /REP_ORG=X. laevis"	EB463997	Xl.53298	Xl.77798	---	---	est	---	---	---	---	---	---	---	---	---	---	This probe set was annotated using the Accession mapped clusters based pipeline to a UniGene identifier using 4 transcripts. // false // Accession mapped clusters // E	"BJ058384,BJ062248,BJ063699,EB463997"	BJ058384 // /DB_XREF=BJ058384 /CLONE=XL059c13 // gb // --- // --- /// BJ062248 // /DB_XREF=BJ062248 /CLONE=XL075h01 // gb // --- // --- /// BJ063699 // /DB_XREF=BJ063699 /CLONE=XL077b05 // gb // --- // --- /// EB463997 // /DB_XREF=AGENCOURT_74417022 /CLONE=IMAGE:8535744 // gb // --- // ---	NM_001092964 // refseq // 1 // Cross Hyb Matching Probes
Xl2.3393.1.S1_s_at	1.18444	11.0993	6.25447	9.73779e-06	0.000652603	3.69853	Xl.3393.1.S1_s_at	X_laevis_2 Array	Xenopus laevis	10-Aug-10	Consensus sequence	GenBank	Xl2.3393.1	gb:CD360715 /DB_XREF=gi:31132126 /DB_XREF=AGENCOURT_14235412 /CLONE=IMAGE:6957294 /TID=Xl.3393.1 /CNT=84 /FEA=FLmRNA /TIER=Stack /STK=6 /LL=399399 /UG_GENE=hnRNP-E2 /UG=Xl.3393 /UG_TITLE=HnRNP-E2 protein /FL=gb:BC084195.1 /REP_ORG=X. laevis	CD360715	Xl.3393	Xl.3393	poly(rC) binding protein 2 /// poly(rC) binding protein 3	pcbp2 /// pcbp3	full length	379815 /// 399399	Q5XH78 /// Q8AVV9 /// Q8UUP3 /// Q9W702	---	NP_001080123 /// NP_001084264	NM_001086654 /// NM_001090795	---	---	0003723 // RNA binding // inferred from electronic annotation	---	---	This probe set was annotated using the Matching Probes based pipeline to a Entrez Gene identifier using 5 transcripts. // true // Matching Probes // A	"BC041241(14),BC084195(14),AJ421448(14),NM_001090795(14),NM_001086654(14)"	"AJ421448 // Xenopus laevis mRNA for hnRNP-E2 protein copy b (hnRNP-E2 gene). // gb // 14 // --- /// BC041241 // Xenopus laevis poly(rC) binding protein 2 b, mRNA (cDNA clone MGC:52770 IMAGE:4684187), complete cds. // gb // 14 // --- /// BC084195 // Xenopus laevis poly(rC) binding protein 2, mRNA (cDNA clone MGC:79904 IMAGE:5073503), complete cds. // gb // 14 // --- /// NM_001086654 // Xenopus la…	---
Xl2.34259.1.A1_x_at	1.18408	11.2523	6.84691	3.2284e-06	0.000380601	4.76756	Xl.34259.1.A1_x_at	X_laevis_2 Array	Xenopus laevis	10-Aug-10	Consensus sequence	GenBank	Xl2.34259.1	gb:BJ637182 /DB_XREF=gi:37294179 /DB_XREF=BJ637182 /CLONE=XL193h18 /TID=Xl.34259.1 /CNT=2 /FEA=EST /TIER=ConsEnd /STK=1 /UG=Xl.34259 /UG_TITLE=Transcribed locus /REP_ORG=X. laevis	BJ637182	Xl.34259	Xl.29615	hypothetical protein MGC53321	MGC53321	full length	379196	Q7ZY70	---	NP_001079509	NM_001086040	---	---	---	---	---	This probe set was annotated using the Matching Probes based pipeline to a Entrez Gene identifier using 1 transcripts. // false // Matching Probes // A	NM_001086040(14)	"NM_001086040 // Xenopus laevis hypothetical protein MGC53321 (MGC53321), mRNA. // refseq // 14 // ---"	---
Xl2.16835.1.S1_at	1.1823	6.15343	6.16603	1.15298e-05	0.000721456	3.53449	Xl.16835.1.S1_at	X_laevis_2 Array	Xenopus laevis	10-Aug-10	Consensus sequence	GenBank	Xl2.16835.1	gb:CA971977 /DB_XREF=gi:27504631 /DB_XREF=AGENCOURT_10764434 /CLONE=IMAGE:6323562 /TID=Xl.16835.1 /CNT=29 /FEA=mRNA /TIER=ConsEnd /STK=0 /UG=Xl.16835 /UG_TITLE=Clone 31 polo-like kinase 3 (Plx3) /REP_ORG=X. laevis	CA971977	Xl.16835	Xl.77052	---	---	---	---	Q0IH44 /// Q90XS2 /// Q90XS3	---	---	---	0006468 // protein amino acid phosphorylation // inferred from electronic annotation	---	0004672 // protein kinase activity // inferred from electronic annotation /// 0004674 // protein serine/threonine kinase activity // inferred from electronic annotation /// 0005515 // protein binding // inferred from electronic annotation /// 0005524 // ATP binding // inferred from electronic annotation /// 0016301 // kinase activity // inferred from electronic annotation /// 0042801 // polo kina…	---	---	This probe set was annotated using the Accession mapped clusters based pipeline to a UniGene identifier using 13 transcripts. // false // Accession mapped clusters // E	"AF357842,AW644627,BF047961,BJ067743,BJ067777,BJ096241,BJ097761,BJ097933,BP692025,BP726399,BQ736995,CA985505,CF546942"	"AF357842 // /DEF=Xenopus laevis clone 31 polo-like kinase 3 (Plx3) mRNA, partial cds. // gb // --- // --- /// AW644627 // /DB_XREF=cm43c09.w1 /CLONE=PBX0142C09 // gb // --- // --- /// BF047961 // /DB_XREF=dc85h08.y1 /CLONE=IMAGE:3403935 // gb // --- // --- /// BJ067743 // /DB_XREF=BJ067743 /CLONE=XL102k09 // gb // --- // --- /// BJ067777 // /DB_XREF=BJ067777 /CLONE=XL102m05 // gb // --- // --- /…	---
Xl2.12885.2.S1_at	1.18229	9.22137	7.47984	1.0463e-06	0.000260752	5.85157	Xl.12885.2.S1_at	X_laevis_2 Array	Xenopus laevis	10-Aug-10	Consensus sequence	GenBank	Xl2.12885.2	gb:EB469784 /DB_XREF=gi:92067109 /DB_XREF=AGENCOURT_73510874 /CLONE=IMAGE:8461187 /TID=Xl.12885.2 /CNT=6 /FEA=EST /TIER=ConsEnd /STK=0 /UG=Xl.12885 /UG_TITLE=Transcribed locus /REP_ORG=X. laevis	EB469784	Xl.12885	Xl.12885	---	---	est	---	---	---	---	---	---	---	---	---	---	This probe set was annotated using the Accession mapped clusters based pipeline to a UniGene identifier using 6 transcripts. // false // Accession mapped clusters // E	"BJ060877,BJ064513,BJ069531,CD302376,EB469784,EB475279"	BJ060877 // /DB_XREF=BJ060877 /CLONE=XL067c20 // gb // --- // --- /// BJ064513 // /DB_XREF=BJ064513 /CLONE=XL079n23 // gb // --- // --- /// BJ069531 // /DB_XREF=BJ069531 /CLONE=XL053i02 // gb // --- // --- /// CD302376 // /DB_XREF=AGENCOURT_14235837 /CLONE=IMAGE:6955258 // gb // --- // --- /// EB469784 // /DB_XREF=AGENCOURT_73510874 /CLONE=IMAGE:8461187 // gb // --- // --- /// EB475279 // /DB_XRE…	---
Xl2.537.1.S1_s_at	1.18046	7.17583	6.32213	8.56343e-06	0.000612162	3.82326	Xl.537.1.S1_s_at	X_laevis_2 Array	Xenopus laevis	10-Aug-10	Consensus sequence	GenBank	Xl2.537.1	"gb:BC077257.1 /DB_XREF=gi:50603605 /GEN=Rbbp4 /TID=Xl.537.1 /CNT=10 /FEA=FLmRNA /TIER=FL /STK=1 /LL=399131 /UG=Xl.537 /DEF=Xenopus laevis retinoblastoma A associated protein, mRNA (cDNA clone MGC:79922 IMAGE:4968802), complete cds. /PROD=Rbbp4 protein /FL=gb:BC077257.1 gb:AF073787.1 /REP_ORG=X. laevis"	BC077257.1	Xl.537	Xl.537	retinoblastoma binding protein 4 /// retinoblastoma binding protein 4	rbbp4-a /// rbbp4-b	full length	399131 /// 432269	O93377 /// Q6INH0	---	NP_001083811 /// NP_001085185	NM_001090342 /// NM_001091716	0006260 // DNA replication // inferred from electronic annotation /// 0006338 // chromatin remodeling // inferred from sequence or structural similarity /// 0006350 // transcription // inferred from electronic annotation /// 0007049 // cell cycle // inferred from electronic annotation /// 0016568 // chromatin modification // inferred from electronic annotation /// 0045449 // regulation of transcr…	0005634 // nucleus // inferred from electronic annotation /// 0005634 // nucleus // inferred from sequence or structural similarity /// 0035098 // ESC/E(Z) complex // inferred from sequence or structural similarity	0008094 // DNA-dependent ATPase activity // inferred from sequence or structural similarity	---	---	This probe set was annotated using the Matching Probes based pipeline to a Entrez Gene identifier using 4 transcripts. // true // Matching Probes // A	"BC077257(14),AF073787(14),NM_001091716(14),NM_001090342(14)"	"AF073787 // Xenopus laevis retinoblastoma A associated protein mRNA, complete cds. // gb // 14 // --- /// BC077257 // Xenopus laevis retinoblastoma A associated protein, mRNA (cDNA clone MGC:79922 IMAGE:4968802), complete cds. // gb // 14 // --- /// NM_001090342 // Xenopus laevis retinoblastoma binding protein 4 (rbbp4-a), mRNA. // refseq // 14 // --- /// NM_001091716 // Xenopus laevis retinobla…	---
Xl2.15575.2.S1_at	1.17942	8.35228	7.15995	1.83666e-06	0.000288334	5.31122	Xl.15575.2.S1_at	X_laevis_2 Array	Xenopus laevis	10-Aug-10	Consensus sequence	GenBank	Xl2.15575.2	"gb:CD252758 /DB_XREF=gi:31013224 /DB_XREF=AGENCOURT_14214794 /CLONE=IMAGE:6945302 /TID=Xl.15575.2 /CNT=4 /FEA=EST /TIER=ConsEnd /STK=0 /UG=Xl.15575 /UG_TITLE=Transcribed locus, moderately similar to NP_990534.1 beta-1,4-galactosyltransferase (Gallus gallus) /REP_ORG=X. laevis"	CD252758	Xl.15575	Xl.63436	---	---	est	---	---	---	---	---	---	---	---	---	---	This probe set was annotated using the Accession mapped clusters based pipeline to a UniGene identifier using 4 transcripts. // false // Accession mapped clusters // E	"BJ028816,BJ041410,CB200905,CD252758"	BJ028816 // /DB_XREF=BJ028816 /CLONE=XL010g09 // gb // --- // --- /// BJ041410 // /DB_XREF=BJ041410 /CLONE=XL008g09 // gb // --- // --- /// CB200905 // /DB_XREF=AGENCOURT_11263661 /CLONE=IMAGE:6876033 // gb // --- // --- /// CD252758 // /DB_XREF=AGENCOURT_14214794 /CLONE=IMAGE:6945302 // gb // --- // ---	---
Xl2.52862.1.S1_at	1.17934	5.91836	7.95789	4.62835e-07	0.000179282	6.63076	Xl.52862.1.S1_at	X_laevis_2 Array	Xenopus laevis	10-Aug-10	Consensus sequence	GenBank	Xl2.52862.1	"gb:DT077345 /DB_XREF=gi:72376735 /DB_XREF=AGENCOURT_55717298 /CLONE=IMAGE:8073535 /TID=Xl.52862.1 /CNT=5 /FEA=EST /TIER=ConsEnd /STK=0 /UG=Xl.52862 /UG_TITLE=Transcribed locus, moderately similar to XP_415308.1 PREDICTED: similar to NIPSNAP1 protein (Gallus gallus) /REP_ORG=X. laevis"	DT077345	Xl.52862	Xl.34030	Hypothetical protein LOC100127251	LOC100127251	full length	100127251	A8WH45	---	NP_001106302	NM_001112831	---	---	---	---	---	This probe set was annotated using the Accession mapped clusters based pipeline to a UniGene identifier using 4 transcripts. // false // Accession mapped clusters // E	"BG514396,BJ035673,BJ037970,BJ072525"	BG514396 // /DB_XREF=dad99a07.y1 /CLONE=IMAGE:4632493 // gb // --- // --- /// BJ035673 // /DB_XREF=BJ035673 /CLONE=XL023n10 // gb // --- // --- /// BJ037970 // /DB_XREF=BJ037970 /CLONE=XL042b17 // gb // --- // --- /// BJ072525 // /DB_XREF=BJ072525 /CLONE=XL098n19 // gb // --- // ---	NM_001112831 // refseq // 4 // Cross Hyb Matching Probes
Xl2.29532.1.S1_s_at	1.17886	8.8801	6.39073	7.5221e-06	0.000556259	3.94902	Xl.29532.1.S1_s_at	X_laevis_2 Array	Xenopus laevis	10-Aug-10	Consensus sequence	GenBank	Xl2.29532.1	"gb:BC077371.1 /DB_XREF=gi:50417489 /GEN=LOC503672 /TID=Xl.29532.1 /CNT=18 /FEA=FLmRNA /TIER=FL /STK=1 /LL=503672 /UG=Xl.29532 /DEF=Xenopus laevis hypothetical LOC503672, mRNA (cDNA clone MGC:81538 IMAGE:6862739), complete cds. /PROD=LOC503672 protein /FL=gb:BC077371.1 /REP_ORG=X. laevis"	BC077371.1	Xl.29532	Xl.76876	fibronectin leucine rich transmembrane protein 3	flrt3	full length	394225 /// 503672	B7ZR53 /// Q6DDY0 /// Q70AK3	---	NP_001080928 /// NP_001089030	NM_001087459 /// NM_001095561	---	0016021 // integral to membrane // inferred from electronic annotation	0005515 // protein binding // inferred from electronic annotation	---	NP_001089030.1 // span:529-551 // numtm:1 /// NP_001080928.1 // span:529-551 // numtm:1	This probe set was annotated using the Matching Probes based pipeline to a Entrez Gene identifier using 2 transcripts. // true // Matching Probes // A	"NM_001095561(14),NM_001087459(14)"	"NM_001087459 // Xenopus laevis fibronectin leucine rich transmembrane protein 3 (flrt3), mRNA. // refseq // 14 // --- /// NM_001095561 // Xenopus laevis fibronectin leucine rich transmembrane protein 3 (flrt3), mRNA. // refseq // 14 // ---"	---
Xl2.19971.2.S1_at	1.16855	6.5597	6.63037	4.80644e-06	0.000462698	4.38289	Xl.19971.2.S1_at	X_laevis_2 Array	Xenopus laevis	10-Aug-10	Consensus sequence	GenBank	Xl2.19971.2	"gb:EB472205 /DB_XREF=gi:92069533 /DB_XREF=AGENCOURT_73490555 /CLONE=IMAGE:8462667 /TID=Xl.19971.2 /CNT=5 /FEA=EST /TIER=ConsEnd /STK=0 /UG=Xl.19971 /UG_TITLE=Transcribed locus, moderately similar to NP_035820.2 valyl-tRNA synthetase 2 (Mus musculus) /REP_ORG=X. laevis"	EB472205	Xl.19971	Xl.80589	---	---	est	---	---	---	---	---	---	---	---	---	---	This probe set was annotated using the Accession mapped clusters based pipeline to a UniGene identifier using 3 transcripts. // false // Accession mapped clusters // E	"BP686206,BQ385941,EB464120"	BP686206 // /DB_XREF=BP686206 /CLONE=XL450j14ex // gb // --- // --- /// BQ385941 // /DB_XREF=NISC_mn15c06.y1 /CLONE=IMAGE:5073418 // gb // --- // --- /// EB464120 // /DB_XREF=AGENCOURT_74294075 /CLONE=IMAGE:8532063 // gb // --- // ---	---
Xl2.50603.1.S1_at	1.16801	6.85264	7.60407	8.44015e-07	0.000245201	6.0573	Xl.50603.1.S1_at	X_laevis_2 Array	Xenopus laevis	10-Aug-10	Consensus sequence	GenBank	Xl2.50603.1	gb:BP690526 /DB_XREF=gi:46038481 /DB_XREF=BP690526 /CLONE=XL461m17ex /TID=Xl.50603.1 /CNT=2 /FEA=EST /TIER=ConsEnd /STK=0 /UG=Xl.50603 /UG_TITLE=Transcribed locus /REP_ORG=X. laevis	BP690526	Xl.50603	Xl.50603	---	---	est	---	---	---	---	---	---	---	---	---	---	This probe set was annotated using the Accession mapped clusters based pipeline to a UniGene identifier using 2 transcripts. // false // Accession mapped clusters // E	"BG813300,BP690526"	BG813300 // /DB_XREF=daf73d10.y1 /CLONE=IMAGE:4755523 // gb // --- // --- /// BP690526 // /DB_XREF=BP690526 /CLONE=XL461m17ex // gb // --- // ---	---
Xl2.7735.2.S1_at	1.16799	6.9572	6.51582	5.94814e-06	0.000501401	4.17655	Xl.7735.2.S1_at	X_laevis_2 Array	Xenopus laevis	10-Aug-10	Consensus sequence	GenBank	Xl2.7735.2	"gb:CD100325 /DB_XREF=gi:30750452 /DB_XREF=AGENCOURT_13997112 /CLONE=IMAGE:6936794 /TID=Xl.7735.2 /CNT=7 /FEA=EST /TIER=ConsEnd /STK=0 /UG=Xl.7735 /UG_TITLE=Transcribed locus, moderately similar to XP_416069.1 PREDICTED: similar to Ras association domain family 3 protein (Gallus gallus) /REP_ORG=X. laevis"	CD100325	Xl.7735	Xl.79914	---	---	est	---	---	---	---	---	---	---	---	---	---	This probe set was annotated using the Accession mapped clusters based pipeline to a UniGene identifier using 4 transcripts. // false // Accession mapped clusters // E	"BJ074651,BJ630206,BM191651,CO554382"	BJ074651 // /DB_XREF=BJ074651 /CLONE=XL071a09 // gb // --- // --- /// BJ630206 // /DB_XREF=BJ630206 /CLONE=XL164h09 // gb // --- // --- /// BM191651 // /DB_XREF=daj89d02.y1 /CLONE=IMAGE:5129907 // gb // --- // --- /// CO554382 // /DB_XREF=AGENCOURT_27975690 /CLONE=IMAGE:7297280 // gb // --- // ---	---
Xl2.705.1.S1_at	1.1655	8.5443	6.52142	5.88625e-06	0.000501379	4.18669	Xl.705.1.S1_at	X_laevis_2 Array	Xenopus laevis	10-Aug-10	Consensus sequence	GenBank	Xl2.705.1	"gb:AF263273.1 /DB_XREF=gi:11119969 /TID=Xl.705.1 /CNT=2 /FEA=FLmRNA /TIER=FL /STK=2 /LL=373627 /UG_GENE=cdh6-A /UG=Xl.705 /DEF=Xenopus laevis cadherin-6 mRNA, complete cds. /PROD=cadherin-6 /FL=gb:AF263272.1 gb:AF263273.1 /REP_ORG=X. laevis"	AF263273.1	Xl.705	Xl.705	"cadherin 6, type 2, K-cadherin (fetal kidney)"	cdh6	full length	373627	B7ZQK9 /// Q9DFS0 /// Q9DFS1	---	NP_001079094	NM_001085625	0007155 // cell adhesion // inferred from electronic annotation /// 0007156 // homophilic cell adhesion // inferred from electronic annotation	0005886 // plasma membrane // inferred from electronic annotation /// 0016020 // membrane // inferred from electronic annotation /// 0016021 // integral to membrane // inferred from electronic annotation	0005509 // calcium ion binding // inferred from electronic annotation	---	AAG30809.1 // span:616-638 // numtm:1 /// AAG30810.1 // span:616-638 // numtm:1 /// AAI69843.1 // span:616-638 // numtm:1 /// AAI69845.1 // span:616-638 // numtm:1 /// NP_001079094.1 // span:616-638 // numtm:1	This probe set was annotated using the Matching Probes based pipeline to a Entrez Gene identifier using 5 transcripts. // false // Matching Probes // A	"AF263272(14),AF263273(14),BC169843(13),BC169845(10),NM_001085625(14)"	"AF263272 // Xenopus laevis cadherin-6 mRNA, complete cds. // gb // 14 // --- /// AF263273 // Xenopus laevis cadherin-6' mRNA, complete cds. // gb // 14 // --- /// BC169843 // Xenopus laevis cadherin 6, type 2, K-cadherin, mRNA (cDNA clone MGC:196570 IMAGE:9041477), complete cds. // gb // 13 // --- /// BC169845 // Xenopus laevis cadherin 6, type 2, K-cadherin, mRNA (cDNA clone MGC:196572 IMAGE:90…	---
Xl2.56992.2.S1_a_at	1.164	6.39187	6.05523	1.42684e-05	0.000811651	3.32738	Xl.56992.2.S1_a_at	X_laevis_2 Array	Xenopus laevis	10-Aug-10	Consensus sequence	GenBank	Xl2.56992.2	"gb:L43148.1 /DB_XREF=gi:1050414 /TID=Xl.56992.2 /CNT=1 /FEA=mRNA /TIER=ConsEnd /STK=0 /UG=Xl.56992 /UG_TITLE=Nuclear factor I-B1 (nf1-b1) /DEF=Xenopus laevis nuclear factor I-B3 (nf1-b3) mRNA, 5 end of cds. /REP_ORG=X. laevis"	L43148.1	Xl.56992	Xl.56992	nuclear factor I-B2 /// nuclear factor I-B3 /// nuclear factor I/B	nf1-b2 /// nf1-b3 /// nfib	full length	734209 /// 779047 /// 780750	Q91797 /// Q91798 /// Q91799	---	NP_001089172	NM_001095703	"0006260 // DNA replication // inferred from electronic annotation /// 0006350 // transcription // inferred from electronic annotation /// 0006355 // regulation of transcription, DNA-dependent // inferred from electronic annotation /// 0045449 // regulation of transcription // inferred from electronic annotation"	0005622 // intracellular // inferred from electronic annotation /// 0005634 // nucleus // inferred from electronic annotation	0003677 // DNA binding // inferred from electronic annotation /// 0003700 // transcription factor activity // inferred from electronic annotation	"IPR003619 // Dwarfin protein, A // 9.9E-4 /// IPR003619 // Dwarfin protein, A // 9.9E-4"	AAB38015.1 // span:15-34 // numtm:1	This probe set was annotated using the Matching Probes based pipeline to a Entrez Gene identifier using 4 transcripts. // true // Matching Probes // A	"L43146(14),L43147(14),L43148(14),NM_001095703(14)"	"L43146 // Xenopus laevis nuclear factor I-B1 (nf1-b1) mRNA, complete cds. // gb // 14 // --- /// L43147 // Xenopus laevis nuclear factor I-B2 (nf1-b2) mRNA, 5' end of cds. // gb // 14 // --- /// L43148 // Xenopus laevis nuclear factor I-B3 (nf1-b3) mRNA, 5' end of cds. // gb // 14 // --- /// NM_001095703 // Xenopus laevis nuclear factor I/B (nfib), mRNA. // refseq // 14 // ---"	---
Xl2.56602.1.S1_at	1.16199	8.68956	7.14118	1.89913e-06	0.000288334	5.27904	Xl.56602.1.S1_at	X_laevis_2 Array	Xenopus laevis	10-Aug-10	Consensus sequence	GenBank	Xl2.56602.1	gb:EB646911 /DB_XREF=gi:93208327 /DB_XREF=AGENCOURT_75475504 /CLONE=IMAGE:8549677 /TID=Xl.56602.1 /CNT=3 /FEA=EST /TIER=ConsEnd /STK=0 /UG=Xl.56602 /UG_TITLE=Transcribed locus /REP_ORG=X. laevis	EB646911	Xl.56602	Xl.56602	---	---	est	---	---	---	---	---	---	---	---	---	---	This probe set was annotated using the Accession mapped clusters based pipeline to a UniGene identifier using 3 transcripts. // false // Accession mapped clusters // E	"BG160423,BG814462,EB646911"	BG160423 // /DB_XREF=df33f10.y1 /CLONE=IMAGE:3580195 // gb // --- // --- /// BG814462 // /DB_XREF=daf67e09.y1 /CLONE=IMAGE:4743641 // gb // --- // --- /// EB646911 // /DB_XREF=AGENCOURT_75475504 /CLONE=IMAGE:8549677 // gb // --- // ---	---
Xl2.52181.1.S1_at	1.15765	5.45607	7.31277	1.40133e-06	0.000273533	5.57128	Xl.52181.1.S1_at	X_laevis_2 Array	Xenopus laevis	10-Aug-10	Consensus sequence	GenBank	Xl2.52181.1	gb:BJ031361 /DB_XREF=gi:17408179 /DB_XREF=BJ031361 /CLONE=XL006o21 /TID=Xl.52181.1 /CNT=3 /FEA=EST /TIER=ConsEnd /STK=0 /UG=Xl.52181 /UG_TITLE=Transcribed locus /REP_ORG=X. laevis	BJ031361	Xl.52181	Xl.83466	---	---	est	---	---	---	---	---	---	---	---	---	---	This probe set was annotated using the Accession mapped clusters based pipeline to a UniGene identifier using 3 transcripts. // false // Accession mapped clusters // E	"BJ031361,BJ059056,BJ069681"	BJ031361 // /DB_XREF=BJ031361 /CLONE=XL006o21 // gb // --- // --- /// BJ059056 // /DB_XREF=BJ059056 /CLONE=XL061g16 // gb // --- // --- /// BJ069681 // /DB_XREF=BJ069681 /CLONE=XL054e07 // gb // --- // ---	---
Xl2.99.1.S1_at	1.15407	5.61258	6.29325	9.04565e-06	0.000637072	3.7701	Xl.99.1.S1_at	X_laevis_2 Array	Xenopus laevis	10-Aug-10	Consensus sequence	GenBank	Xl2.99.1	gb:AW641634 /DB_XREF=gi:7398903 /DB_XREF=cm09f01.w1 /CLONE=PBX0108F01 /TID=Xl.99.1 /CNT=12 /FEA=mRNA /TIER=ConsEnd /STK=0 /LL=397988 /UG_GENE=LOC397988 /UG=Xl.99 /UG_TITLE=Beta-transducin repeat containing protein-3 /REP_ORG=X. laevis	AW641634	Xl.99	Xl.99	Beta-transducin repeat containing protein-3	LOC397988	---	397988	Q91854	---	---	---	0016055 // Wnt receptor signaling pathway // inferred from electronic annotation	---	---	---	---	This probe set was annotated using the Accession mapped clusters based pipeline to a UniGene identifier using 5 transcripts. // false // Accession mapped clusters // E	"AW641634,AW645195,AW646397,BG371385,BI448722"	AW641634 // /DB_XREF=cm09f01.w1 /CLONE=PBX0108F01 // gb // --- // --- /// AW645195 // /DB_XREF=cm50a11.w1 /CLONE=PBX0149A11 // gb // --- // --- /// AW646397 // /DB_XREF=cm64e02.w1 /CLONE=PBX0163E02 // gb // --- // --- /// BG371385 // /DB_XREF=dac48a08.x1 /CLONE=IMAGE:4433175 // gb // --- // --- /// BI448722 // /DB_XREF=dac68a09.x1 /CLONE=IMAGE:4435097 // gb // --- // ---	BC079732 // gb // 4 // Cross Hyb Matching Probes /// NM_001087595 // refseq // 4 // Cross Hyb Matching Probes
Xl2.53609.1.S1_at	1.15374	9.68386	5.79918	2.34954e-05	0.0010683	2.8421	Xl.53609.1.S1_at	X_laevis_2 Array	Xenopus laevis	10-Aug-10	Consensus sequence	GenBank	Xl2.53609.1	gb:BP686082 /DB_XREF=gi:46034037 /DB_XREF=BP686082 /CLONE=XL450e01ex /TID=Xl.53609.1 /CNT=7 /FEA=EST /TIER=ConsEnd /STK=0 /UG=Xl.53609 /UG_TITLE=Transcribed locus /REP_ORG=X. laevis	BP686082	Xl.53609	Xl.77656	---	---	est	---	---	---	---	---	---	---	---	---	---	This probe set was annotated using the Accession mapped clusters based pipeline to a UniGene identifier using 7 transcripts. // false // Accession mapped clusters // E	"AW637846,BE506633,BJ037072,BP686082,BP704941,BP705163,EB464093"	AW637846 // /DB_XREF=bl63c01.w1 /CLONE=PBX0063C01 // gb // --- // --- /// BE506633 // /DB_XREF=db86h07.y1 /CLONE=IMAGE:3379933 // gb // --- // --- /// BJ037072 // /DB_XREF=BJ037072 /CLONE=XL039f09 // gb // --- // --- /// BP686082 // /DB_XREF=BP686082 /CLONE=XL450e01ex // gb // --- // --- /// BP704941 // /DB_XREF=BP704941 /CLONE=XL513g23ex // gb // --- // --- /// BP705163 // /DB_XREF=BP705163 /CLO…	---
Xl2.6679.1.S1_at	1.15115	8.73246	5.9014	1.92333e-05	0.000971792	3.03694	Xl.6679.1.S1_at	X_laevis_2 Array	Xenopus laevis	10-Aug-10	Consensus sequence	GenBank	Xl2.6679.1	"gb:L17039.1 /DB_XREF=gi:393276 /TID=Xl.6679.1 /CNT=37 /FEA=FLmRNA /TIER=FL /STK=1 /LL=397767 /UG_GENE=LOC397767 /UG=Xl.6679 /DEF=Xenopus laevis protein phosphatase 1-gamma 1 mRNA, complete cds. /PROD=protein phosphatase 1-gamma 1 /FL=gb:BC090213.1 gb:L17039.1 /REP_ORG=X. laevis"	L17039.1	Xl.6679	Xl.6679	"protein phosphatase 1, catalytic subunit, gamma isozyme"	ppp1cc	full length	397767	P36874	EC:3.1.3.16	NP_001081308	NM_001087839	0005975 // carbohydrate metabolic process // inferred from electronic annotation /// 0005977 // glycogen metabolic process // inferred from electronic annotation /// 0006470 // protein amino acid dephosphorylation // inferred from direct assay /// 0007049 // cell cycle // inferred from electronic annotation /// 0007067 // mitosis // inferred from electronic annotation /// 0007084 // mitotic nucle…	0005624 // membrane fraction // inferred from direct assay /// 0005625 // soluble fraction // inferred from direct assay /// 0005737 // cytoplasm // inferred from electronic annotation /// 0016020 // membrane // inferred from electronic annotation	0004721 // phosphoprotein phosphatase activity // inferred from electronic annotation /// 0004722 // protein serine/threonine phosphatase activity // inferred from direct assay /// 0016787 // hydrolase activity // inferred from electronic annotation /// 0046872 // metal ion binding // inferred from electronic annotation	---	---	This probe set was annotated using the Matching Probes based pipeline to a Entrez Gene identifier using 1 transcripts. // false // Matching Probes // A	L17039(11)	"L17039 // Xenopus laevis protein phosphatase 1-gamma 1 mRNA, complete cds. // gb // 11 // ---"	BC090213 // gb // 7 // Cross Hyb Matching Probes /// AB106881 // gb // 7 // Cross Hyb Matching Probes /// NM_001087839 // refseq // 7 // Cross Hyb Matching Probes
Xl2.7899.2.S1_at	1.1507	6.93039	7.21748	1.65822e-06	0.00027812	5.40952	Xl.7899.2.S1_at	X_laevis_2 Array	Xenopus laevis	10-Aug-10	Consensus sequence	GenBank	Xl2.7899.2	"gb:BJ043113 /DB_XREF=gi:17415010 /DB_XREF=BJ043113 /CLONE=XL033n23 /TID=Xl.7899.2 /CNT=8 /FEA=EST /TIER=ConsEnd /STK=0 /UG=Xl.7899 /UG_TITLE=Transcribed locus, strongly similar to XP_237588.3 PREDICTED: similar to GAC-1 (Rattus norvegicus) /REP_ORG=X. laevis"	BJ043113	Xl.7899	Xl.78806	---	---	est	---	---	---	---	---	---	---	---	---	---	This probe set was annotated using the Accession mapped clusters based pipeline to a UniGene identifier using 8 transcripts. // false // Accession mapped clusters // E	"AW199539,AW640033,AW641579,AW643001,BJ043113,BJ060064,BJ060643,BM192056"	AW199539 // /DB_XREF=da09a12.y1 /CLONE=XENOPUS_SOURCE_ID:xlnoc003a23 // gb // --- // --- /// AW640033 // /DB_XREF=bl90a07.w1 /CLONE=PBX0090A07 // gb // --- // --- /// AW641579 // /DB_XREF=cm08h12.w1 /CLONE=PBX0107H12 // gb // --- // --- /// AW643001 // /DB_XREF=cm25a03.w1 /CLONE=PBX0124A03 // gb // --- // --- /// BJ043113 // /DB_XREF=BJ043113 /CLONE=XL033n23 // gb // --- // --- /// BJ060064 // /D…	---
Xl2.52352.1.S1_at	1.14482	8.44742	7.43926	1.12287e-06	0.000264753	5.78387	Xl.52352.1.S1_at	X_laevis_2 Array	Xenopus laevis	10-Aug-10	Consensus sequence	GenBank	Xl2.52352.1	gb:EB736918 /DB_XREF=gi:95017634 /DB_XREF=AGENCOURT_77788688 /CLONE=IMAGE:8643111 /TID=Xl.52352.1 /CNT=4 /FEA=EST /TIER=ConsEnd /STK=0 /UG=Xl.52352 /UG_TITLE=Transcribed locus /REP_ORG=X. laevis	EB736918	Xl.52352	Xl.52352	---	---	est	---	---	---	---	---	---	---	---	---	---	This probe set was annotated using the Accession mapped clusters based pipeline to a UniGene identifier using 4 transcripts. // false // Accession mapped clusters // E	"BJ065789,BJ066102,EB480239,EB736918"	BJ065789 // /DB_XREF=BJ065789 /CLONE=XL084c11 // gb // --- // --- /// BJ066102 // /DB_XREF=BJ066102 /CLONE=XL085c11 // gb // --- // --- /// EB480239 // /DB_XREF=AGENCOURT_73910281 /CLONE=IMAGE:8538352 // gb // --- // --- /// EB736918 // /DB_XREF=AGENCOURT_77788688 /CLONE=IMAGE:8643111 // gb // --- // ---	---
Xl2.52122.1.S1_at	1.14386	6.98608	6.19072	1.09975e-05	0.000704404	3.5804	Xl.52122.1.S1_at	X_laevis_2 Array	Xenopus laevis	10-Aug-10	Consensus sequence	GenBank	Xl2.52122.1	gb:AW636323 /DB_XREF=gi:7393404 /DB_XREF=bl45d03.w1 /CLONE=PBX0045D03 /TID=Xl.52122.1 /CNT=4 /FEA=EST /TIER=ConsEnd /STK=0 /UG=Xl.52122 /UG_TITLE=Transcribed locus /REP_ORG=X. laevis	AW636323	Xl.52122	Xl.52122	---	---	est	---	---	---	---	---	---	---	---	---	---	This probe set was annotated using the Accession mapped clusters based pipeline to a UniGene identifier using 4 transcripts. // false // Accession mapped clusters // E	"AW636057,AW636323,AW637935,BJ064648"	AW636057 // /DB_XREF=bl42c02.w1 /CLONE=PBX0042C02 // gb // --- // --- /// AW636323 // /DB_XREF=bl45d03.w1 /CLONE=PBX0045D03 // gb // --- // --- /// AW637935 // /DB_XREF=bl64c03.w1 /CLONE=PBX0064C03 // gb // --- // --- /// BJ064648 // /DB_XREF=BJ064648 /CLONE=XL080e17 // gb // --- // ---	---
Xl2.54856.3.S1_at	1.14303	7.18622	5.47405	4.48105e-05	0.00151249	2.21299	Xl.54856.3.S1_at	X_laevis_2 Array	Xenopus laevis	10-Aug-10	Consensus sequence	GenBank	Xl2.54856.3	"gb:CB207894 /DB_XREF=gi:28248916 /DB_XREF=AGENCOURT_11375075 /CLONE=IMAGE:6880570 /TID=Xl.54856.3 /CNT=12 /FEA=EST /TIER=ConsEnd /STK=0 /UG=Xl.54856 /UG_TITLE=Transcribed locus, strongly similar to XP_417495.1 PREDICTED: similar to RAE1 RNA export 1 homolog (Gallus gallus) /REP_ORG=X. laevis"	CB207894	Xl.54856	Xl.75963	RAE1 RNA export 1 homolog	rae1	full length	100049109	A3KND1	---	NP_001091418	NM_001097949	---	---	---	---	---	This probe set was annotated using the Matching Probes based pipeline to a Entrez Gene identifier using 1 transcripts. // false // Matching Probes // A	NM_001097949(14)	"NM_001097949 // Xenopus laevis RAE1 RNA export 1 homolog (rae1), mRNA. // refseq // 14 // ---"	---
Xl2.15410.2.S1_at	1.14231	5.92983	5.83399	2.19439e-05	0.00102883	2.90861	Xl.15410.2.S1_at	X_laevis_2 Array	Xenopus laevis	10-Aug-10	Consensus sequence	GenBank	Xl2.15410.2	gb:BJ620997 /DB_XREF=gi:37261260 /DB_XREF=BJ620997 /CLONE=XL195i08 /TID=Xl.15410.2 /CNT=5 /FEA=EST /TIER=ConsEnd /STK=0 /UG=Xl.15410 /UG_TITLE=Transcribed locus /REP_ORG=X. laevis	BJ620997	Xl.15410	Xl.72526	---	---	est	---	---	---	---	---	---	---	---	---	---	This probe set was annotated using the Accession mapped clusters based pipeline to a UniGene identifier using 5 transcripts. // false // Accession mapped clusters // E	"AW637132,BJ095535,BJ620997,BU916040,EB467625"	AW637132 // /DB_XREF=bl54h01.w1 /CLONE=PBX0054H01 // gb // --- // --- /// BJ095535 // /DB_XREF=BJ095535 /CLONE=XL150i02 // gb // --- // --- /// BJ620997 // /DB_XREF=BJ620997 /CLONE=XL195i08 // gb // --- // --- /// BU916040 // /DB_XREF=AGENCOURT_10492912 /CLONE=IMAGE:6642864 // gb // --- // --- /// EB467625 // /DB_XREF=AGENCOURT_73650642 /CLONE=IMAGE:8529949 // gb // --- // ---	---
Xl2.33554.2.S1_at	1.14223	7.64572	6.78529	3.61313e-06	0.000402617	4.65882	Xl.33554.2.S1_at	X_laevis_2 Array	Xenopus laevis	10-Aug-10	Consensus sequence	GenBank	Xl2.33554.2	"gb:AW645076 /DB_XREF=gi:7402489 /DB_XREF=cm48f08.w1 /CLONE=PBX0147F08 /TID=Xl.33554.2 /CNT=4 /FEA=EST /TIER=ConsEnd /STK=0 /UG=Xl.33554 /UG_TITLE=Transcribed locus, moderately similar to NP_064544.1 SWISNF-related, matrix-associated actin-dependent regulator of chromatin, subfamily a, containing DEADH box 1 (Homo sapiens) /REP_ORG=X. laevis"	AW645076	Xl.33554	Xl.33554	---	---	est	---	---	---	---	---	---	---	---	---	---	This probe set was annotated using the Accession mapped clusters based pipeline to a UniGene identifier using 4 transcripts. // false // Accession mapped clusters // E	"AW637667,AW645076,BJ617629,BJ622494"	AW637667 // /DB_XREF=bl61b10.w1 /CLONE=PBX0061B10 // gb // --- // --- /// AW645076 // /DB_XREF=cm48f08.w1 /CLONE=PBX0147F08 // gb // --- // --- /// BJ617629 // /DB_XREF=BJ617629 /CLONE=XL181i20 // gb // --- // --- /// BJ622494 // /DB_XREF=BJ622494 /CLONE=XL201c20 // gb // --- // ---	---
Xl2.32869.2.S1_at	1.14162	7.74523	7.53995	9.42756e-07	0.000260752	5.9514	Xl.32869.2.S1_at	X_laevis_2 Array	Xenopus laevis	10-Aug-10	Consensus sequence	GenBank	Xl2.32869.2	gb:BQ734261 /DB_XREF=gi:21873158 /DB_XREF=AGENCOURT_8149856 /CLONE=IMAGE:5571507 /TID=Xl.32869.2 /CNT=4 /FEA=EST /TIER=ConsEnd /STK=0 /UG=Xl.32869 /UG_TITLE=Transcribed locus /REP_ORG=X. laevis	BQ734261	Xl.32869	Xl.46770	---	---	est	---	---	---	---	---	---	---	---	---	---	This probe set was annotated using the Accession mapped clusters based pipeline to a UniGene identifier using 4 transcripts. // false // Accession mapped clusters // E	"AW635708,AW643612,BQ734261,BX846392"	AW635708 // /DB_XREF=bl37b11.w1 /CLONE=PBX0037B11 // gb // --- // --- /// AW643612 // /DB_XREF=cm31g06.w1 /CLONE=PBX0130G06 // gb // --- // --- /// BQ734261 // /DB_XREF=AGENCOURT_8149856 /CLONE=IMAGE:5571507 // gb // --- // --- /// BX846392 // /DB_XREF=BX846392 /CLONE=IMAGp998H0412315 ; IMAGE:5571507 // gb // --- // ---	---
Xl2.32885.1.S1_at	1.13642	7.732	6.49161	6.22363e-06	0.000511375	4.1327	Xl.32885.1.S1_at	X_laevis_2 Array	Xenopus laevis	10-Aug-10	Consensus sequence	GenBank	Xl2.32885.1	"gb:AY781409.1 /DB_XREF=gi:59891840 /TID=Xl.32885.1 /CNT=9 /FEA=FLmRNA /TIER=FL /STK=1 /UG=Xl.32885 /DEF=Xenopus laevis ectodermin mRNA, complete cds. /PROD=ectodermin /FL=gb:AY781409.1 /REP_ORG=X. laevis"	AY781409.1	Xl.32885	Xl.57890	tripartite motif-containing 33	trim33	full length	733198	B7ZRU5 /// B7ZRX2 /// Q56R14	EC:6.3.2.-	NP_001089077	NM_001095608	0006350 // transcription // inferred from electronic annotation /// 0045449 // regulation of transcription // inferred from electronic annotation	0005622 // intracellular // inferred from electronic annotation /// 0005634 // nucleus // inferred from electronic annotation	0003677 // DNA binding // inferred from electronic annotation /// 0005515 // protein binding // inferred from electronic annotation /// 0008270 // zinc ion binding // inferred from electronic annotation /// 0016874 // ligase activity // inferred from electronic annotation /// 0046872 // metal ion binding // inferred from electronic annotation	---	---	This probe set was annotated using the Matching Probes based pipeline to a Entrez Gene identifier using 2 transcripts. // false // Matching Probes // A	"AY781409(14),NM_001095608(14)"	"AY781409 // Xenopus laevis ectodermin mRNA, complete cds. // gb // 14 // --- /// NM_001095608 // Xenopus laevis tripartite motif-containing 33 (trim33), mRNA. // refseq // 14 // ---"	BC170291 // gb // 5 // Cross Hyb Matching Probes /// BC170319 // gb // 5 // Cross Hyb Matching Probes
Xl2.51767.1.S1_at	1.13394	8.61999	7.73378	6.75877e-07	0.000233803	6.26968	Xl.51767.1.S1_at	X_laevis_2 Array	Xenopus laevis	10-Aug-10	Consensus sequence	GenBank	Xl2.51767.1	gb:CA984768 /DB_XREF=gi:27517424 /DB_XREF=AGENCOURT_11280583 /CLONE=IMAGE:6869063 /TID=Xl.51767.1 /CNT=9 /FEA=EST /TIER=ConsEnd /STK=0 /UG=Xl.51767 /UG_TITLE=Transcribed locus /REP_ORG=X. laevis	CA984768	Xl.51767	Xl.3987	---	---	est	---	---	---	---	---	---	---	---	---	---	This probe set was annotated using the Accession mapped clusters based pipeline to a UniGene identifier using 9 transcripts. // false // Accession mapped clusters // E	"AW634417,BJ059461,BJ062322,BJ064137,BJ071711,BU914856,CA984768,CD100178,CD303144"	AW634417 // /DB_XREF=bl20e05.w1 /CLONE=PBX0020E05 // gb // --- // --- /// BJ059461 // /DB_XREF=BJ059461 /CLONE=XL062k20 // gb // --- // --- /// BJ062322 // /DB_XREF=BJ062322 /CLONE=XL075k15 // gb // --- // --- /// BJ064137 // /DB_XREF=BJ064137 /CLONE=XL078h14 // gb // --- // --- /// BJ071711 // /DB_XREF=BJ071711 /CLONE=XL095d20 // gb // --- // --- /// BU914856 // /DB_XREF=AGENCOURT_10494166 /CLON…	---
Xl2.56418.1.S1_at	1.13221	7.6153	5.69781	2.86929e-05	0.00118932	2.64746	Xl.56418.1.S1_at	X_laevis_2 Array	Xenopus laevis	10-Aug-10	Consensus sequence	GenBank	Xl2.56418.1	"gb:DY552643 /DB_XREF=gi:88876550 /DB_XREF=AGENCOURT_69699264 /CLONE=IMAGE:8320289 /TID=Xl.56418.1 /CNT=3 /FEA=EST /TIER=ConsEnd /STK=0 /UG=Xl.56418 /UG_TITLE=Transcribed locus, strongly similar to NP_057460.2 ankyrin repeat and FYVE domain containing 1 isoform 1 (Homo sapiens) /REP_ORG=X. laevis"	DY552643	Xl.56418	Xl.12874	---	---	est	---	---	---	---	---	---	---	---	---	---	This probe set was annotated using the Accession mapped clusters based pipeline to a UniGene identifier using 3 transcripts. // false // Accession mapped clusters // E	"BP708406,DY552643,EB482323"	BP708406 // /DB_XREF=BP708406 /CLONE=XL494h21ex // gb // --- // --- /// DY552643 // /DB_XREF=AGENCOURT_69699264 /CLONE=IMAGE:8320289 // gb // --- // --- /// EB482323 // /DB_XREF=AGENCOURT_73510899 /CLONE=IMAGE:8461133 // gb // --- // ---	---
Xl2.56189.1.S1_x_at	1.131	10.9166	5.80161	2.33833e-05	0.0010683	2.84676	Xl.56189.1.S1_x_at	X_laevis_2 Array	Xenopus laevis	10-Aug-10	Consensus sequence	GenBank	Xl2.56189.1	gb:DT079111 /DB_XREF=gi:72378507 /DB_XREF=AGENCOURT_55715977 /CLONE=IMAGE:8077131 /TID=Xl.56189.1 /CNT=3 /FEA=EST /TIER=ConsEnd /STK=0 /UG=Xl.56189 /UG_TITLE=Transcribed locus /REP_ORG=X. laevis	DT079111	Xl.56189	Xl.76340	---	---	est	---	---	---	---	---	---	---	---	---	---	This probe set was annotated using the Accession mapped clusters based pipeline to a UniGene identifier using 2 transcripts. // false // Accession mapped clusters // E	"CD303312,EB475312"	CD303312 // /DB_XREF=AGENCOURT_14233338 /CLONE=IMAGE:6955775 // gb // --- // --- /// EB475312 // /DB_XREF=AGENCOURT_73570494 /CLONE=IMAGE:8464065 // gb // --- // ---	---
Xl2.19318.3.S1_at	1.12952	7.20359	6.71246	4.13019e-06	0.000442066	4.52955	Xl.19318.3.S1_at	X_laevis_2 Array	Xenopus laevis	10-Aug-10	Consensus sequence	GenBank	Xl2.19318.3	"gb:BG345682 /DB_XREF=gi:13166105 /DB_XREF=dd90g05.y1 /CLONE=IMAGE:3431624 /TID=Xl.19318.3 /CNT=2 /FEA=EST /TIER=ConsEnd /STK=0 /UG=Xl.19318 /UG_TITLE=Transcribed locus, strongly similar to NP_060016.2 hypothetical protein LOC55571 (Homo sapiens) /REP_ORG=X. laevis"	BG345682	Xl.19318	Xl.19318	---	---	est	---	---	---	---	---	---	---	---	---	---	This probe set was annotated using the Accession mapped clusters based pipeline to a UniGene identifier using 2 transcripts. // false // Accession mapped clusters // E	"BG345682,BP698969"	BG345682 // /DB_XREF=dd90g05.y1 /CLONE=IMAGE:3431624 // gb // --- // --- /// BP698969 // /DB_XREF=BP698969 /CLONE=XL486e23ex // gb // --- // ---	---
Xl2.47271.1.S1_a_at	1.12821	8.18053	6.53898	5.69642e-06	0.000498253	4.21844	Xl.47271.1.S1_a_at	X_laevis_2 Array	Xenopus laevis	10-Aug-10	Consensus sequence	GenBank	Xl2.47271.1	"gb:BC106290.1 /DB_XREF=gi:76779482 /TID=Xl.47271.1 /CNT=14 /FEA=FLmRNA /TIER=FL /STK=2 /UG=Xl.47271 /DEF=Xenopus laevis cDNA clone MGC:130782 IMAGE:7765903, complete cds. /PROD=Unknown (protein for MGC:130782) /FL=gb:BC106290.1 gb:BC110766.1 /REP_ORG=X. laevis"	BC106290.1	Xl.47271	Xl.47271	"CTD (carboxy-terminal domain, RNA polymerase II, polypeptide A) small phosphatase like 2"	ctdspl2	full length	735004	Q3KQB6	EC:3.1.3.-	NP_001089935	NM_001096466	---	---	0004721 // phosphoprotein phosphatase activity // inferred from electronic annotation /// 0016787 // hydrolase activity // inferred from electronic annotation /// 0016791 // phosphatase activity // inferred from electronic annotation	---	---	This probe set was annotated using the Matching Probes based pipeline to a Entrez Gene identifier using 3 transcripts. // false // Matching Probes // A	"BC106290(14),BC110766(14),NM_001096466(14)"	"BC073275 // Xenopus laevis cDNA clone IMAGE:5506637, partial cds. // gb // 14 // --- /// BC106290 // Xenopus laevis CTD small phosphatase-like protein 2-B, mRNA (cDNA clone MGC:130782 IMAGE:7765903), complete cds. // gb // 14 // --- /// BC110766 // Xenopus laevis CTD small phosphatase-like protein 2-B, mRNA (cDNA clone MGC:131093 IMAGE:7982167), complete cds. // gb // 14 // --- /// NM_001096466 …	---
Xl2.52736.3.S1_x_at	1.12765	7.30724	7.3496	1.3135e-06	0.000273533	5.63342	Xl.52736.3.S1_x_at	X_laevis_2 Array	Xenopus laevis	10-Aug-10	Consensus sequence	GenBank	Xl2.52736.3	"gb:AW638769 /DB_XREF=gi:7395933 /DB_XREF=bl74c02.w1 /CLONE=PBX0074C02 /TID=Xl.52736.3 /CNT=2 /FEA=EST /TIER=ConsEnd /STK=0 /UG=Xl.52736 /UG_TITLE=Transcribed locus, moderately similar to XP_511105.1 PREDICTED: similar to FLJ10520 protein (Pan troglodytes) /REP_ORG=X. laevis"	AW638769	Xl.52736	Xl.62606	---	---	est	---	---	---	---	---	---	---	---	---	---	This probe set was annotated using the Accession mapped clusters based pipeline to a UniGene identifier using 2 transcripts. // false // Accession mapped clusters // E	"AW638769,BG037636"	AW638769 // /DB_XREF=bl74c02.w1 /CLONE=PBX0074C02 // gb // --- // --- /// BG037636 // /DB_XREF=dc53h02.y1 /CLONE=IMAGE:3400946 // gb // --- // ---	---
Xl2.50988.1.S1_at	1.12695	5.41536	7.64173	7.91109e-07	0.000245201	6.11923	Xl.50988.1.S1_at	X_laevis_2 Array	Xenopus laevis	10-Aug-10	Consensus sequence	GenBank	Xl2.50988.1	"gb:EB647505 /DB_XREF=gi:93208921 /DB_XREF=AGENCOURT_75548780 /CLONE=IMAGE:8546407 /TID=Xl.50988.1 /CNT=8 /FEA=EST /TIER=ConsEnd /STK=0 /UG=Xl.50988 /UG_TITLE=Transcribed locus, strongly similar to XP_421303.1 PREDICTED: similar to SEL1L (Gallus gallus) /REP_ORG=X. laevis"	EB647505	Xl.50988	Xl.80939	---	---	est	---	---	---	---	---	---	---	---	---	---	This probe set was annotated using the Accession mapped clusters based pipeline to a UniGene identifier using 4 transcripts. // false // Accession mapped clusters // E	"BU913994,CA987819,CB942349,DY568302"	BU913994 // /DB_XREF=AGENCOURT_10494540 /CLONE=IMAGE:6640446 // gb // --- // --- /// CA987819 // /DB_XREF=AGENCOURT_11303521 /CLONE=IMAGE:6864537 // gb // --- // --- /// CB942349 // /DB_XREF=AGENCOURT_13851676 /CLONE=IMAGE:6934497 // gb // --- // --- /// DY568302 // /DB_XREF=AGENCOURT_69615037 /CLONE=IMAGE:8318905 // gb // --- // ---	---
Xl2.26158.1.S1_s_at	1.12605	9.45786	5.52139	4.07561e-05	0.0014321	2.30545	Xl.26158.1.S1_s_at	X_laevis_2 Array	Xenopus laevis	10-Aug-10	Consensus sequence	GenBank	Xl2.26158.1	"gb:BC106253.1 /DB_XREF=gi:76780308 /GEN=MGC79062 /TID=Xl.26158.1 /CNT=5 /FEA=FLmRNA /TIER=FL /STK=2 /LL=446476 /UG=Xl.26158 /DEF=Xenopus laevis MGC79062 protein, mRNA (cDNA clone MGC:130702 IMAGE:7208315), complete cds. /PROD=MGC79062 protein /FL=gb:BC106253.1 /REP_ORG=X. laevis"	BC106253.1	Xl.26158	Xl.48771	MGC79062 protein /// yippee-like 5	MGC79062 /// ypel5	full length	446476 /// 447444	Q6DEA6	---	NP_001086641 /// NP_001087620	NM_001093172 /// NM_001094151	---	---	---	---	---	This probe set was annotated using the Matching Probes based pipeline to a Entrez Gene identifier using 5 transcripts. // true // Matching Probes // A	"BC077226(14),BC081005(14),BC106253(14),NM_001093172(14),NM_001094151(14)"	"BC077226 // Xenopus laevis MGC79062 protein, mRNA (cDNA clone MGC:79062 IMAGE:4889466), complete cds. // gb // 14 // --- /// BC081005 // Xenopus laevis MGC81408 protein, mRNA (cDNA clone MGC:81408 IMAGE:6635099), complete cds. // gb // 14 // --- /// BC106253 // Xenopus laevis MGC79062 protein, mRNA (cDNA clone MGC:130702 IMAGE:7208315), complete cds. // gb // 14 // --- /// NM_001093172 // Xenopu…	---
Xl2.46592.1.S1_at	1.1257	12.9111	6.50558	6.06303e-06	0.000506005	4.15802	Xl.46592.1.S1_at	X_laevis_2 Array	Xenopus laevis	10-Aug-10	Consensus sequence	GenBank	Xl2.46592.1	"gb:CB565795 /DB_XREF=gi:29485325 /DB_XREF=AGENCOURT_13326735 /CLONE=IMAGE:6873394 /TID=Xl.46592.1 /CNT=182 /FEA=FLmRNA /TIER=Stack /STK=6 /LL=380064 /UG_GENE=ywhaq /UG=Xl.46592 /UG_TITLE=Tyrosine 3-monooxygenasetryptophan 5-monooxygenase activation protein, theta polypeptide /FL=gb:BC044989.1 /REP_ORG=X. laevis"	CB565795	Xl.46592	Xl.46592	"tyrosine 3-monooxygenase/tryptophan 5-monooxygenase activation protein, theta polypeptide"	ywhaq	full length	380064	Q7ZXH6	---	NP_001080372	NM_001086903	---	---	0019904 // protein domain specific binding // inferred from electronic annotation	---	---	This probe set was annotated using the Matching Probes based pipeline to a Entrez Gene identifier using 2 transcripts. // false // Matching Probes // A	"BC044989(12),NM_001086903(12)"	"BC044989 // Xenopus laevis tyrosine 3-monooxygenase/tryptophan 5-monooxygenase activation protein, theta polypeptide, mRNA (cDNA clone MGC:53015 IMAGE:5537119), complete cds. // gb // 12 // --- /// NM_001086903 // Xenopus laevis tyrosine 3-monooxygenase/tryptophan 5-monooxygenase activation protein, theta polypeptide (ywhaq), mRNA. // refseq // 12 // ---"	---
Xl2.885.2.S1_a_at	1.12568	7.35806	6.11873	1.26253e-05	0.000757937	3.4463	Xl.885.2.S1_a_at	X_laevis_2 Array	Xenopus laevis	10-Aug-10	Consensus sequence	GenBank	Xl2.885.2	"gb:AB022721.1 /DB_XREF=gi:4803750 /GEN=XSmad4a /TID=Xl.885.2 /CNT=21 /FEA=FLmRNA /TIER=FL /STK=1 /UG=Xl.885 /DEF=Xenopus laevis mRNA for Xsmad4a, complete cds. /PROD=Xsmad4a /FL=gb:AB022721.1 /REP_ORG=X. laevis"	AB022721.1	Xl.885	Xl.885	SMAD family member 4	smad4	full length	780764	Q9W639	---	NP_001090536	NM_001097067	"0006350 // transcription // inferred from electronic annotation /// 0006355 // regulation of transcription, DNA-dependent // inferred from electronic annotation /// 0007179 // transforming growth factor beta receptor signaling pathway // inferred from electronic annotation /// 0045449 // regulation of transcription // inferred from electronic annotation"	0005622 // intracellular // inferred from electronic annotation /// 0005634 // nucleus // inferred from electronic annotation /// 0005667 // transcription factor complex // inferred from electronic annotation	0003700 // transcription factor activity // inferred from electronic annotation /// 0005515 // protein binding // inferred from electronic annotation	---	---	This probe set was annotated using the Matching Probes based pipeline to a Entrez Gene identifier using 2 transcripts. // false // Matching Probes // A	"AB022721(14),NM_001097067(14)"	"AB022721 // Xenopus laevis mRNA for Xsmad4a, complete cds. // gb // 14 // --- /// NM_001096792 // Xenopus laevis hypothetical protein MGC79910 (MGC79910), mRNA. // refseq // 13 // --- /// NM_001097067 // Xenopus laevis SMAD family member 4 (smad4), mRNA. // refseq // 14 // ---"	---
Xl2.7812.1.S1_at	1.12412	7.03083	4.89508	0.000146069	0.00318552	1.06032	Xl.7812.1.S1_at	X_laevis_2 Array	Xenopus laevis	10-Aug-10	Consensus sequence	GenBank	Xl2.7812.1	gb:CF270635 /DB_XREF=gi:33626547 /DB_XREF=AGENCOURT_15188163 /CLONE=IMAGE:5512643 /TID=Xl.7812.1 /CNT=5 /FEA=EST /TIER=ConsEnd /STK=0 /UG=Xl.7812 /UG_TITLE=Transcribed locus /REP_ORG=X. laevis	CF270635	Xl.7812	Xl.55554	---	---	est	---	---	---	---	---	---	---	---	---	---	This probe set was annotated using the Accession mapped clusters based pipeline to a UniGene identifier using 5 transcripts. // false // Accession mapped clusters // E	"AW645229,BE132295,BU913950,BX853923,CF270635"	AW645229 // /DB_XREF=cm50e04.w1 /CLONE=PBX0149E04 // gb // --- // --- /// BE132295 // /DB_XREF=db44f02.y1 /CLONE=IMAGE:3301371 // gb // --- // --- /// BU913950 // /DB_XREF=AGENCOURT_10494810 /CLONE=IMAGE:6640391 // gb // --- // --- /// BX853923 // /DB_XREF=BX853923 /CLONE=IMAGp998H2314222 ; IMAGE:6640391 // gb // --- // --- /// CF270635 // /DB_XREF=AGENCOURT_15188163 /CLONE=IMAGE:5512643 // gb //…	---
Xl2.33598.1.S1_at	1.12309	7.04478	7.16125	1.83242e-06	0.000288334	5.31345	Xl.33598.1.S1_at	X_laevis_2 Array	Xenopus laevis	10-Aug-10	Consensus sequence	GenBank	Xl2.33598.1	gb:AW638733 /DB_XREF=gi:7395896 /DB_XREF=bl73f09.w1 /CLONE=PBX0073F09 /TID=Xl.33598.1 /CNT=5 /FEA=EST /TIER=ConsEnd /STK=0 /UG=Xl.33598 /UG_TITLE=Transcribed locus /REP_ORG=X. laevis	AW638733	Xl.33598	Xl.71695	---	---	est	---	---	---	---	---	---	---	---	---	---	This probe set was annotated using the Accession mapped clusters based pipeline to a UniGene identifier using 5 transcripts. // false // Accession mapped clusters // E	"AW638733,AW640756,BJ612863,BJ629336,BJ629604"	AW638733 // /DB_XREF=bl73f09.w1 /CLONE=PBX0073F09 // gb // --- // --- /// AW640756 // /DB_XREF=bl98f01.w1 /CLONE=PBX0098F01 // gb // --- // --- /// BJ612863 // /DB_XREF=BJ612863 /CLONE=XL161a20 // gb // --- // --- /// BJ629336 // /DB_XREF=BJ629336 /CLONE=XL161a20 // gb // --- // --- /// BJ629604 // /DB_XREF=BJ629604 /CLONE=XL162a20 // gb // --- // ---	---
Xl2.56533.1.S1_at	1.1218	9.27105	6.44079	6.84581e-06	0.000529816	4.04036	Xl.56533.1.S1_at	X_laevis_2 Array	Xenopus laevis	10-Aug-10	Consensus sequence	GenBank	Xl2.56533.1	gb:CD363076 /DB_XREF=gi:31134487 /DB_XREF=AGENCOURT_14292493 /CLONE=IMAGE:6954647 /TID=Xl.56533.1 /CNT=2 /FEA=EST /TIER=ConsEnd /STK=0 /UG=Xl.56533 /UG_TITLE=Transcribed locus /REP_ORG=X. laevis	CD363076	Xl.56533	Xl.17934	---	---	est	---	---	---	---	---	---	---	---	---	---	This probe set was annotated using the Accession mapped clusters based pipeline to a UniGene identifier using 2 transcripts. // false // Accession mapped clusters // E	"CD363076,EB647245"	CD363076 // /DB_XREF=AGENCOURT_14292493 /CLONE=IMAGE:6954647 // gb // --- // --- /// EB647245 // /DB_XREF=AGENCOURT_75475287 /CLONE=IMAGE:8549707 // gb // --- // ---	---
Xl2.56213.1.S1_at	1.11986	9.87224	7.42978	1.14158e-06	0.00026507	5.76802	Xl.56213.1.S1_at	X_laevis_2 Array	Xenopus laevis	10-Aug-10	Consensus sequence	GenBank	Xl2.56213.1	gb:CB197059 /DB_XREF=gi:29148330 /DB_XREF=AGENCOURT_11245413 /CLONE=IMAGE:6871919 /TID=Xl.56213.1 /CNT=3 /FEA=EST /TIER=ConsEnd /STK=0 /UG=Xl.56213 /UG_TITLE=Transcribed locus /REP_ORG=X. laevis	CB197059	Xl.56213	Xl.70662	---	---	est	---	---	---	---	---	---	---	---	---	---	This probe set was annotated using the Accession mapped clusters based pipeline to a UniGene identifier using 3 transcripts. // false // Accession mapped clusters // E	"BF612561,CB197059,EB472495"	BF612561 // /DB_XREF=daa19a09.y1 /CLONE=IMAGE:4056496 // gb // --- // --- /// CB197059 // /DB_XREF=AGENCOURT_11245413 /CLONE=IMAGE:6871919 // gb // --- // --- /// EB472495 // /DB_XREF=AGENCOURT_73707488 /CLONE=IMAGE:8530288 // gb // --- // ---	---
Xl2.10876.2.S1_at	1.11872	6.9144	6.16637	1.15221e-05	0.000721456	3.53513	Xl.10876.2.S1_at	X_laevis_2 Array	Xenopus laevis	10-Aug-10	Consensus sequence	GenBank	Xl2.10876.2	"gb:EB475653 /DB_XREF=gi:92072983 /DB_XREF=AGENCOURT_73506302 /CLONE=IMAGE:8460241 /TID=Xl.10876.2 /CNT=6 /FEA=EST /TIER=ConsEnd /STK=0 /UG=Xl.10876 /UG_TITLE=Transcribed locus, moderately similar to NP_758492.1 nucleoporin 133 (Mus musculus) /REP_ORG=X. laevis"	EB475653	Xl.10876	Xl.10876	---	---	est	---	---	---	---	---	---	---	---	---	---	This probe set was annotated using the Accession mapped clusters based pipeline to a UniGene identifier using 6 transcripts. // false // Accession mapped clusters // E	"BE679253,BJ067998,BQ734571,BU915717,BX847600,EB475653"	BE679253 // /DB_XREF=dc61a07.y1 /CLONE=IMAGE:3401556 // gb // --- // --- /// BJ067998 // /DB_XREF=BJ067998 /CLONE=XL105h05 // gb // --- // --- /// BQ734571 // /DB_XREF=AGENCOURT_8115184 /CLONE=IMAGE:5543615 // gb // --- // --- /// BU915717 // /DB_XREF=AGENCOURT_10493553 /CLONE=IMAGE:6642448 // gb // --- // --- /// BX847600 // /DB_XREF=BX847600 /CLONE=IMAGp998I138301 ; IMAGE:3401556 // gb // --- /…	---
Xl2.3285.1.S1_at	1.11774	5.53025	6.24249	9.96257e-06	0.000659394	3.67637	Xl.3285.1.S1_at	X_laevis_2 Array	Xenopus laevis	10-Aug-10	Consensus sequence	GenBank	Xl2.3285.1	"gb:DT079030 /DB_XREF=gi:72378426 /DB_XREF=AGENCOURT_55788534 /CLONE=IMAGE:8076240 /TID=Xl.3285.1 /CNT=16 /FEA=EST /TIER=ConsEnd /STK=0 /UG=Xl.3285 /UG_TITLE=Transcribed locus, weakly similar to NP_054747.2 osteopetrosis associated transmembrane protein 1 (Homo sapiens) /REP_ORG=X. laevis"	DT079030	Xl.3285	Xl.77618	---	---	est	---	---	---	---	---	---	---	---	---	---	This probe set was annotated using the Accession mapped clusters based pipeline to a UniGene identifier using 16 transcripts. // false // Accession mapped clusters // E	"BG019194,BJ033687,BJ040050,BJ058662,BJ062522,BJ080556,BJ093638,BJ095883,BJ619146,BU899806,BU903507,CB983298,CF548783,DT079030,DT080690,EB479050"	BG019194 // /DB_XREF=daa75c04.y1 /CLONE=IMAGE:4061574 // gb // --- // --- /// BJ033687 // /DB_XREF=BJ033687 /CLONE=XL022i18 // gb // --- // --- /// BJ040050 // /DB_XREF=BJ040050 /CLONE=XL044e19 // gb // --- // --- /// BJ058662 // /DB_XREF=BJ058662 /CLONE=XL060b07 // gb // --- // --- /// BJ062522 // /DB_XREF=BJ062522 /CLONE=XL068e01 // gb // --- // --- /// BJ080556 // /DB_XREF=BJ080556 /CLONE=XL06…	---
Xl2.52659.1.S1_at	1.11602	6.05015	7.64856	7.81893e-07	0.000245201	6.13043	Xl.52659.1.S1_at	X_laevis_2 Array	Xenopus laevis	10-Aug-10	Consensus sequence	GenBank	Xl2.52659.1	gb:BJ623402 /DB_XREF=gi:37265976 /DB_XREF=BJ623402 /CLONE=XL204i15 /TID=Xl.52659.1 /CNT=5 /FEA=EST /TIER=ConsEnd /STK=0 /UG=Xl.52659 /UG_TITLE=Transcribed locus /REP_ORG=X. laevis	BJ623402	Xl.52659	Xl.70708	---	---	est	---	---	---	---	---	---	---	---	---	---	This probe set was annotated using the Accession mapped clusters based pipeline to a UniGene identifier using 5 transcripts. // false // Accession mapped clusters // E	"BG037930,BJ619776,BJ622709,BJ623004,BJ623402"	BG037930 // /DB_XREF=dc69h07.y1 /CLONE=IMAGE:3402492 // gb // --- // --- /// BJ619776 // /DB_XREF=BJ619776 /CLONE=XL190h24 // gb // --- // --- /// BJ622709 // /DB_XREF=BJ622709 /CLONE=XL202b01 // gb // --- // --- /// BJ623004 // /DB_XREF=BJ623004 /CLONE=XL203b01 // gb // --- // --- /// BJ623402 // /DB_XREF=BJ623402 /CLONE=XL204i15 // gb // --- // ---	---
Xl2.56332.1.S1_at	1.11542	8.0459	5.50746	4.19081e-05	0.00144757	2.27827	Xl.56332.1.S1_at	X_laevis_2 Array	Xenopus laevis	10-Aug-10	Consensus sequence	GenBank	Xl2.56332.1	gb:DY555663 /DB_XREF=gi:88879570 /DB_XREF=AGENCOURT_69644081 /CLONE=IMAGE:8329046 /TID=Xl.56332.1 /CNT=3 /FEA=EST /TIER=ConsEnd /STK=0 /UG=Xl.56332 /UG_TITLE=Transcribed locus /REP_ORG=X. laevis	DY555663	Xl.56332	Xl.76815	---	---	est	---	---	---	---	---	---	---	---	---	---	This probe set was annotated using the Accession mapped clusters based pipeline to a UniGene identifier using 3 transcripts. // false // Accession mapped clusters // E	"AW635888,DY555663,EB463942"	AW635888 // /DB_XREF=bl39f01.w1 /CLONE=PBX0039F01 // gb // --- // --- /// DY555663 // /DB_XREF=AGENCOURT_69644081 /CLONE=IMAGE:8329046 // gb // --- // --- /// EB463942 // /DB_XREF=AGENCOURT_73654984 /CLONE=IMAGE:8541175 // gb // --- // ---	---
Xl2.9646.3.S1_at	1.11384	6.19965	6.22204	1.03588e-05	0.000671425	3.6385	Xl.9646.3.S1_at	X_laevis_2 Array	Xenopus laevis	10-Aug-10	Consensus sequence	GenBank	Xl2.9646.3	"gb:AW633828 /DB_XREF=gi:7390909 /DB_XREF=bl12f09.w1 /CLONE=PBX0012F09 /TID=Xl.9646.3 /CNT=2 /FEA=EST /TIER=ConsEnd /STK=0 /UG=Xl.9646 /UG_TITLE=Transcribed locus, moderately similar to NP_853657.1 HesB protein (Rattus norvegicus) /REP_ORG=X. laevis"	AW633828	Xl.9646	Xl.9646	---	---	est	---	---	---	---	---	---	---	---	---	---	This probe set was annotated using the Accession mapped clusters based pipeline to a UniGene identifier using 2 transcripts. // false // Accession mapped clusters // E	"AW633828,BE509118"	AW633828 // /DB_XREF=bl12f09.w1 /CLONE=PBX0012F09 // gb // --- // --- /// BE509118 // /DB_XREF=dc17d03.y1 /CLONE=IMAGE:3397349 // gb // --- // ---	---
Xl2.53004.2.S1_at	1.11358	7.08514	7.23655	1.60315e-06	0.000277465	5.442	Xl.53004.2.S1_at	X_laevis_2 Array	Xenopus laevis	10-Aug-10	Consensus sequence	GenBank	Xl2.53004.2	gb:BJ060100 /DB_XREF=gi:17496830 /DB_XREF=BJ060100 /CLONE=XL064m19 /TID=Xl.53004.2 /CNT=8 /FEA=EST /TIER=ConsEnd /STK=0 /UG=Xl.53004 /UG_TITLE=Transcribed locus /REP_ORG=X. laevis	BJ060100	Xl.53004	Xl.53004	---	---	est	---	---	---	---	---	---	---	---	---	---	This probe set was annotated using the Accession mapped clusters based pipeline to a UniGene identifier using 8 transcripts. // false // Accession mapped clusters // E	"BF048776,BJ060100,BU914447,BX848342,CA787796,CA981093,DR716725,DY568872"	BF048776 // /DB_XREF=db79b09.y1 /CLONE=IMAGE:3379193 // gb // --- // --- /// BJ060100 // /DB_XREF=BJ060100 /CLONE=XL064m19 // gb // --- // --- /// BU914447 // /DB_XREF=AGENCOURT_10492274 /CLONE=IMAGE:6640952 // gb // --- // --- /// BX848342 // /DB_XREF=BX848342 /CLONE=IMAGp998E188243 ; IMAGE:3379193 // gb // --- // --- /// CA787796 // /DB_XREF=AGENCOURT_11030980 /CLONE=IMAGE:6859135 // gb // --- …	---
Xl2.46972.1.S1_s_at	1.11326	6.49162	5.90334	1.91605e-05	0.000971792	3.04064	Xl.46972.1.S1_s_at	X_laevis_2 Array	Xenopus laevis	10-Aug-10	Consensus sequence	GenBank	Xl2.46972.1	gb:CF547775 /DB_XREF=gi:34884607 /DB_XREF=AGENCOURT_15596929 /CLONE=IMAGE:7020430 /TID=Xl.46972.1 /CNT=3 /FEA=EST /TIER=ConsEnd /STK=0 /UG=Xl.46972 /UG_TITLE=Transcribed locus /REP_ORG=X. laevis	CF547775	Xl.46972	Xl.46972	---	---	est	---	---	---	---	---	---	---	---	---	---	This probe set was annotated using the Accession mapped clusters based pipeline to a UniGene identifier using 3 transcripts. // false // Accession mapped clusters // E	"BJ616786,BJ617046,CF547775"	BJ616786 // /DB_XREF=BJ616786 /CLONE=XL178e01 // gb // --- // --- /// BJ617046 // /DB_XREF=BJ617046 /CLONE=XL179e01 // gb // --- // --- /// CF547775 // /DB_XREF=AGENCOURT_15596929 /CLONE=IMAGE:7020430 // gb // --- // ---	---
Xl2.2670.2.S1_at	1.11071	8.16685	5.94467	1.76781e-05	0.000921187	3.11898	Xl.2670.2.S1_at	X_laevis_2 Array	Xenopus laevis	10-Aug-10	Consensus sequence	GenBank	Xl2.2670.2	"gb:BP695572 /DB_XREF=gi:46043527 /DB_XREF=BP695572 /CLONE=XL477o04ex /TID=Xl.2670.2 /CNT=6 /FEA=EST /TIER=ConsEnd /STK=0 /UG=Xl.2670 /UG_TITLE=Transcribed locus, moderately similar to XP_422440.1 PREDICTED: similar to hypothetical protein SP192 (Gallus gallus) /REP_ORG=X. laevis"	BP695572	Xl.2670	Xl.76911	---	---	est	---	---	---	---	---	---	---	---	---	---	This probe set was annotated using the Accession mapped clusters based pipeline to a UniGene identifier using 5 transcripts. // false // Accession mapped clusters // E	"BJ063017,BJ073603,BP695572,DY550754,EB469425"	BJ063017 // /DB_XREF=BJ063017 /CLONE=XL069o02 // gb // --- // --- /// BJ073603 // /DB_XREF=BJ073603 /CLONE=XL097h22 // gb // --- // --- /// BP695572 // /DB_XREF=BP695572 /CLONE=XL477o04ex // gb // --- // --- /// DY550754 // /DB_XREF=AGENCOURT_69876865 /CLONE=IMAGE:8319449 // gb // --- // --- /// EB469425 // /DB_XREF=AGENCOURT_74343271 /CLONE=IMAGE:8543741 // gb // --- // ---	---
Xl2.32783.2.S1_at	1.10866	7.54161	5.75685	2.55362e-05	0.00111272	2.76099	Xl.32783.2.S1_at	X_laevis_2 Array	Xenopus laevis	10-Aug-10	Consensus sequence	GenBank	Xl2.32783.2	gb:BJ060458 /DB_XREF=gi:17499163 /DB_XREF=BJ060458 /CLONE=XL065n09 /TID=Xl.32783.2 /CNT=3 /FEA=EST /TIER=ConsEnd /STK=0 /UG=Xl.32783 /UG_TITLE=Transcribed locus /REP_ORG=X. laevis	BJ060458	Xl.32783	Xl.72807	---	---	est	---	---	---	---	---	---	---	---	---	---	This probe set was annotated using the Accession mapped clusters based pipeline to a UniGene identifier using 3 transcripts. // false // Accession mapped clusters // E	"BJ060458,BJ613077,BJ625532"	BJ060458 // /DB_XREF=BJ060458 /CLONE=XL065n09 // gb // --- // --- /// BJ613077 // /DB_XREF=BJ613077 /CLONE=XL161p17 // gb // --- // --- /// BJ625532 // /DB_XREF=BJ625532 /CLONE=XL211o04 // gb // --- // ---	---
Xl2.826.4.S1_a_at	1.10654	6.9675	6.32153	8.57317e-06	0.000612162	3.82215	Xl.826.4.S1_a_at	X_laevis_2 Array	Xenopus laevis	10-Aug-10	Consensus sequence	GenBank	Xl2.826.4	"gb:M26285.1 /DB_XREF=gi:214603 /TID=Xl.826.4 /CNT=1 /FEA=mRNA /TIER=ConsEnd /STK=0 /LL=379052 /UG_GENE=MGC52595 /UG=Xl.826 /UG_TITLE=Similar to myelocytomatosis oncogene /DEF=X.laevis myc protein mRNA, 3 end. /REP_ORG=X. laevis"	M26285.1	Xl.826	Xl.826	Transcriptional regulator Myc-A	myc-a	full length	379052	P06171 /// Q2TAU1	---	NP_001079365	NM_001085896	"0006350 // transcription // inferred from electronic annotation /// 0006355 // regulation of transcription, DNA-dependent // inferred from electronic annotation /// 0045449 // regulation of transcription // inferred from electronic annotation"	0005634 // nucleus // inferred from electronic annotation	0003677 // DNA binding // inferred from electronic annotation /// 0003700 // transcription factor activity // inferred from electronic annotation /// 0030528 // transcription regulator activity // inferred from electronic annotation	"IPR003327 // Leucine zipper, Myc // 1.9E-5"	---	This probe set was annotated using the Matching Probes based pipeline to a Entrez Gene identifier using 4 transcripts. // false // Matching Probes // A	"BC041189(14),BC110728(14),M14455(14),NM_001085896(14)"	"BC041189 // Xenopus laevis Transcriptional regulator Myc-A, mRNA (cDNA clone MGC:52595 IMAGE:4884683), complete cds. // gb // 14 // --- /// BC110728 // Xenopus laevis Transcriptional regulator Myc-A, mRNA (cDNA clone MGC:130838 IMAGE:7767451), complete cds. // gb // 14 // --- /// M14455 // X.laevis c-myc mRNA, complete cds. // gb // 14 // --- /// NM_001085896 // Xenopus laevis Transcriptional re…	---
Xl2.753.1.S1_at	1.10603	9.04602	5.59024	3.55224e-05	0.00133634	2.43942	Xl.753.1.S1_at	X_laevis_2 Array	Xenopus laevis	10-Aug-10	Consensus sequence	GenBank	Xl2.753.1	"gb:AF263451.1 /DB_XREF=gi:7804980 /TID=Xl.753.1 /CNT=16 /FEA=FLmRNA /TIER=FL /STK=1 /LL=394324 /UG_GENE=rgs4-A /UG=Xl.753 /DEF=Xenopus laevis RGS4 protein mRNA, complete cds. /PROD=RGS4 protein /FL=gb:BC072769.1 gb:AF263451.1 /REP_ORG=X. laevis"	AF263451.1	Xl.753	Xl.753	regulator of G-protein signaling 4	rgs4	full length	394324	Q9I9D9	---	NP_001081005	NM_001087536	---	---	0004871 // signal transducer activity // inferred from electronic annotation	---	---	This probe set was annotated using the Matching Probes based pipeline to a Entrez Gene identifier using 3 transcripts. // false // Matching Probes // A	"AF263451(12),BC072769(11),NM_001087536(11)"	"AF263451 // Xenopus laevis RGS4 protein mRNA, complete cds. // gb // 12 // --- /// BC072769 // Xenopus laevis regulator of G-protein signalling 4, mRNA (cDNA clone MGC:79886 IMAGE:5074193), complete cds. // gb // 11 // --- /// NM_001087536 // Xenopus laevis regulator of G-protein signaling 4 (rgs4), mRNA. // refseq // 11 // ---"	---
Xl2.3579.1.S1_at	1.10565	8.26012	6.54002	5.68545e-06	0.000498253	4.2203	Xl.3579.1.S1_at	X_laevis_2 Array	Xenopus laevis	10-Aug-10	Consensus sequence	GenBank	Xl2.3579.1	gb:EB734264 /DB_XREF=gi:95014980 /DB_XREF=AGENCOURT_77788896 /CLONE=IMAGE:8643131 /TID=Xl.3579.1 /CNT=44 /FEA=mRNA /TIER=ConsEnd /STK=0 /LL=407837 /UG_GENE=imp alpha 4 /UG=Xl.3579 /UG_TITLE=Importin alpha 4 protein /REP_ORG=X. laevis	EB734264	Xl.3579	Xl.76075	importin alpha 4 protein	imp alpha 4	full length	407837	B7ZQX4 /// Q70PC6	---	NP_001094405	NM_001100935	0006606 // protein import into nucleus // inferred from electronic annotation /// 0006886 // intracellular protein transport // inferred from electronic annotation	0005634 // nucleus // inferred from electronic annotation /// 0005643 // nuclear pore // inferred from electronic annotation /// 0005737 // cytoplasm // inferred from electronic annotation	0005488 // binding // inferred from electronic annotation /// 0008565 // protein transporter activity // inferred from electronic annotation	---	---	This probe set was annotated using the Accession mapped clusters based pipeline to a Entrez Gene identifier using 1 transcripts. // false // Accession mapped clusters // E	AJ557447	AJ557447 // /DEF=Xenopus laevis mRNA for importin alpha 4 protein (imp alpha 4 gene). /GEN=imp alpha 4 /PROD=importin alpha 4 protein // gb // --- // ---	---
Xl2.50668.1.S1_at	1.10559	9.07941	6.60887	5.00188e-06	0.000468111	4.34432	Xl.50668.1.S1_at	X_laevis_2 Array	Xenopus laevis	10-Aug-10	Consensus sequence	GenBank	Xl2.50668.1	gb:CN323300 /DB_XREF=gi:46380936 /DB_XREF=AGENCOURT_22000100 /CLONE=IMAGE:7207035 /TID=Xl.50668.1 /CNT=3 /FEA=EST /TIER=ConsEnd /STK=1 /UG=Xl.50668 /UG_TITLE=Transcribed locus /REP_ORG=X. laevis	CN323300	Xl.50668	Xl.78798	---	---	est	---	---	---	---	---	---	---	---	---	---	This probe set was annotated using the Accession mapped clusters based pipeline to a UniGene identifier using 3 transcripts. // false // Accession mapped clusters // E	"BU910440,CK804392,CN323300"	BU910440 // /DB_XREF=AGENCOURT_10490194 /CLONE=IMAGE:6636247 // gb // --- // --- /// CK804392 // /DB_XREF=AGENCOURT_19144641 /CLONE=IMAGE:7207035 // gb // --- // --- /// CN323300 // /DB_XREF=AGENCOURT_22000100 /CLONE=IMAGE:7207035 // gb // --- // ---	---
Xl2.4647.2.S1_at	1.105	7.97472	6.15269	1.18283e-05	0.000731692	3.50965	Xl.4647.2.S1_at	X_laevis_2 Array	Xenopus laevis	10-Aug-10	Consensus sequence	GenBank	Xl2.4647.2	gb:BP682823 /DB_XREF=gi:46030778 /DB_XREF=BP682823 /CLONE=XL440o05ex /TID=Xl.4647.2 /CNT=4 /FEA=EST /TIER=ConsEnd /STK=0 /UG=Xl.4647 /UG_TITLE=Transcribed locus /REP_ORG=X. laevis	BP682823	Xl.4647	Xl.4647	---	---	est	---	---	---	---	---	---	---	---	---	---	This probe set was annotated using the Accession mapped clusters based pipeline to a UniGene identifier using 4 transcripts. // false // Accession mapped clusters // E	"BE131785,BG037734,BP682823,BX845875"	BE131785 // /DB_XREF=db38b02.y1 /CLONE=IMAGE:3300747 // gb // --- // --- /// BG037734 // /DB_XREF=dc67d08.y1 /CLONE=IMAGE:3402278 // gb // --- // --- /// BP682823 // /DB_XREF=BP682823 /CLONE=XL440o05ex // gb // --- // --- /// BX845875 // /DB_XREF=BX845875 /CLONE=IMAGp998G158303 ; IMAGE:3402278 // gb // --- // ---	---
Xl2.13196.1.S1_at	1.10453	7.95851	5.63905	3.22366e-05	0.00127451	2.53401	Xl.13196.1.S1_at	X_laevis_2 Array	Xenopus laevis	10-Aug-10	Consensus sequence	GenBank	Xl2.13196.1	"gb:BC068756.1 /DB_XREF=gi:46250101 /GEN=MGC81257 /TID=Xl.13196.1 /CNT=21 /FEA=FLmRNA /TIER=FL /STK=1 /LL=414532 /UG=Xl.13196 /DEF=Xenopus laevis hypothetical protein MGC81257, mRNA (cDNA clone MGC:81257 IMAGE:6631284), complete cds. /PROD=MGC81257 protein /FL=gb:BC068756.1 /REP_ORG=X. laevis"	BC068756.1	Xl.13196	Xl.13196	"DCN1, defective in cullin neddylation 1, domain containing 1"	dcun1d1	full length	414532	Q6NU45	---	NP_001084580	NM_001091111	---	---	---	---	---	This probe set was annotated using the Matching Probes based pipeline to a Entrez Gene identifier using 1 transcripts. // false // Matching Probes // A	NM_001091111(14)	"NM_001091111 // Xenopus laevis DCN1, defective in cullin neddylation 1, domain containing 1 (dcun1d1), mRNA. // refseq // 14 // ---"	---
Xl2.44884.3.S1_at	1.10418	6.64375	7.0541	2.2193e-06	0.00031082	5.12903	Xl.44884.3.S1_at	X_laevis_2 Array	Xenopus laevis	10-Aug-10	Consensus sequence	GenBank	Xl2.44884.3	"gb:AW643210 /DB_XREF=gi:7400542 /DB_XREF=cm27c03.w1 /CLONE=PBX0126C03 /TID=Xl.44884.3 /CNT=5 /FEA=EST /TIER=ConsEnd /STK=0 /UG=Xl.44884 /UG_TITLE=Transcribed locus, moderately similar to NP_035370.1 RAN binding protein 2 (Mus musculus) /REP_ORG=X. laevis"	AW643210	Xl.44884	Xl.44884	hypothetical protein LOC100126652	LOC100126652	---	100126652	A8E620	---	---	---	0046907 // intracellular transport // inferred from electronic annotation	---	---	---	---	This probe set was annotated using the Matching Probes based pipeline to a Entrez Gene identifier using 1 transcripts. // false // Matching Probes // A	BC153803(14)	"BC153803 // Xenopus laevis hypothetical protein LOC100126652, mRNA (cDNA clone IMAGE:8461854), partial cds. // gb // 14 // ---"	---
Xl2.6215.3.A1_at	1.10379	8.02611	5.74219	2.62846e-05	0.00112819	2.73286	Xl.6215.3.A1_at	X_laevis_2 Array	Xenopus laevis	10-Aug-10	Consensus sequence	GenBank	Xl2.6215.3	"gb:AW199417 /DB_XREF=gi:6479986 /DB_XREF=da22a08.x1 /CLONE=XENOPUS_SOURCE_ID:xlnga003e15 /TID=Xl.6215.3 /CNT=19 /FEA=EST /TIER=Stack /STK=7 /LL=379865 /UG_GENE=m11s1 /UG=Xl.6215 /UG_TITLE=Membrane component, chromosome 11, surface marker 1 /REP_ORG=X. laevis"	AW199417	Xl.6215	Xl.76749	Cytoplasmic activation/proliferation-associated protein 1	LOC402786	full length	402786	B7ZQZ7	---	NP_001084381	NM_001090912	---	---	---	---	---	This probe set was annotated using the Accession mapped clusters based pipeline to a UniGene identifier using 15 transcripts. // false // Accession mapped clusters // E	"AW199417,BE575502,BE575681,BE678518,BF047374,BF049243,BG016417,BG021309,BJ049803,BJ053193,BM190921,BP708817,BP741015,BQ397876,CN316896"	AW199417 // /DB_XREF=da22a08.x1 /CLONE=XENOPUS_SOURCE_ID:xlnga003e15 // gb // --- // --- /// BE575502 // /DB_XREF=dc57a08.x1 /CLONE=IMAGE:3401174 // gb // --- // --- /// BE575681 // /DB_XREF=dc61h06.x1 /CLONE=IMAGE:3401627 // gb // --- // --- /// BE678518 // /DB_XREF=df52b05.x1 /CLONE=IMAGE:3742929 // gb // --- // --- /// BF047374 // /DB_XREF=dc06e04.y1 /CLONE=IMAGE:3381726 // gb // --- // --- //…	---
Xl2.11556.2.S1_a_at	1.1036	6.14435	5.46468	4.56613e-05	0.00153168	2.19465	Xl.11556.2.S1_a_at	X_laevis_2 Array	Xenopus laevis	10-Aug-10	Consensus sequence	GenBank	Xl2.11556.2	"gb:EB471137 /DB_XREF=gi:92068462 /DB_XREF=AGENCOURT_74307772 /CLONE=IMAGE:8532791 /TID=Xl.11556.2 /CNT=2 /FEA=EST /TIER=ConsEnd /STK=0 /UG=Xl.11556 /UG_TITLE=Transcribed locus, moderately similar to NP_002464.1 myosin, heavy polypeptide 9, non-muscle (Homo sapiens) /REP_ORG=X. laevis"	EB471137	Xl.11556	Xl.77923	---	---	est	---	---	---	---	---	---	---	---	---	---	This probe set was annotated using the Accession mapped clusters based pipeline to a UniGene identifier using 2 transcripts. // false // Accession mapped clusters // E	"AW645473,EB471137"	AW645473 // /DB_XREF=cm53c12.w1 /CLONE=PBX0152C12 // gb // --- // --- /// EB471137 // /DB_XREF=AGENCOURT_74307772 /CLONE=IMAGE:8532791 // gb // --- // ---	---
Xl2.53649.1.S1_at	1.10276	5.88339	6.39338	7.48462e-06	0.000556015	3.95386	Xl.53649.1.S1_at	X_laevis_2 Array	Xenopus laevis	10-Aug-10	Consensus sequence	GenBank	Xl2.53649.1	"gb:CA981592 /DB_XREF=gi:27514246 /DB_XREF=AGENCOURT_11279012 /CLONE=IMAGE:6868113 /TID=Xl.53649.1 /CNT=4 /FEA=EST /TIER=ConsEnd /STK=0 /UG=Xl.53649 /UG_TITLE=Transcribed locus, weakly similar to NP_919299.2 beta 3-glycosyltransferase-like (Homo sapiens) /REP_ORG=X. laevis"	CA981592	Xl.53649	Xl.53649	"beta 1,3-galactosyltransferase-like"	b3galtl	full length	100127336	A9JS85 /// B7ZQJ3 /// B7ZQJ7	---	NP_001106361	NM_001112890	---	0016020 // membrane // inferred from electronic annotation	"0016757 // transferase activity, transferring glycosyl groups // inferred from electronic annotation"	---	---	This probe set was annotated using the Matching Probes based pipeline to a Entrez Gene identifier using 1 transcripts. // false // Matching Probes // A	NM_001112890(14)	"NM_001112890 // Xenopus laevis beta 1,3-galactosyltransferase-like (b3galtl), mRNA. // refseq // 14 // ---"	---
Xl2.56683.1.S1_at	1.10162	7.76998	6.61373	4.95706e-06	0.000468111	4.35303	Xl.56683.1.S1_at	X_laevis_2 Array	Xenopus laevis	10-Aug-10	Consensus sequence	GenBank	Xl2.56683.1	gb:CD301355 /DB_XREF=gi:31081150 /DB_XREF=AGENCOURT_14234636 /CLONE=IMAGE:6959624 /TID=Xl.56683.1 /CNT=3 /FEA=EST /TIER=ConsEnd /STK=0 /UG=Xl.56683 /UG_TITLE=Transcribed locus /REP_ORG=X. laevis	CD301355	Xl.56683	Xl.56683	---	---	est	---	---	---	---	---	---	---	---	---	---	This probe set was annotated using the Accession mapped clusters based pipeline to a UniGene identifier using 3 transcripts. // false // Accession mapped clusters // E	"AW158912,CD301355,EB464390"	AW158912 // /DB_XREF=za49a10.x1 /CLONE=za49a10 // gb // --- // --- /// CD301355 // /DB_XREF=AGENCOURT_14234636 /CLONE=IMAGE:6959624 // gb // --- // --- /// EB464390 // /DB_XREF=AGENCOURT_74312120 /CLONE=IMAGE:8541786 // gb // --- // ---	---
Xl2.4920.1.S1_at	1.10105	9.34997	6.44601	6.77897e-06	0.000529816	4.04987	Xl.4920.1.S1_at	X_laevis_2 Array	Xenopus laevis	10-Aug-10	Consensus sequence	GenBank	Xl2.4920.1	"gb:AB025245.1 /DB_XREF=gi:5821390 /TID=Xl.4920.1 /CNT=50 /FEA=FLmRNA /TIER=FL /STK=1 /LL=379049 /UG_GENE=MGC52538 /UG=Xl.4920 /DEF=Xenopus laevis mRNA for coronin homolog, complete cds, clone:Xcoronin A. /PROD=coronin homolog /FL=gb:BC041182.1 gb:AB025245.1 /REP_ORG=X. laevis"	AB025245.1	Xl.4920	Xl.4920	"similar to coronin, actin binding protein 1C"	MGC52538	full length	379049	Q9PWG8	---	NP_001079362	NM_001085893	---	---	---	---	---	This probe set was annotated using the Matching Probes based pipeline to a Entrez Gene identifier using 3 transcripts. // false // Matching Probes // A	"AB025245(13),BC041182(14),NM_001085893(14)"	"AB025245 // Xenopus laevis mRNA for coronin homolog, complete cds, clone:Xcoronin A. // gb // 13 // --- /// BC041182 // Xenopus laevis similar to coronin, actin binding protein 1C, mRNA (cDNA clone MGC:52538 IMAGE:4682738), complete cds. // gb // 14 // --- /// NM_001085893 // Xenopus laevis similar to coronin, actin binding protein 1C (MGC52538), mRNA. // refseq // 14 // ---"	---
Xl2.25609.2.S1_at	1.10082	9.75596	6.13958	1.21297e-05	0.000736843	3.48521	Xl.25609.2.S1_at	X_laevis_2 Array	Xenopus laevis	10-Aug-10	Consensus sequence	GenBank	Xl2.25609.2	gb:AW638086 /DB_XREF=gi:7395224 /DB_XREF=bl66a03.w1 /CLONE=PBX0066A03 /TID=Xl.25609.2 /CNT=3 /FEA=EST /TIER=ConsEnd /STK=0 /UG=Xl.25609 /UG_TITLE=Transcribed locus /REP_ORG=X. laevis	AW638086	Xl.25609	Xl.67744	---	---	est	---	---	---	---	---	---	---	---	---	---	This probe set was annotated using the Accession mapped clusters based pipeline to a UniGene identifier using 3 transcripts. // false // Accession mapped clusters // E	"AW638086,BJ062205,CK805957"	AW638086 // /DB_XREF=bl66a03.w1 /CLONE=PBX0066A03 // gb // --- // --- /// BJ062205 // /DB_XREF=BJ062205 /CLONE=XL075e22 // gb // --- // --- /// CK805957 // /DB_XREF=AGENCOURT_19144406 /CLONE=IMAGE:7209999 // gb // --- // ---	---
Xl2.53972.1.S1_at	1.09773	6.08202	6.16724	1.15031e-05	0.000721456	3.53674	Xl.53972.1.S1_at	X_laevis_2 Array	Xenopus laevis	10-Aug-10	Consensus sequence	GenBank	Xl2.53972.1	"gb:BC099262.1 /DB_XREF=gi:68534855 /TID=Xl.53972.1 /CNT=4 /FEA=mRNA /TIER=ConsEnd /STK=0 /UG=Xl.53972 /UG_TITLE=CDNA clone IMAGE:6938756 /DEF=Xenopus laevis cDNA clone IMAGE:6938756, partial cds. /REP_ORG=X. laevis"	BC099262.1	Xl.53972	Xl.53972	N-glycanase 1	ngly1	full length	733299	Q08B23 /// Q4KLE3	EC:3.5.1.52	NP_001116357	NM_001122885	0006516 // glycoprotein catabolic process // inferred from electronic annotation	0005737 // cytoplasm // inferred from electronic annotation	0005515 // protein binding // inferred from electronic annotation	---	---	This probe set was annotated using the Matching Probes based pipeline to a Entrez Gene identifier using 1 transcripts. // false // Matching Probes // A	NM_001122885(14)	"NM_001122885 // Xenopus laevis N-glycanase 1 (ngly1), mRNA. // refseq // 14 // ---"	---
Xl2.56.1.S2_at	1.09541	8.27794	6.66592	4.50047e-06	0.00044504	4.44652	Xl.56.1.S2_at	X_laevis_2 Array	Xenopus laevis	10-Aug-10	Consensus sequence	GenBank	Xl2.56.1	gb:CF548511 /DB_XREF=gi:34885343 /DB_XREF=AGENCOURT_15596528 /CLONE=IMAGE:7019582 /TID=Xl.56.1 /CNT=21 /FEA=FLmRNA /TIER=ConsEnd /STK=0 /LL=397973 /UG_GENE=polB /UG=Xl.56 /UG_TITLE=DNA polymerase beta /FL=gb:BC106329.1 /REP_ORG=X. laevis	CF548511	Xl.56	Xl.56	"polymerase (DNA directed), beta"	polb	full length	397973	O57383	EC:2.7.7.7	NP_001081643	NM_001088174	0006260 // DNA replication // inferred from electronic annotation /// 0006281 // DNA repair // inferred from electronic annotation /// 0006974 // response to DNA damage stimulus // inferred from electronic annotation	0005634 // nucleus // inferred from electronic annotation	0003677 // DNA binding // inferred from electronic annotation /// 0003824 // catalytic activity // inferred from electronic annotation /// 0003887 // DNA-directed DNA polymerase activity // inferred from electronic annotation /// 0016740 // transferase activity // inferred from electronic annotation /// 0016779 // nucleotidyltransferase activity // inferred from electronic annotation /// 0016829 …	---	---	This probe set was annotated using the Accession mapped clusters based pipeline to a Entrez Gene identifier using 2 transcripts. // false // Accession mapped clusters // E	"BC106329,Y15732"	"BC106329 // /DEF=Xenopus laevis DNA polymerase beta, mRNA (cDNA clone MGC:130858 IMAGE:7203966), complete cds. /GEN=polB /PROD=polB protein // gb // --- // --- /// Y15732 // /DEF=Xenopus laevis mRNA for DNA polymerase beta. /GEN=polB /PROD=DNA polymerase beta // gb // --- // ---"	---
Xl2.56189.1.S1_a_at	1.09445	11.1429	5.96102	1.7125e-05	0.00091048	3.14991	Xl.56189.1.S1_a_at	X_laevis_2 Array	Xenopus laevis	10-Aug-10	Consensus sequence	GenBank	Xl2.56189.1	gb:DT079111 /DB_XREF=gi:72378507 /DB_XREF=AGENCOURT_55715977 /CLONE=IMAGE:8077131 /TID=Xl.56189.1 /CNT=3 /FEA=EST /TIER=ConsEnd /STK=0 /UG=Xl.56189 /UG_TITLE=Transcribed locus /REP_ORG=X. laevis	DT079111	Xl.56189	Xl.76340	---	---	est	---	---	---	---	---	---	---	---	---	---	This probe set was annotated using the Accession mapped clusters based pipeline to a UniGene identifier using 2 transcripts. // false // Accession mapped clusters // E	"CD303312,EB475312"	CD303312 // /DB_XREF=AGENCOURT_14233338 /CLONE=IMAGE:6955775 // gb // --- // --- /// EB475312 // /DB_XREF=AGENCOURT_73570494 /CLONE=IMAGE:8464065 // gb // --- // ---	---
Xl2.52702.1.S1_at	1.09442	7.11748	5.29794	6.39262e-05	0.00192595	1.86649	Xl.52702.1.S1_at	X_laevis_2 Array	Xenopus laevis	10-Aug-10	Consensus sequence	GenBank	Xl2.52702.1	"gb:CD302164 /DB_XREF=gi:31081959 /DB_XREF=AGENCOURT_14233109 /CLONE=IMAGE:6957945 /TID=Xl.52702.1 /CNT=5 /FEA=EST /TIER=ConsEnd /STK=0 /UG=Xl.52702 /UG_TITLE=Transcribed locus, weakly similar to NP_659466.1 hypothetical protein LOC221545 (Homo sapiens) /REP_ORG=X. laevis"	CD302164	Xl.52702	Xl.34084	---	---	est	---	---	---	---	---	---	---	---	---	---	This probe set was annotated using the Accession mapped clusters based pipeline to a UniGene identifier using 5 transcripts. // false // Accession mapped clusters // E	"BG487306,BU908056,CD302164,DY559500,DY559893"	BG487306 // /DB_XREF=df95e11.y1 /CLONE=IMAGE:3747165 // gb // --- // --- /// BU908056 // /DB_XREF=AGENCOURT_10484332 /CLONE=IMAGE:6633404 // gb // --- // --- /// CD302164 // /DB_XREF=AGENCOURT_14233109 /CLONE=IMAGE:6957945 // gb // --- // --- /// DY559500 // /DB_XREF=AGENCOURT_69679382 /CLONE=IMAGE:8329580 // gb // --- // --- /// DY559893 // /DB_XREF=AGENCOURT_69618887 /CLONE=IMAGE:8332247 // gb …	---
Xl2.24108.2.S1_at	1.09423	8.506	6.04368	1.45902e-05	0.000821665	3.3057	Xl.24108.2.S1_at	X_laevis_2 Array	Xenopus laevis	10-Aug-10	Consensus sequence	GenBank	Xl2.24108.2	"gb:BQ386480 /DB_XREF=gi:21074167 /DB_XREF=NISC_mn18d10.y1 /CLONE=IMAGE:5073835 /TID=Xl.24108.2 /CNT=5 /FEA=EST /TIER=ConsEnd /STK=0 /UG=Xl.24108 /UG_TITLE=Transcribed locus, moderately similar to XP_523064.1 PREDICTED: hypothetical protein XP_523064 (Pan troglodytes) /REP_ORG=X. laevis"	BQ386480	Xl.24108	Xl.79723	---	---	est	---	---	---	---	---	---	---	---	---	---	This probe set was annotated using the Accession mapped clusters based pipeline to a UniGene identifier using 5 transcripts. // false // Accession mapped clusters // E	"BJ070108,BJ613408,BP715103,BQ386480,BX842886"	BJ070108 // /DB_XREF=BJ070108 /CLONE=XL055j04 // gb // --- // --- /// BJ613408 // /DB_XREF=BJ613408 /CLONE=XL163k08 // gb // --- // --- /// BP715103 // /DB_XREF=BP715103 /CLONE=XL428k08ex // gb // --- // --- /// BQ386480 // /DB_XREF=NISC_mn18d10.y1 /CLONE=IMAGE:5073835 // gb // --- // --- /// BX842886 // /DB_XREF=BX842886 /CLONE=IMAGp998G2011198 ; IMAGE:5073835 // gb // --- // ---	---
Xl2.24215.1.S1_at	1.0939	8.90547	5.28132	6.61179e-05	0.00196044	1.83361	Xl.24215.1.S1_at	X_laevis_2 Array	Xenopus laevis	10-Aug-10	Consensus sequence	GenBank	Xl2.24215.1	"gb:BC078514.1 /DB_XREF=gi:51593171 /GEN=MGC85312 /TID=Xl.24215.1 /CNT=6 /FEA=FLmRNA /TIER=FL /STK=1 /LL=447110 /UG=Xl.24215 /DEF=Xenopus laevis MGC85312 protein, mRNA (cDNA clone MGC:85312 IMAGE:6875470), complete cds. /PROD=MGC85312 protein /FL=gb:BC078514.1 /REP_ORG=X. laevis"	BC078514.1	Xl.24215	Xl.24215	Na+/K+ transporting ATPase interacting 1	nkain1	full length	447110	Q66KY5	---	NP_001087288	NM_001093819	---	0005886 // plasma membrane // inferred from electronic annotation /// 0016020 // membrane // inferred from electronic annotation /// 0016021 // integral to membrane // inferred from electronic annotation	---	---	"AAH78514.1 // span:33-55,62-84,142-164 // numtm:3 /// NP_001087288.1 // span:33-55,62-84,142-164 // numtm:3"	This probe set was annotated using the Matching Probes based pipeline to a Entrez Gene identifier using 2 transcripts. // false // Matching Probes // A	"BC078514(14),NM_001093819(14)"	"BC078514 // Xenopus laevis MGC85312 protein, mRNA (cDNA clone MGC:85312 IMAGE:6875470), complete cds. // gb // 14 // --- /// NM_001093819 // Xenopus laevis Na+/K+ transporting ATPase interacting 1 (nkain1), mRNA. // refseq // 14 // ---"	---
Xl2.53219.3.A1_at	1.09273	8.01474	5.95338	1.73813e-05	0.000920072	3.13546	Xl.53219.3.A1_at	X_laevis_2 Array	Xenopus laevis	10-Aug-10	Consensus sequence	GenBank	Xl2.53219.3	"gb:BJ097918 /DB_XREF=gi:17599512 /DB_XREF=BJ097918 /CLONE=XL143l17 /TID=Xl.53219.3 /CNT=1 /FEA=EST /TIER=ConsEnd /STK=1 /UG=Xl.53219 /UG_TITLE=Transcribed locus, weakly similar to XP_510751.1 PREDICTED: similar to marapsin; channel-activating protease 2 (Pan troglodytes) /REP_ORG=X. laevis"	BJ097918	Xl.53219	Xl.29789	Sox8 protein	Sox8	full length	399214	Q6VVD7	---	NP_001083964	NM_001090495	0006350 // transcription // inferred from electronic annotation /// 0007275 // multicellular organismal development // inferred from electronic annotation /// 0014029 // neural crest formation // inferred from mutant phenotype /// 0045449 // regulation of transcription // inferred from electronic annotation	0005634 // nucleus // inferred from electronic annotation	0003677 // DNA binding // inferred from electronic annotation	---	---	This probe set was annotated using the Accession mapped clusters based pipeline to a UniGene identifier using 1 transcripts. // false // Accession mapped clusters // E	BJ097918	BJ097918 // /DB_XREF=BJ097918 /CLONE=XL143l17 // gb // --- // ---	---
Xl2.51433.1.S1_at	1.0904	6.50021	7.40656	1.18881e-06	0.000268621	5.72914	Xl.51433.1.S1_at	X_laevis_2 Array	Xenopus laevis	10-Aug-10	Consensus sequence	GenBank	Xl2.51433.1	"gb:CB197669 /DB_XREF=gi:29146426 /DB_XREF=AGENCOURT_11247370 /CLONE=IMAGE:6872567 /TID=Xl.51433.1 /CNT=5 /FEA=EST /TIER=ConsEnd /STK=0 /UG=Xl.51433 /UG_TITLE=Transcribed locus, strongly similar to NP_034548.1 hect (homologous to the E6-AP (UBE3A) carboxyl terminus) domain and RCC1 (CHC1)-like domain (RLD) 2 (Mus musculus) /REP_ORG=X. laevis"	CB197669	Xl.51433	Xl.18161	---	---	est	---	---	---	---	---	---	---	---	---	---	This probe set was annotated using the Accession mapped clusters based pipeline to a UniGene identifier using 5 transcripts. // false // Accession mapped clusters // E	"BJ031306,BJ627289,CB197669,CF287441,CF287442"	BJ031306 // /DB_XREF=BJ031306 /CLONE=XL006m06 // gb // --- // --- /// BJ627289 // /DB_XREF=BJ627289 /CLONE=XL217j16 // gb // --- // --- /// CB197669 // /DB_XREF=AGENCOURT_11247370 /CLONE=IMAGE:6872567 // gb // --- // --- /// CF287441 // /DB_XREF=AGENCOURT_15183237 /CLONE=IMAGE:5515209 // gb // --- // --- /// CF287442 // /DB_XREF=AGENCOURT_15182499 /CLONE=IMAGE:5515208 // gb // --- // ---	---
Xl2.54802.2.S1_s_at	1.08896	7.49214	5.23725	7.23138e-05	0.00202531	1.74623	Xl.54802.2.S1_s_at	X_laevis_2 Array	Xenopus laevis	10-Aug-10	Consensus sequence	GenBank	Xl2.54802.2	"gb:BJ029463 /DB_XREF=gi:17420394 /DB_XREF=BJ029463 /CLONE=XL012i16 /TID=Xl.54802.2 /CNT=6 /FEA=EST /TIER=ConsEnd /STK=0 /UG=Xl.54802 /UG_TITLE=Transcribed locus, moderately similar to NP_009060.2 zinc finger protein of the cerebellum 2 (Homo sapiens) /REP_ORG=X. laevis"	BJ029463	Xl.54802	Xl.7969	Zic family member 3 (odd-paired homolog)	zic3	full length	394375	O57311	---	NP_001081088	NM_001087619	0000578 // embryonic axis specification // inferred from mutant phenotype /// 0007275 // multicellular organismal development // inferred from electronic annotation /// 0007368 // determination of left/right symmetry // inferred from mutant phenotype /// 0007399 // nervous system development // inferred from electronic annotation /// 0014034 // neural crest cell fate commitment // inferred from m…	0005622 // intracellular // inferred from electronic annotation /// 0005634 // nucleus // inferred from electronic annotation /// 0005634 // nucleus // inferred from sequence or structural similarity	0003676 // nucleic acid binding // inferred from electronic annotation /// 0003677 // DNA binding // inferred from electronic annotation /// 0008270 // zinc ion binding // inferred from electronic annotation /// 0046872 // metal ion binding // inferred from electronic annotation	---	---	This probe set was annotated using the Matching Probes based pipeline to a Entrez Gene identifier using 4 transcripts. // false // Matching Probes // A	"AB005292(14),BC057699(14),BC082617(14),NM_001087619(14)"	"AB005292 // Xenopus laevis mRNA for Zic3 protein, complete cds. // gb // 14 // --- /// BC057699 // Xenopus laevis Zic family member 3 heterotaxy 1, mRNA (cDNA clone MGC:68422 IMAGE:6864781), complete cds. // gb // 14 // --- /// BC082617 // Xenopus laevis Zic family member 3 heterotaxy 1, mRNA (cDNA clone MGC:79896 IMAGE:6864758), complete cds. // gb // 14 // --- /// NM_001087619 // Xenopus laevi…	---
Xl2.53404.3.S1_at	1.08854	9.75196	6.38155	7.65357e-06	0.000563421	3.93222	Xl.53404.3.S1_at	X_laevis_2 Array	Xenopus laevis	10-Aug-10	Consensus sequence	GenBank	Xl2.53404.3	"gb:DT054547 /DB_XREF=gi:72353796 /DB_XREF=AGENCOURT_56500587 /CLONE=IMAGE:8071885 /TID=Xl.53404.3 /CNT=6 /FEA=EST /TIER=ConsEnd /STK=0 /UG=Xl.53404 /UG_TITLE=Transcribed locus, weakly similar to XP_516431.1 PREDICTED: similar to hypothetical protein (Pan troglodytes) /REP_ORG=X. laevis"	DT054547	Xl.53404	Xl.78855	---	---	est	---	---	---	---	---	---	---	---	---	---	This probe set was annotated using the Accession mapped clusters based pipeline to a UniGene identifier using 6 transcripts. // false // Accession mapped clusters // E	"AW642219,CD255482,CD329555,CD330023,DT054547,DT060971"	AW642219 // /DB_XREF=cm17b09.w1 /CLONE=PBX0116B09 // gb // --- // --- /// CD255482 // /DB_XREF=AGENCOURT_14165564 /CLONE=IMAGE:6952988 // gb // --- // --- /// CD329555 // /DB_XREF=AGENCOURT_14147759 /CLONE=IMAGE:6951128 // gb // --- // --- /// CD330023 // /DB_XREF=AGENCOURT_14166046 /CLONE=IMAGE:6951193 // gb // --- // --- /// DT054547 // /DB_XREF=AGENCOURT_56500587 /CLONE=IMAGE:8071885 // gb // …	---
Xl2.8212.1.S2_at	1.08532	10.578	5.2749	6.69858e-05	0.00196044	1.82089	Xl.8212.1.S2_at	X_laevis_2 Array	Xenopus laevis	10-Aug-10	Consensus sequence	GenBank	Xl2.8212.1	gb:DT061883 /DB_XREF=gi:72361132 /DB_XREF=AGENCOURT_55719024 /CLONE=IMAGE:8077687 /TID=Xl.8212.1 /CNT=36 /FEA=FLmRNA /TIER=ConsEnd /STK=0 /LL=444146 /UG_GENE=MGC80590 /UG=Xl.8212 /UG_TITLE=RTN3.1 /FL=gb:AY495964.2 gb:BC073245.1 /REP_ORG=X. laevis	DT061883	Xl.8212	Xl.57382	reticulon 3	rtn3	full length	444146	Q5J6M8	---	NP_001085719	NM_001092250	0006810 // transport // inferred from electronic annotation /// 0016192 // vesicle-mediated transport // inferred from electronic annotation	0000139 // Golgi membrane // inferred from electronic annotation /// 0005783 // endoplasmic reticulum // inferred from electronic annotation /// 0005789 // endoplasmic reticulum membrane // inferred from electronic annotation /// 0005794 // Golgi apparatus // inferred from electronic annotation /// 0016020 // membrane // inferred from electronic annotation /// 0016021 // integral to membrane // i…	---	---	"NP_001085719.1 // span:47-69,154-176 // numtm:2"	This probe set was annotated using the Matching Probes based pipeline to a Entrez Gene identifier using 1 transcripts. // false // Matching Probes // A	NM_001092250(13)	"NM_001092250 // Xenopus laevis reticulon 3 (rtn3), mRNA. // refseq // 13 // ---"	---
Xl2.15463.1.S1_a_at	1.08522	7.19717	6.54215	5.66287e-06	0.000498253	4.22416	Xl.15463.1.S1_a_at	X_laevis_2 Array	Xenopus laevis	10-Aug-10	Consensus sequence	GenBank	Xl2.15463.1	"gb:BU915212 /DB_XREF=gi:24097126 /DB_XREF=AGENCOURT_10493049 /CLONE=IMAGE:6641865 /TID=Xl.15463.1 /CNT=10 /FEA=EST /TIER=ConsEnd /STK=0 /UG=Xl.15463 /UG_TITLE=Transcribed locus, moderately similar to XP_574842.1 PREDICTED: methylcrotonoyl-Coenzyme A carboxylase 2 (beta) (predicted) (Rattus norvegicus) /REP_ORG=X. laevis"	BU915212	Xl.15463	Xl.15463	methylcrotonoyl-Coenzyme A carboxylase 2 (beta)	mccc2	full length	100037195	A2VD97	EC:6.4.1.4	NP_001091355	NM_001097886	---	---	0016874 // ligase activity // inferred from electronic annotation	---	---	This probe set was annotated using the Matching Probes based pipeline to a Entrez Gene identifier using 1 transcripts. // false // Matching Probes // A	NM_001097886(14)	"NM_001097886 // Xenopus laevis methylcrotonoyl-Coenzyme A carboxylase 2 (beta) (mccc2), nuclear gene encoding mitochondrial protein, mRNA. // refseq // 14 // ---"	---
Xl2.9294.2.S1_at	1.08465	5.08258	5.84328	2.15478e-05	0.00102204	2.92635	Xl.9294.2.S1_at	X_laevis_2 Array	Xenopus laevis	10-Aug-10	Consensus sequence	GenBank	Xl2.9294.2	"gb:BG407106 /DB_XREF=gi:13313455 /DB_XREF=dab14h01.y1 /CLONE=IMAGE:4174680 /TID=Xl.9294.2 /CNT=6 /FEA=EST /TIER=ConsEnd /STK=0 /UG=Xl.9294 /UG_TITLE=Transcribed locus, moderately similar to XP_421381.1 PREDICTED: similar to hypothetical protein DKFZp566J091 (Gallus gallus) /REP_ORG=X. laevis"	BG407106	Xl.9294	Xl.9294	---	---	---	---	---	---	---	---	---	---	---	---	---	This probe set was annotated using the Matching Probes based pipeline to a UniGene identifier using 1 transcripts. // false // Matching Probes // A	BC160697(13)	BC160697 // Xenopus laevis cDNA clone IMAGE:4964101. // gb // 13 // ---	---
Xl2.56399.1.S1_at	1.08431	9.10101	4.54203	0.000305575	0.00518198	0.340664	Xl.56399.1.S1_at	X_laevis_2 Array	Xenopus laevis	10-Aug-10	Consensus sequence	GenBank	Xl2.56399.1	"gb:EB483997 /DB_XREF=gi:92081327 /DB_XREF=AGENCOURT_73647709 /CLONE=IMAGE:8537089 /TID=Xl.56399.1 /CNT=3 /FEA=EST /TIER=ConsEnd /STK=0 /UG=Xl.56399 /UG_TITLE=Transcribed locus, moderately similar to XP_536847.2 PREDICTED: similar to transmembrane protein induced by tumor necrosis factor alpha (Canis familiaris) /REP_ORG=X. laevis"	EB483997	Xl.56399	Xl.57026	transmembrane protein 120A	tmem120a	full length	100036930	A1L2R7	---	NP_001091170	NM_001097701	---	0016020 // membrane // inferred from electronic annotation /// 0016021 // integral to membrane // inferred from electronic annotation	---	---	"NP_001091170.1 // span:135-154,159-181,193-215,271-293,306-328 // numtm:5"	This probe set was annotated using the Matching Probes based pipeline to a Entrez Gene identifier using 1 transcripts. // false // Matching Probes // A	NM_001097701(14)	"NM_001097701 // Xenopus laevis transmembrane protein 120A (tmem120a), mRNA. // refseq // 14 // ---"	---
Xl2.52992.1.S1_s_at	1.08403	6.61709	6.44686	6.76824e-06	0.000529816	4.0514	Xl.52992.1.S1_s_at	X_laevis_2 Array	Xenopus laevis	10-Aug-10	Consensus sequence	GenBank	Xl2.52992.1	gb:BJ039737 /DB_XREF=gi:17374290 /DB_XREF=BJ039737 /CLONE=XL038f16 /TID=Xl.52992.1 /CNT=3 /FEA=EST /TIER=ConsEnd /STK=0 /UG=Xl.52992 /UG_TITLE=Transcribed locus /REP_ORG=X. laevis	BJ039737	Xl.52992	Xl.76887	ectodermal-neural cortex (with BTB-like domain)	enc1	full length	399409	Q7ZUA7	---	NP_001084282	NM_001090813	---	---	0005515 // protein binding // inferred from electronic annotation	---	---	This probe set was annotated using the Matching Probes based pipeline to a Entrez Gene identifier using 2 transcripts. // false // Matching Probes // A	"AY216793(14),NM_001090813(14)"	"AY216793 // Xenopus laevis ectoderm neural cortex related-3 (Encr-3) mRNA, complete cds. // gb // 14 // --- /// NM_001090813 // Xenopus laevis ectodermal-neural cortex (with BTB-like domain) (enc1), mRNA. // refseq // 14 // ---"	---
Xl2.6599.1.S1_at	1.08258	8.57023	6.17889	1.12492e-05	0.000714898	3.55842	Xl.6599.1.S1_at	X_laevis_2 Array	Xenopus laevis	10-Aug-10	Consensus sequence	GenBank	Xl2.6599.1	gb:AW636829 /DB_XREF=gi:7393921 /DB_XREF=bl51b08.w1 /CLONE=PBX0051B08 /TID=Xl.6599.1 /CNT=8 /FEA=EST /TIER=ConsEnd /STK=0 /UG=Xl.6599 /UG_TITLE=Transcribed locus /REP_ORG=X. laevis	AW636829	Xl.6599	Xl.6599	---	---	est	---	---	---	---	---	---	---	---	---	---	This probe set was annotated using the Accession mapped clusters based pipeline to a UniGene identifier using 8 transcripts. // false // Accession mapped clusters // E	"AW634652,AW634653,AW634742,AW635398,AW636829,AW642408,BG348105,BX848857"	AW634652 // /DB_XREF=bl23c10.w1 /CLONE=PBX0023C10 // gb // --- // --- /// AW634653 // /DB_XREF=bl23c11.w1 /CLONE=PBX0023C11 // gb // --- // --- /// AW634742 // /DB_XREF=bl24d11.w1 /CLONE=PBX0024D11 // gb // --- // --- /// AW635398 // /DB_XREF=bl33b11.w1 /CLONE=PBX0033B11 // gb // --- // --- /// AW636829 // /DB_XREF=bl51b08.w1 /CLONE=PBX0051B08 // gb // --- // --- /// AW642408 // /DB_XREF=cm18d08.…	---
Xl2.47119.1.S1_at	1.07907	6.88614	8.23753	2.91179e-07	0.00017598	7.07107	Xl.47119.1.S1_at	X_laevis_2 Array	Xenopus laevis	10-Aug-10	Consensus sequence	GenBank	Xl2.47119.1	"gb:BC072365.1 /DB_XREF=gi:47940000 /GEN=MGC83548 /TID=Xl.47119.1 /CNT=5 /FEA=FLmRNA /TIER=FL /STK=1 /LL=432149 /UG=Xl.47119 /DEF=Xenopus laevis hypothetical protein MGC83548, mRNA (cDNA clone MGC:83548 IMAGE:5078849), complete cds. /PROD=MGC83548 protein /FL=gb:BC072365.1 /REP_ORG=X. laevis"	BC072365.1	Xl.47119	Xl.47119	TNFAIP3 interacting protein 2	tnip2	full length	432149	Q6INB8	---	NP_001085078	NM_001091609	---	---	---	---	---	This probe set was annotated using the Matching Probes based pipeline to a Entrez Gene identifier using 1 transcripts. // false // Matching Probes // A	NM_001091609(14)	"NM_001091609 // Xenopus laevis TNFAIP3 interacting protein 2 (tnip2), mRNA. // refseq // 14 // ---"	---
Xl2.55737.1.S1_at	1.07897	6.54612	5.03984	0.000108316	0.00265792	1.35204	Xl.55737.1.S1_at	X_laevis_2 Array	Xenopus laevis	10-Aug-10	Consensus sequence	GenBank	Xl2.55737.1	"gb:AW872252 /DB_XREF=gi:8006305 /DB_XREF=db24a08.y1 /CLONE=XENOPUS_SOURCE_ID: /TID=Xl.55737.1 /CNT=3 /FEA=EST /TIER=ConsEnd /STK=0 /UG=Xl.55737 /UG_TITLE=Transcribed locus, weakly similar to NP_008997.1 cAMP-dependent protein kinase inhibitor gamma (Homo sapiens) /REP_ORG=X. laevis"	AW872252	Xl.55737	Xl.55737	---	---	est	---	---	---	---	---	---	---	---	---	---	This probe set was annotated using the Accession mapped clusters based pipeline to a UniGene identifier using 3 transcripts. // false // Accession mapped clusters // E	"AW872252,DR715093,DY565938"	AW872252 // /DB_XREF=db24a08.y1 /CLONE=XENOPUS_SOURCE_ID: // gb // --- // --- /// DR715093 // /DB_XREF=AGENCOURT_54829290 /CLONE=IMAGE:7983061 // gb // --- // --- /// DY565938 // /DB_XREF=AGENCOURT_69706606 /CLONE=IMAGE:8318453 // gb // --- // ---	---
Xl2.52486.1.S1_at	1.0776	6.08501	6.39424	7.47249e-06	0.000556015	3.95544	Xl.52486.1.S1_at	X_laevis_2 Array	Xenopus laevis	10-Aug-10	Consensus sequence	GenBank	Xl2.52486.1	gb:EB730921 /DB_XREF=gi:95011637 /DB_XREF=AGENCOURT_77747992 /CLONE=IMAGE:8637350 /TID=Xl.52486.1 /CNT=6 /FEA=EST /TIER=ConsEnd /STK=0 /UG=Xl.52486 /UG_TITLE=Transcribed locus /REP_ORG=X. laevis	EB730921	Xl.52486	Xl.52486	---	---	est	---	---	---	---	---	---	---	---	---	---	This probe set was annotated using the Accession mapped clusters based pipeline to a UniGene identifier using 6 transcripts. // false // Accession mapped clusters // E	"AW633865,CB180740,CB943208,EB462300,EB474613,EB730921"	AW633865 // /DB_XREF=bl13b08.w1 /CLONE=PBX0013B08 // gb // --- // --- /// CB180740 // /DB_XREF=AGENCOURT_11381643 /CLONE=IMAGE:6879594 // gb // --- // --- /// CB943208 // /DB_XREF=AGENCOURT_13766832 /CLONE=IMAGE:6931751 // gb // --- // --- /// EB462300 // /DB_XREF=AGENCOURT_74309447 /CLONE=IMAGE:8541470 // gb // --- // --- /// EB474613 // /DB_XREF=AGENCOURT_74347493 /CLONE=IMAGE:8536157 // gb // …	---
Xl2.15216.1.S1_at	1.07647	7.4172	6.59788	5.10504e-06	0.000468111	4.32456	Xl.15216.1.S1_at	X_laevis_2 Array	Xenopus laevis	10-Aug-10	Consensus sequence	GenBank	Xl2.15216.1	"gb:BC073653.1 /DB_XREF=gi:49115926 /GEN=MGC82995 /TID=Xl.15216.1 /CNT=43 /FEA=FLmRNA /TIER=FL /STK=1 /LL=444417 /UG=Xl.15216 /DEF=Xenopus laevis MGC82995 protein, mRNA (cDNA clone MGC:82995 IMAGE:5516243), complete cds. /PROD=MGC82995 protein /FL=gb:BC073653.1 /REP_ORG=X. laevis"	BC073653.1	Xl.15216	Xl.15216	"solute carrier family 29 (nucleoside transporters), member 2"	slc29a2	full length	444417	Q6GN65	---	NP_001085988	NM_001092519	0006810 // transport // inferred from electronic annotation	0016020 // membrane // inferred from electronic annotation	0005337 // nucleoside transmembrane transporter activity // inferred from electronic annotation	---	"AAH73653.1 // span:13-35,80-102,109-131,146-168,175-194,204-226,296-318,366-388,401-423,436-458 // numtm:10 /// NP_001085988.1 // span:13-35,80-102,109-131,146-168,175-194,204-226,296-318,366-388,401-423,436-458 // numtm:10"	This probe set was annotated using the Matching Probes based pipeline to a Entrez Gene identifier using 2 transcripts. // false // Matching Probes // A	"BC073653(14),NM_001092519(14)"	"BC073653 // Xenopus laevis MGC82995 protein, mRNA (cDNA clone MGC:82995 IMAGE:5516243), complete cds. // gb // 14 // --- /// NM_001092519 // Xenopus laevis solute carrier family 29 (nucleoside transporters), member 2 (slc29a2), mRNA. // refseq // 14 // ---"	---
Xl2.3889.2.S1_at	1.07594	8.34098	6.37295	7.77871e-06	0.000570054	3.91649	Xl.3889.2.S1_at	X_laevis_2 Array	Xenopus laevis	10-Aug-10	Consensus sequence	GenBank	Xl2.3889.2	"gb:BJ094337 /DB_XREF=gi:17594316 /DB_XREF=BJ094337 /CLONE=XL145c24 /TID=Xl.3889.2 /CNT=11 /FEA=EST /TIER=ConsEnd /STK=0 /UG=Xl.3889 /UG_TITLE=Transcribed locus, strongly similar to NP_006039.2 ubiquitination factor E4B (Homo sapiens) /REP_ORG=X. laevis"	BJ094337	Xl.3889	Xl.78697	---	---	est	---	---	---	---	---	---	---	---	---	---	This probe set was annotated using the Accession mapped clusters based pipeline to a UniGene identifier using 6 transcripts. // false // Accession mapped clusters // E	"AW635898,BJ072976,BJ617265,BU913303,CA974500,CA986336"	AW635898 // /DB_XREF=bl39f12.w1 /CLONE=PBX0039F12 // gb // --- // --- /// BJ072976 // /DB_XREF=BJ072976 /CLONE=XL108i04 // gb // --- // --- /// BJ617265 // /DB_XREF=BJ617265 /CLONE=XL180a20 // gb // --- // --- /// BU913303 // /DB_XREF=AGENCOURT_10495355 /CLONE=IMAGE:6639633 // gb // --- // --- /// CA974500 // /DB_XREF=AGENCOURT_10747840 /CLONE=IMAGE:6327123 // gb // --- // --- /// CA986336 // /DB…	---
Xl2.3556.1.S1_at	1.07454	12.198	6.5179	5.92502e-06	0.000501401	4.18033	Xl.3556.1.S1_at	X_laevis_2 Array	Xenopus laevis	10-Aug-10	Consensus sequence	GenBank	Xl2.3556.1	"gb:AB238228.1 /DB_XREF=gi:83642780 /GEN=p54nrb /TID=Xl.3556.1 /CNT=66 /FEA=FLmRNA /TIER=FL /STK=4 /LL=380427 /UG=Xl.3556 /DEF=Xenopus laevis p54nrb mRNA for 54 kD nuclear RNA-binding protein, complete cds. /PROD=54 kD nuclear RNA-binding protein /FL=gb:AB238228.1 gb:BC045128.1 /REP_ORG=X. laevis"	AB238228.1	Xl.3556	Xl.3556	"non-POU domain containing, octamer-binding"	nono	full length	380427	Q2V0J2 /// Q7ZX79	---	NP_001080735	NM_001087266	---	---	0000166 // nucleotide binding // inferred from electronic annotation /// 0003676 // nucleic acid binding // inferred from electronic annotation	---	---	This probe set was annotated using the Matching Probes based pipeline to a Entrez Gene identifier using 3 transcripts. // false // Matching Probes // A	"AB238228(14),BC045128(12),NM_001087266(12)"	"AB238228 // Xenopus laevis p54nrb mRNA for 54 kD nuclear RNA-binding protein, complete cds. // gb // 14 // --- /// BC045128 // Xenopus laevis 54 kD nuclear RNA-binding protein, mRNA (cDNA clone MGC:53535 IMAGE:5572815), complete cds. // gb // 12 // --- /// NM_001087266 // Xenopus laevis non-POU domain containing, octamer-binding (nono), mRNA. // refseq // 12 // ---"	---
Xl2.53628.1.S1_at	1.07418	6.98574	5.50781	4.18791e-05	0.00144757	2.27895	Xl.53628.1.S1_at	X_laevis_2 Array	Xenopus laevis	10-Aug-10	Consensus sequence	GenBank	Xl2.53628.1	gb:BU906167 /DB_XREF=gi:24088081 /DB_XREF=AGENCOURT_10455120 /CLONE=IMAGE:6631125 /TID=Xl.53628.1 /CNT=3 /FEA=EST /TIER=ConsEnd /STK=0 /UG=Xl.53628 /UG_TITLE=Transcribed locus /REP_ORG=X. laevis	BU906167	Xl.53628	Xl.5057	---	---	est	---	---	---	---	---	---	---	---	---	---	This probe set was annotated using the Accession mapped clusters based pipeline to a UniGene identifier using 3 transcripts. // false // Accession mapped clusters // E	"BP691355,BU906167,BX854275"	BP691355 // /DB_XREF=BP691355 /CLONE=XL464e20ex // gb // --- // --- /// BU906167 // /DB_XREF=AGENCOURT_10455120 /CLONE=IMAGE:6631125 // gb // --- // --- /// BX854275 // /DB_XREF=BX854275 /CLONE=IMAGp998F2114198 ; IMAGE:6631125 // gb // --- // ---	---
Xl2.13709.2.S1_at	1.07363	6.40289	6.08475	1.34785e-05	0.000783148	3.38274	Xl.13709.2.S1_at	X_laevis_2 Array	Xenopus laevis	10-Aug-10	Consensus sequence	GenBank	Xl2.13709.2	gb:BJ075099 /DB_XREF=gi:17520015 /DB_XREF=BJ075099 /CLONE=XL087h02 /TID=Xl.13709.2 /CNT=4 /FEA=EST /TIER=ConsEnd /STK=0 /UG=Xl.13709 /UG_TITLE=Transcribed locus /REP_ORG=X. laevis	BJ075099	Xl.13709	Xl.13709	---	---	est	---	---	---	---	---	---	---	---	---	---	This probe set was annotated using the Accession mapped clusters based pipeline to a UniGene identifier using 4 transcripts. // false // Accession mapped clusters // E	"AW639922,BJ075099,BJ075487,BJ625653"	AW639922 // /DB_XREF=bl88a09.w1 /CLONE=PBX0088A09 // gb // --- // --- /// BJ075099 // /DB_XREF=BJ075099 /CLONE=XL087h02 // gb // --- // --- /// BJ075487 // /DB_XREF=BJ075487 /CLONE=XL057k24 // gb // --- // --- /// BJ625653 // /DB_XREF=BJ625653 /CLONE=XL212d22 // gb // --- // ---	---
Xl2.46957.2.S1_at	1.06751	7.4433	4.45716	0.000365513	0.00571966	0.166203	Xl.46957.2.S1_at	X_laevis_2 Array	Xenopus laevis	10-Aug-10	Consensus sequence	GenBank	Xl2.46957.2	"gb:BP698120 /DB_XREF=gi:46046075 /DB_XREF=BP698120 /CLONE=XL483m02ex /TID=Xl.46957.2 /CNT=9 /FEA=EST /TIER=ConsEnd /STK=1 /UG=Xl.46957 /UG_TITLE=Transcribed locus, strongly similar to NP_003244.1 T-cell lymphoma invasion and metastasis 1 (Homo sapiens) /REP_ORG=X. laevis"	BP698120	Xl.46957	Xl.76634	---	---	est	---	---	---	---	---	---	---	---	---	---	This probe set was annotated using the Accession mapped clusters based pipeline to a UniGene identifier using 9 transcripts. // false // Accession mapped clusters // E	"AW633275,BP698120,BP704458,BP731244,CA788913,CA987758,DY555731,DY561376,DY568440"	AW633275 // /DB_XREF=bl05g09.w1 /CLONE=PBX0005G09 // gb // --- // --- /// BP698120 // /DB_XREF=BP698120 /CLONE=XL483m02ex // gb // --- // --- /// BP704458 // /DB_XREF=BP704458 /CLONE=XL511p06ex // gb // --- // --- /// BP731244 // /DB_XREF=BP731244 /CLONE=XL483m02ex // gb // --- // --- /// CA788913 // /DB_XREF=AGENCOURT_10316698 /CLONE=IMAGE:5083890 // gb // --- // --- /// CA987758 // /DB_XREF=AGE…	---
Xl2.51654.2.S1_at	1.0669	7.77512	6.66701	4.49139e-06	0.00044504	4.44848	Xl.51654.2.S1_at	X_laevis_2 Array	Xenopus laevis	10-Aug-10	Consensus sequence	GenBank	Xl2.51654.2	gb:EB475651 /DB_XREF=gi:92072981 /DB_XREF=AGENCOURT_73503016 /CLONE=IMAGE:8461664 /TID=Xl.51654.2 /CNT=2 /FEA=EST /TIER=ConsEnd /STK=0 /UG=Xl.51654 /UG_TITLE=Transcribed locus /REP_ORG=X. laevis	EB475651	Xl.51654	Xl.9378	---	---	est	---	---	---	---	---	---	---	---	---	---	This probe set was annotated using the Accession mapped clusters based pipeline to a UniGene identifier using 2 transcripts. // false // Accession mapped clusters // E	"CA973339,EB475651"	CA973339 // /DB_XREF=AGENCOURT_10764147 /CLONE=IMAGE:6325514 // gb // --- // --- /// EB475651 // /DB_XREF=AGENCOURT_73503016 /CLONE=IMAGE:8461664 // gb // --- // ---	---
Xl2.23734.2.S1_a_at	1.06509	7.80228	5.81076	2.29671e-05	0.00106151	2.86425	Xl.23734.2.S1_at	X_laevis_2 Array	Xenopus laevis	10-Aug-10	Consensus sequence	GenBank	Xl2.23734.2	"gb:DT060309 /DB_XREF=gi:72359558 /DB_XREF=AGENCOURT_55791819 /CLONE=IMAGE:8075546 /TID=Xl.23734.2 /CNT=10 /FEA=EST /TIER=ConsEnd /STK=0 /UG=Xl.23734 /UG_TITLE=Transcribed locus, strongly similar to XP_414401.1 PREDICTED: similar to protein kinase (EC 2.7.1.37), cAMP-dependent, type II-alpha regulatory chain - bovine (Gallus gallus) /REP_ORG=X. laevis"	DT060309	Xl.23734	Xl.20522	---	---	est	---	---	---	---	---	---	---	---	---	---	This probe set was annotated using the Accession mapped clusters based pipeline to a UniGene identifier using 8 transcripts. // false // Accession mapped clusters // E	"AW643067,BJ068737,BJ617511,BJ618558,BJ621586,BJ627087,CB206994,DR721745"	AW643067 // /DB_XREF=cm25f12.w1 /CLONE=PBX0124F12 // gb // --- // --- /// BJ068737 // /DB_XREF=BJ068737 /CLONE=XL107j18 // gb // --- // --- /// BJ617511 // /DB_XREF=BJ617511 /CLONE=XL180p23 // gb // --- // --- /// BJ618558 // /DB_XREF=BJ618558 /CLONE=XL185j11 // gb // --- // --- /// BJ621586 // /DB_XREF=BJ621586 /CLONE=XL198a03 // gb // --- // --- /// BJ627087 // /DB_XREF=BJ627087 /CLONE=XL216p12…	---
Xl2.12335.1.S1_at	1.0626	6.8815	6.46814	6.50334e-06	0.000527528	4.0901	Xl.12335.1.S1_at	X_laevis_2 Array	Xenopus laevis	10-Aug-10	Consensus sequence	GenBank	Xl2.12335.1	gb:BJ621905 /DB_XREF=gi:37263060 /DB_XREF=BJ621905 /CLONE=XL199a22 /TID=Xl.12335.1 /CNT=6 /FEA=EST /TIER=ConsEnd /STK=0 /UG=Xl.12335 /UG_TITLE=Transcribed locus /REP_ORG=X. laevis	BJ621905	Xl.12335	Xl.12335	---	---	est	---	---	---	---	---	---	---	---	---	---	This probe set was annotated using the Accession mapped clusters based pipeline to a UniGene identifier using 6 transcripts. // false // Accession mapped clusters // E	"BJ067965,BJ615193,BJ621905,BP686656,BP696190,BP711702"	BJ067965 // /DB_XREF=BJ067965 /CLONE=XL105f17 // gb // --- // --- /// BJ615193 // /DB_XREF=BJ615193 /CLONE=XL170o24 // gb // --- // --- /// BJ621905 // /DB_XREF=BJ621905 /CLONE=XL199a22 // gb // --- // --- /// BP686656 // /DB_XREF=BP686656 /CLONE=XL451n24ex // gb // --- // --- /// BP696190 // /DB_XREF=BP696190 /CLONE=XL479k14ex // gb // --- // --- /// BP711702 // /DB_XREF=BP711702 /CLONE=XL415e08…	---
Xl2.13432.1.S1_at	1.06212	5.5324	5.23549	7.25734e-05	0.00202869	1.74273	Xl.13432.1.S1_at	X_laevis_2 Array	Xenopus laevis	10-Aug-10	Consensus sequence	GenBank	Xl2.13432.1	"gb:BC087339.1 /DB_XREF=gi:56269926 /GEN=LOC495964 /TID=Xl.13432.1 /CNT=14 /FEA=FLmRNA /TIER=FL /STK=1 /LL=495964 /UG=Xl.13432 /DEF=Xenopus laevis hypothetical LOC495964, mRNA (cDNA clone MGC:99087 IMAGE:7204217), complete cds. /PROD=LOC495964 protein /FL=gb:BC087339.1 /REP_ORG=X. laevis"	BC087339.1	Xl.13432	Xl.79801	hypothetical LOC495964	LOC495964	full length	495964	Q5PQ69	---	NP_001088700	NM_001095231	0045449 // regulation of transcription // inferred from electronic annotation	0005634 // nucleus // inferred from electronic annotation	0030528 // transcription regulator activity // inferred from electronic annotation	---	---	This probe set was annotated using the Matching Probes based pipeline to a Entrez Gene identifier using 1 transcripts. // false // Matching Probes // A	NM_001095231(12)	"NM_001095231 // Xenopus laevis hypothetical LOC495964 (LOC495964), mRNA. // refseq // 12 // ---"	---
Xl2.3870.1.S1_at	1.06168	7.8378	7.02667	2.33139e-06	0.000318224	5.08156	Xl.3870.1.S1_a_at	X_laevis_2 Array	Xenopus laevis	10-Aug-10	Consensus sequence	GenBank	Xl2.3870.1	gb:DY575769 /DB_XREF=gi:88899676 /DB_XREF=AGENCOURT_69664794 /CLONE=IMAGE:8332460 /TID=Xl.3870.1 /CNT=4 /FEA=EST /TIER=ConsEnd /STK=0 /UG=Xl.3870 /UG_TITLE=Transcribed locus /REP_ORG=X. laevis	DY575769	Xl.3870	Xl.3870	---	---	est	---	---	---	---	---	---	---	---	---	---	This probe set was annotated using the Accession mapped clusters based pipeline to a UniGene identifier using 4 transcripts. // false // Accession mapped clusters // E	"AW638878,BJ041891,BJ042667,DY575769"	AW638878 // /DB_XREF=bl75f12.w1 /CLONE=PBX0075F12 // gb // --- // --- /// BJ041891 // /DB_XREF=BJ041891 /CLONE=XL027p09 // gb // --- // --- /// BJ042667 // /DB_XREF=BJ042667 /CLONE=XL032g20 // gb // --- // --- /// DY575769 // /DB_XREF=AGENCOURT_69664794 /CLONE=IMAGE:8332460 // gb // --- // ---	---
Xl2.54202.1.S1_at	1.06135	6.56974	5.80138	2.3394e-05	0.0010683	2.84631	Xl.54202.1.S1_at	X_laevis_2 Array	Xenopus laevis	10-Aug-10	Consensus sequence	GenBank	Xl2.54202.1	"gb:DT080330 /DB_XREF=gi:72379726 /DB_XREF=AGENCOURT_55909451 /CLONE=IMAGE:8078313 /TID=Xl.54202.1 /CNT=3 /FEA=EST /TIER=ConsEnd /STK=0 /UG=Xl.54202 /UG_TITLE=Transcribed locus, moderately similar to XP_420687.1 PREDICTED: similar to hepatocellular carcinoma related protein 1 (Gallus gallus) /REP_ORG=X. laevis"	DT080330	Xl.54202	Xl.52209	vacuolar protein sorting 37 homolog A	vps37a	full length	734384	Q0IHC8 /// Q58E19	---	NP_001089334	NM_001095865	---	---	---	---	---	This probe set was annotated using the Matching Probes based pipeline to a Entrez Gene identifier using 1 transcripts. // false // Matching Probes // A	NM_001095865(14)	"NM_001095865 // Xenopus laevis vacuolar protein sorting 37 homolog A (vps37a), mRNA. // refseq // 14 // ---"	---
Xl2.10144.2.S1_at	1.06061	8.72999	6.15471	1.17827e-05	0.000731654	3.51341	Xl.10144.2.S1_at	X_laevis_2 Array	Xenopus laevis	10-Aug-10	Consensus sequence	GenBank	Xl2.10144.2	"gb:AW634598 /DB_XREF=gi:7391679 /DB_XREF=bl22f06.w1 /CLONE=PBX0022F06 /TID=Xl.10144.2 /CNT=16 /FEA=EST /TIER=ConsEnd /STK=0 /UG=Xl.10144 /UG_TITLE=Transcribed locus, moderately similar to XP_523387.1 PREDICTED: similar to amyloid beta precursor protein-binding protein 1; amyloid protein-binding protein 1; amyloid beta precursor protein-binding protein 1, 59kD (Pan troglodytes) /REP_ORG=X. laevis"	AW634598	Xl.10144	Xl.60475	---	---	est	---	---	---	---	---	---	---	---	---	---	This probe set was annotated using the Accession mapped clusters based pipeline to a UniGene identifier using 15 transcripts. // false // Accession mapped clusters // E	"AW633566,AW633647,AW633723,AW633724,AW633812,AW634598,AW639906,BJ038892,BJ067342,BJ069082,BJ074479,BJ075524,CF285231,CV079258,EB464805"	AW633566 // /DB_XREF=bl09d01.w1 /CLONE=PBX0009D01 // gb // --- // --- /// AW633647 // /DB_XREF=bl10d01.w1 /CLONE=PBX0010D01 // gb // --- // --- /// AW633723 // /DB_XREF=bl11d01.w1 /CLONE=PBX0011D01 // gb // --- // --- /// AW633724 // /DB_XREF=bl11d02.w1 /CLONE=PBX0011D02 // gb // --- // --- /// AW633812 // /DB_XREF=bl12e01.w1 /CLONE=PBX0012E01 // gb // --- // --- /// AW634598 // /DB_XREF=bl22f06.…	---
Xl2.33477.1.S1_at	1.05851	7.61509	6.75363	3.82913e-06	0.000417845	4.60271	Xl.33477.1.S1_at	X_laevis_2 Array	Xenopus laevis	10-Aug-10	Consensus sequence	GenBank	Xl2.33477.1	"gb:BF049171 /DB_XREF=gi:10767674 /DB_XREF=dc05d05.x1 /CLONE=IMAGE:3381609 /TID=Xl.33477.1 /CNT=13 /FEA=EST /TIER=ConsEnd /STK=1 /UG=Xl.33477 /UG_TITLE=Transcribed locus, weakly similar to NP_036524.1 penta-EF hand domain containing 1 (Homo sapiens) /REP_ORG=X. laevis"	BF049171	Xl.33477	Xl.75124	hypothetical protein LOC100037090	LOC100037090	---	100037090	A2BDB5	---	---	---	---	---	0005509 // calcium ion binding // inferred from electronic annotation	---	---	This probe set was annotated using the Matching Probes based pipeline to a Entrez Gene identifier using 1 transcripts. // false // Matching Probes // A	BC157396(14)	"BC157396 // Xenopus laevis hypothetical protein LOC100037090, mRNA (cDNA clone IMAGE:8332700), partial cds. // gb // 14 // ---"	---
Xl2.52479.1.S1_at	1.0581	6.49731	6.45057	6.72123e-06	0.000529816	4.05816	Xl.52479.1.S1_at	X_laevis_2 Array	Xenopus laevis	10-Aug-10	Consensus sequence	GenBank	Xl2.52479.1	"gb:AW645355 /DB_XREF=gi:7402794 /DB_XREF=cm52a03.w1 /CLONE=PBX0151A03 /TID=Xl.52479.1 /CNT=2 /FEA=EST /TIER=ConsEnd /STK=0 /UG=Xl.52479 /UG_TITLE=Transcribed locus, weakly similar to XP_216095.3 PREDICTED: similar to novel protein (Rattus norvegicus) /REP_ORG=X. laevis"	AW645355	Xl.52479	Xl.28968	---	---	est	---	---	---	---	---	---	---	---	---	---	This probe set was annotated using the Accession mapped clusters based pipeline to a UniGene identifier using 2 transcripts. // false // Accession mapped clusters // E	"AW645355,CA982695"	AW645355 // /DB_XREF=cm52a03.w1 /CLONE=PBX0151A03 // gb // --- // --- /// CA982695 // /DB_XREF=AGENCOURT_11240528 /CLONE=IMAGE:6867254 // gb // --- // ---	---
Xl2.54315.1.S1_at	1.05667	8.58874	6.34883	8.14148e-06	0.000593963	3.87228	Xl.54315.1.S1_at	X_laevis_2 Array	Xenopus laevis	10-Aug-10	Consensus sequence	GenBank	Xl2.54315.1	gb:EB463007 /DB_XREF=gi:92060331 /DB_XREF=AGENCOURT_73654980 /CLONE=IMAGE:8541367 /TID=Xl.54315.1 /CNT=4 /FEA=EST /TIER=ConsEnd /STK=0 /UG=Xl.54315 /UG_TITLE=Transcribed locus /REP_ORG=X. laevis	EB463007	Xl.54315	Xl.63870	---	---	est	---	---	---	---	---	---	---	---	---	---	This probe set was annotated using the Accession mapped clusters based pipeline to a UniGene identifier using 4 transcripts. // false // Accession mapped clusters // E	"BG814873,CD253583,DT066134,EB463007"	BG814873 // /DB_XREF=dac37a01.y1 /CLONE=IMAGE:4408992 // gb // --- // --- /// CD253583 // /DB_XREF=AGENCOURT_14214603 /CLONE=IMAGE:6946613 // gb // --- // --- /// DT066134 // /DB_XREF=AGENCOURT_55800107 /CLONE=IMAGE:8072632 // gb // --- // --- /// EB463007 // /DB_XREF=AGENCOURT_73654980 /CLONE=IMAGE:8541367 // gb // --- // ---	---
Xl2.52618.1.S1_at	1.05275	10.3849	5.62163	3.33715e-05	0.00129156	2.50029	Xl.52618.1.S1_at	X_laevis_2 Array	Xenopus laevis	10-Aug-10	Consensus sequence	GenBank	Xl2.52618.1	"gb:BJ073639 /DB_XREF=gi:17503828 /DB_XREF=BJ073639 /CLONE=XL097j13 /TID=Xl.52618.1 /CNT=3 /FEA=EST /TIER=ConsEnd /STK=0 /UG=Xl.52618 /UG_TITLE=Transcribed locus, moderately similar to NP_036347.1 meningioma expressed antigen 5 (hyaluronidase) (Homo sapiens) /REP_ORG=X. laevis"	BJ073639	Xl.52618	Xl.70734	---	---	est	---	---	---	---	---	---	---	---	---	---	This probe set was annotated using the Accession mapped clusters based pipeline to a UniGene identifier using 3 transcripts. // false // Accession mapped clusters // E	"BG016174,BJ062681,BJ073639"	BG016174 // /DB_XREF=de57h10.y1 /CLONE=IMAGE:3516138 // gb // --- // --- /// BJ062681 // /DB_XREF=BJ062681 /CLONE=XL068l22 // gb // --- // --- /// BJ073639 // /DB_XREF=BJ073639 /CLONE=XL097j13 // gb // --- // ---	---
Xl2.16706.1.S1_at	1.05088	8.69429	6.59012	5.17917e-06	0.000468111	4.3106	Xl.16706.1.S1_at	X_laevis_2 Array	Xenopus laevis	10-Aug-10	Consensus sequence	GenBank	Xl2.16706.1	"gb:EB475086 /DB_XREF=gi:92072415 /DB_XREF=AGENCOURT_74417056 /CLONE=IMAGE:8535640 /TID=Xl.16706.1 /CNT=14 /FEA=EST /TIER=ConsEnd /STK=0 /UG=Xl.16706 /UG_TITLE=Transcribed locus, strongly similar to XP_345422.2 PREDICTED: similar to KIAA0252 (Rattus norvegicus) /REP_ORG=X. laevis"	EB475086	Xl.16706	Xl.78287	---	---	est	---	---	---	---	---	---	---	---	---	---	This probe set was annotated using the Accession mapped clusters based pipeline to a UniGene identifier using 10 transcripts. // false // Accession mapped clusters // E	"AU244601,BJ031892,BJ046929,BJ069605,BQ399863,BQ400199,BQ735070,BU900152,CB942254,DY573876"	AU244601 // /DB_XREF=AU244601 /CLONE=p3e11 // gb // --- // --- /// BJ031892 // /DB_XREF=BJ031892 /CLONE=XL014p13 // gb // --- // --- /// BJ046929 // /DB_XREF=BJ046929 /CLONE=XL014p13 // gb // --- // --- /// BJ069605 // /DB_XREF=BJ069605 /CLONE=XL053p12 // gb // --- // --- /// BQ399863 // /DB_XREF=NISC_mp06a01.y1 /CLONE=IMAGE:4968457 // gb // --- // --- /// BQ400199 // /DB_XREF=NISC_mp08a01.y1 /CL…	---
Xl2.4589.2.S1_a_at	1.05057	8.42686	6.82779	3.34299e-06	0.000387673	4.73388	Xl.4589.2.S1_a_at	X_laevis_2 Array	Xenopus laevis	10-Aug-10	Consensus sequence	GenBank	Xl2.4589.2	gb:AJ277829.1 /DB_XREF=gi:8953674 /GEN=Hif-1a /TID=Xl.4589.2 /CNT=1 /FEA=mRNA /TIER=ConsEnd /STK=0 /LL=380141 /UG=Xl.4589 /DEF=Xenopus laevis mRNA for hypoxia inducible factor 1 alpha (Hif-1a gene). /PROD=hypoxia inducible factor 1 alpha /REP_ORG=X. laevis	AJ277829.1	Xl.4589	Xl.4589	"hypoxia inducible factor 1 alpha /// hypoxia-inducible factor 1, alpha subunit (basic helix-loop-helix transcription factor)"	hif-1a /// hif1a	full length	100337573 /// 380141	Q6PI54 /// Q9I8A9	---	NP_001080449	NM_001086980	"0001666 // response to hypoxia // inferred from sequence or structural similarity /// 0006350 // transcription // inferred from electronic annotation /// 0006355 // regulation of transcription, DNA-dependent // inferred from electronic annotation /// 0007165 // signal transduction // inferred from electronic annotation /// 0045449 // regulation of transcription // inferred from electronic annota…	0005634 // nucleus // inferred from electronic annotation /// 0005634 // nucleus // inferred from sequence or structural similarity /// 0005737 // cytoplasm // inferred from electronic annotation	0003677 // DNA binding // inferred from electronic annotation /// 0003700 // transcription factor activity // inferred from electronic annotation /// 0004871 // signal transducer activity // inferred from electronic annotation /// 0030528 // transcription regulator activity // inferred from electronic annotation /// 0035035 // histone acetyltransferase binding // inferred from sequence or structu…	IPR013767 // PAS fold // 2.2E-5 /// IPR013767 // PAS fold // 1.4E-4	---	This probe set was annotated using the Matching Probes based pipeline to a Entrez Gene identifier using 3 transcripts. // true // Matching Probes // A	"BC043769(14),AJ277829(14),NM_001086980(14)"	"AJ277829 // Xenopus laevis mRNA for hypoxia inducible factor 1 alpha (Hif-1a gene). // gb // 14 // --- /// BC043769 // Xenopus laevis hypoxia-inducible factor 1, alpha subunit (basic helix-loop-helix transcription factor), mRNA (cDNA clone MGC:52952 IMAGE:4930371), complete cds. // gb // 14 // --- /// NM_001086980 // Xenopus laevis hypoxia-inducible factor 1, alpha subunit (basic helix-loop-heli…	BC126005 // gb // 2 // Cross Hyb Matching Probes /// DQ529235 // gb // 2 // Cross Hyb Matching Probes /// NM_001092957 // refseq // 2 // Cross Hyb Matching Probes
Xl2.677.1.S1_s_at	1.04982	6.94701	5.63721	3.23544e-05	0.00127451	2.53045	Xl.677.1.S1_s_at	X_laevis_2 Array	Xenopus laevis	10-Aug-10	Consensus sequence	GenBank	Xl2.677.1	"gb:AF238862.1 /DB_XREF=gi:9963909 /TID=Xl.677.1 /CNT=3 /FEA=FLmRNA /TIER=FL /STK=1 /LL=373819 /UG_GENE=chch-a /UG=Xl.677 /DEF=Xenopus laevis Churchill protein mRNA, complete cds. /PROD=Churchill protein /FL=gb:AF238862.1 /REP_ORG=X. laevis"	AF238862.1	Xl.677	Xl.677	churchill domain containing 1	chch-a	full length	373819	Q9DFZ4	---	NP_001079208	NM_001085739	0006350 // transcription // inferred from electronic annotation /// 0007275 // multicellular organismal development // inferred from electronic annotation /// 0045449 // regulation of transcription // inferred from electronic annotation /// 0045941 // positive regulation of transcription // inferred from electronic annotation	---	0008270 // zinc ion binding // inferred from electronic annotation /// 0016563 // transcription activator activity // inferred from electronic annotation /// 0046872 // metal ion binding // inferred from electronic annotation	---	---	This probe set was annotated using the Matching Probes based pipeline to a Entrez Gene identifier using 3 transcripts. // false // Matching Probes // A	"AF238862(13),BC123207(14),NM_001085739(14)"	"AF238862 // Xenopus laevis Churchill protein mRNA, complete cds. // gb // 13 // --- /// BC123207 // Xenopus laevis Churchill protein, mRNA (cDNA clone MGC:154446 IMAGE:8077624), complete cds. // gb // 14 // --- /// NM_001085739 // Xenopus laevis churchill domain containing 1 (chch-a), mRNA. // refseq // 14 // ---"	---
Xl2.46625.2.S1_at	1.04967	7.35976	6.59937	5.0909e-06	0.000468111	4.32724	Xl.46625.2.S1_at	X_laevis_2 Array	Xenopus laevis	10-Aug-10	Consensus sequence	GenBank	Xl2.46625.2	"gb:DY568545 /DB_XREF=gi:88892452 /DB_XREF=AGENCOURT_69684428 /CLONE=IMAGE:8322366 /TID=Xl.46625.2 /CNT=19 /FEA=EST /TIER=ConsEnd /STK=0 /UG=Xl.46625 /UG_TITLE=Transcribed locus, weakly similar to NP_060579.2 PAP associated domain containing 1 (Homo sapiens) /REP_ORG=X. laevis"	DY568545	Xl.46625	Xl.46625	---	---	est	---	---	---	---	---	---	---	---	---	---	This probe set was annotated using the Accession mapped clusters based pipeline to a UniGene identifier using 19 transcripts. // false // Accession mapped clusters // E	"AW636585,BG162662,BG363878,BG578766,BJ061501,BJ065964,BJ067220,BJ626322,BU899901,BU900678,BU901994,BX848362,CA971788,CB209698,CF287799,DR729920,DY546451,DY568545,EB465230"	AW636585 // /DB_XREF=bl48d12.w1 /CLONE=PBX0048D12 // gb // --- // --- /// BG162662 // /DB_XREF=de35f06.y1 /CLONE=IMAGE:3473818 // gb // --- // --- /// BG363878 // /DB_XREF=dc71h02.y1 /CLONE=IMAGE:3402842 // gb // --- // --- /// BG578766 // /DB_XREF=de35f06.y2 /CLONE=IMAGE:3473818 // gb // --- // --- /// BJ061501 // /DB_XREF=BJ061501 /CLONE=XL073c15 // gb // --- // --- /// BJ065964 // /DB_XREF=BJ0…	---
Xl2.32508.2.S1_a_at	1.04923	7.18231	5.63197	3.26926e-05	0.00128104	2.52032	Xl.32508.2.S1_at	X_laevis_2 Array	Xenopus laevis	10-Aug-10	Consensus sequence	GenBank	Xl2.32508.2	gb:AW645356 /DB_XREF=gi:7402795 /DB_XREF=cm52a04.w1 /CLONE=PBX0151A04 /TID=Xl.32508.2 /CNT=6 /FEA=EST /TIER=ConsEnd /STK=0 /UG=Xl.32508 /UG_TITLE=Transcribed locus /REP_ORG=X. laevis	AW645356	Xl.32508	Xl.32508	---	---	est	---	---	---	---	---	---	---	---	---	---	This probe set was annotated using the Accession mapped clusters based pipeline to a UniGene identifier using 6 transcripts. // false // Accession mapped clusters // E	"AW645356,AW646424,BJ038799,BU913387,BU915516,CA971531"	AW645356 // /DB_XREF=cm52a04.w1 /CLONE=PBX0151A04 // gb // --- // --- /// AW646424 // /DB_XREF=cm64g05.w1 /CLONE=PBX0163G05 // gb // --- // --- /// BJ038799 // /DB_XREF=BJ038799 /CLONE=XL045i04 // gb // --- // --- /// BU913387 // /DB_XREF=AGENCOURT_10495343 /CLONE=IMAGE:6639728 // gb // --- // --- /// BU915516 // /DB_XREF=AGENCOURT_10493606 /CLONE=IMAGE:6642212 // gb // --- // --- /// CA971531 //…	---
Xl2.20070.1.S2_at	1.04855	9.24227	6.88815	2.9949e-06	0.000369033	4.84003	Xl.20070.1.S2_at	X_laevis_2 Array	Xenopus laevis	10-Aug-10	Consensus sequence	GenBank	Xl2.20070.1	gb:CB201028 /DB_XREF=gi:29146953 /DB_XREF=AGENCOURT_11243823 /CLONE=IMAGE:6876161 /TID=Xl.20070.1 /CNT=56 /FEA=FLmRNA /TIER=ConsEnd /STK=0 /LL=380101 /UG_GENE=tcfe2a /UG=Xl.20070 /UG_TITLE=Transcription factor E2a /FL=gb:BC044064.1 /REP_ORG=X. laevis	CB201028	Xl.20070	Xl.20070	transcription factor E2a	tcfe2a	full length	380101	Q7ZXY5 /// Q91608	---	NP_001080409	NM_001086940	0045449 // regulation of transcription // inferred from electronic annotation	0005634 // nucleus // inferred from electronic annotation	0030528 // transcription regulator activity // inferred from electronic annotation	---	---	This probe set was annotated using the Accession mapped clusters based pipeline to a Entrez Gene identifier using 1 transcripts. // false // Accession mapped clusters // E	BC044064	"BC044064 // /DEF=Xenopus laevis, clone MGC:52618 IMAGE:4681281, mRNA, complete cds. /PROD=Unknown (protein for MGC:52618) // gb // --- // --- /// BC044064 // /DEF=Xenopus laevis transcription factor E2a, mRNA (cDNA clone MGC:52618 IMAGE:4681281), complete cds. /GEN=tcfe2a-prov /PROD=tcfe2a-prov protein // gb // --- // ---"	---
Xl2.52812.1.S1_at	1.04842	8.14091	5.48183	4.4117e-05	0.00149601	2.22819	Xl.52812.1.S1_at	X_laevis_2 Array	Xenopus laevis	10-Aug-10	Consensus sequence	GenBank	Xl2.52812.1	gb:CD327651 /DB_XREF=gi:31091982 /DB_XREF=AGENCOURT_14150986 /CLONE=IMAGE:6949994 /TID=Xl.52812.1 /CNT=3 /FEA=EST /TIER=ConsEnd /STK=0 /UG=Xl.52812 /UG_TITLE=Transcribed locus /REP_ORG=X. laevis	CD327651	Xl.52812	Xl.70212	---	---	est	---	---	---	---	---	---	---	---	---	---	This probe set was annotated using the Accession mapped clusters based pipeline to a UniGene identifier using 3 transcripts. // false // Accession mapped clusters // E	"BG554988,CD327651,CK799314"	BG554988 // /DB_XREF=dac34g06.y1 /CLONE=IMAGE:4408907 // gb // --- // --- /// CD327651 // /DB_XREF=AGENCOURT_14150986 /CLONE=IMAGE:6949994 // gb // --- // --- /// CK799314 // /DB_XREF=AGENCOURT_18790363 /CLONE=IMAGE:7202740 // gb // --- // ---	---
Xl2.2560.2.S1_at	1.04779	5.72321	5.79017	2.39152e-05	0.0010683	2.82486	Xl.2560.2.S1_at	X_laevis_2 Array	Xenopus laevis	10-Aug-10	Consensus sequence	GenBank	Xl2.2560.2	"gb:BU910632 /DB_XREF=gi:24092546 /DB_XREF=AGENCOURT_10486251 /CLONE=IMAGE:6636469 /TID=Xl.2560.2 /CNT=9 /FEA=EST /TIER=ConsEnd /STK=0 /UG=Xl.2560 /UG_TITLE=Transcribed locus, strongly similar to XP_513431.1 PREDICTED: ubiquitin specific protease 24 (Pan troglodytes) /REP_ORG=X. laevis"	BU910632	Xl.2560	Xl.7973	---	---	est	---	---	---	---	---	---	---	---	---	---	This probe set was annotated using the Accession mapped clusters based pipeline to a UniGene identifier using 8 transcripts. // false // Accession mapped clusters // E	"BF614469,BG729786,BJ611925,BJ615293,BU910632,BU911704,BX848205,CO553962"	BF614469 // /DB_XREF=dg26d08.y1 /CLONE=IMAGE:3749823 // gb // --- // --- /// BG729786 // /DB_XREF=df38d01.y1 /CLONE=IMAGE:3580824 // gb // --- // --- /// BJ611925 // /DB_XREF=BJ611925 /CLONE=XL156n21 // gb // --- // --- /// BJ615293 // /DB_XREF=BJ615293 /CLONE=XL171f23 // gb // --- // --- /// BU910632 // /DB_XREF=AGENCOURT_10486251 /CLONE=IMAGE:6636469 // gb // --- // --- /// BU911704 // /DB_XREF…	---
Xl2.5287.1.S1_a_at	1.0469	7.57344	5.52778	4.02382e-05	0.00142312	2.31791	Xl.5287.1.S1_a_at	X_laevis_2 Array	Xenopus laevis	10-Aug-10	Consensus sequence	GenBank	Xl2.5287.1	"gb:AB100267.1 /DB_XREF=gi:29335750 /GEN=XMAN1 /TID=Xl.5287.1 /CNT=32 /FEA=FLmRNA /TIER=FL /STK=1 /LL=398582 /UG=Xl.5287 /DEF=Xenopus laevis XMAN1 mRNA for nuclear membrane protein XMAN1, complete cds. /PROD=nuclear membrane protein XMAN1 /FL=gb:AF115498.2 gb:AB100267.1 /REP_ORG=X. laevis"	AB100267.1	Xl.5287	Xl.83960	LEM domain containing 3 /// Smad1 antagonistic effector	lemd3 /// sane	full length	398582 /// 779027	A9JS14 /// B7ZRW8 /// Q7ZTB4 /// Q8AXN1	---	NP_001082578 /// NP_001090173	NM_001089109 /// NM_001096704	---	0005635 // nuclear envelope // inferred from electronic annotation	0000166 // nucleotide binding // inferred from electronic annotation /// 0003676 // nucleic acid binding // inferred from electronic annotation	---	"AAI55877.1 // span:333-355,485-507 // numtm:2 /// BAC66442.1 // span:345-367,497-519 // numtm:2 /// AAI70315.1 // span:345-367,498-520 // numtm:2 /// AAN75632.2 // span:347-369,500-522 // numtm:2 /// NP_001090173.1 // span:347-369,500-522 // numtm:2 /// NP_001082578.1 // span:345-367,497-519 // numtm:2"	This probe set was annotated using the Matching Probes based pipeline to a Entrez Gene identifier using 6 transcripts. // true // Matching Probes // A	"BC155876(13),AB100267(13),BC170315(14),AF115498(13),NM_001096704(13),NM_001089109(13)"	"AB100267 // Xenopus laevis XMAN1 mRNA for nuclear membrane protein XMAN1, complete cds. // gb // 13 // --- /// AF115498 // Xenopus laevis Smad1 antagonistic effector (SANE) mRNA, complete cds. // gb // 13 // --- /// BC155876 // Xenopus laevis nuclear membrane protein XMAN1, mRNA (cDNA clone IMAGE:8534370), partial cds. // gb // 13 // --- /// BC170315 // Xenopus laevis nuclear membrane protein XM…	---
Xl2.50674.1.S1_at	1.04598	10.1327	7.38838	1.2272e-06	0.000269802	5.69865	Xl.50674.1.S1_at	X_laevis_2 Array	Xenopus laevis	10-Aug-10	Consensus sequence	GenBank	Xl2.50674.1	gb:CK803603 /DB_XREF=gi:43386318 /DB_XREF=AGENCOURT_19193488 /CLONE=IMAGE:7208276 /TID=Xl.50674.1 /CNT=3 /FEA=EST /TIER=ConsEnd /STK=0 /UG=Xl.50674 /UG_TITLE=Transcribed locus /REP_ORG=X. laevis	CK803603	Xl.50674	Xl.50674	---	---	est	---	---	---	---	---	---	---	---	---	---	This probe set was annotated using the Accession mapped clusters based pipeline to a UniGene identifier using 3 transcripts. // false // Accession mapped clusters // E	"CB942465,CD302391,CK803603"	CB942465 // /DB_XREF=AGENCOURT_13852039 /CLONE=IMAGE:6932430 // gb // --- // --- /// CD302391 // /DB_XREF=AGENCOURT_14235897 /CLONE=IMAGE:6955166 // gb // --- // --- /// CK803603 // /DB_XREF=AGENCOURT_19193488 /CLONE=IMAGE:7208276 // gb // --- // ---	---
Xl2.41979.1.S1_at	1.04421	8.44143	5.4264	4.93137e-05	0.00162078	2.11961	Xl.41979.1.S1_at	X_laevis_2 Array	Xenopus laevis	10-Aug-10	Consensus sequence	GenBank	Xl2.41979.1	gb:BP693724 /DB_XREF=gi:46041679 /DB_XREF=BP693724 /CLONE=XL471g13ex /TID=Xl.41979.1 /CNT=3 /FEA=EST /TIER=ConsEnd /STK=0 /UG=Xl.41979 /UG_TITLE=Transcribed locus /REP_ORG=X. laevis	BP693724	Xl.41979	Xl.5057	---	---	est	---	---	---	---	---	---	---	---	---	---	This probe set was annotated using the Accession mapped clusters based pipeline to a UniGene identifier using 3 transcripts. // false // Accession mapped clusters // E	"BG020277,BP693379,BP693724"	BG020277 // /DB_XREF=dc72h02.x1 /CLONE=IMAGE:3402843 // gb // --- // --- /// BP693379 // /DB_XREF=BP693379 /CLONE=XL470g13ex // gb // --- // --- /// BP693724 // /DB_XREF=BP693724 /CLONE=XL471g13ex // gb // --- // ---	---
Xl2.24800.2.S1_a_at	1.04394	7.89741	4.99694	0.000118325	0.00282261	1.26582	Xl.24800.2.S1_a_at	X_laevis_2 Array	Xenopus laevis	10-Aug-10	Consensus sequence	GenBank	Xl2.24800.2	"gb:BJ030508 /DB_XREF=gi:17375425 /DB_XREF=BJ030508 /CLONE=XL004f20 /TID=Xl.24800.2 /CNT=2 /FEA=EST /TIER=ConsEnd /STK=0 /UG=Xl.24800 /UG_TITLE=Transcribed locus, weakly similar to NP_001004074.1 catechol O-methyltransferase (Canis familiaris) /REP_ORG=X. laevis"	BJ030508	Xl.24800	Xl.24800	catechol-O-methyltransferase	comt	full length	779254	Q0IHD3	EC:2.1.1.6	NP_001090344	NM_001096875	0006584 // catecholamine metabolic process // inferred from electronic annotation /// 0042135 // neurotransmitter catabolic process // inferred from electronic annotation	---	0000287 // magnesium ion binding // inferred from electronic annotation /// 0008171 // O-methyltransferase activity // inferred from electronic annotation /// 0016206 // catechol O-methyltransferase activity // inferred from electronic annotation	---	---	This probe set was annotated using the Matching Probes based pipeline to a Entrez Gene identifier using 2 transcripts. // false // Matching Probes // A	"BC123206(14),NM_001096875(14)"	"BC123206 // Xenopus laevis catechol-O-methyltransferase, mRNA (cDNA clone MGC:154444 IMAGE:8077085), complete cds. // gb // 14 // --- /// NM_001096875 // Xenopus laevis catechol-O-methyltransferase (comt), mRNA. // refseq // 14 // ---"	---
Xl2.51550.1.S1_at	1.04337	5.99438	7.65453	7.73925e-07	0.000245201	6.14023	Xl.51550.1.S1_at	X_laevis_2 Array	Xenopus laevis	10-Aug-10	Consensus sequence	GenBank	Xl2.51550.1	gb:CD811458 /DB_XREF=gi:32484755 /DB_XREF=AGENCOURT_13967946 /CLONE=IMAGE:6936032 /TID=Xl.51550.1 /CNT=4 /FEA=EST /TIER=ConsEnd /STK=0 /UG=Xl.51550 /UG_TITLE=Transcribed locus /REP_ORG=X. laevis	CD811458	Xl.51550	Xl.6599	---	---	est	---	---	---	---	---	---	---	---	---	---	This probe set was annotated using the Accession mapped clusters based pipeline to a UniGene identifier using 4 transcripts. // false // Accession mapped clusters // E	"AW637804,BJ075502,CB984016,CD811458"	AW637804 // /DB_XREF=bl62g03.w1 /CLONE=PBX0062G03 // gb // --- // --- /// BJ075502 // /DB_XREF=BJ075502 /CLONE=XL057l19 // gb // --- // --- /// CB984016 // /DB_XREF=AGENCOURT_13967946 /CLONE=IMAGE:6936032 // gb // --- // --- /// CD811458 // /DB_XREF=AGENCOURT_13967946 /CLONE=IMAGE:6936032 // gb // --- // ---	---
Xl2.23734.2.S1_at	1.04319	6.20104	6.6454	4.67455e-06	0.000456833	4.40981	Xl.23734.2.S1_a_at	X_laevis_2 Array	Xenopus laevis	10-Aug-10	Consensus sequence	GenBank	Xl2.23734.2	"gb:DT060309 /DB_XREF=gi:72359558 /DB_XREF=AGENCOURT_55791819 /CLONE=IMAGE:8075546 /TID=Xl.23734.2 /CNT=10 /FEA=EST /TIER=ConsEnd /STK=0 /UG=Xl.23734 /UG_TITLE=Transcribed locus, strongly similar to XP_414401.1 PREDICTED: similar to protein kinase (EC 2.7.1.37), cAMP-dependent, type II-alpha regulatory chain - bovine (Gallus gallus) /REP_ORG=X. laevis"	DT060309	Xl.23734	Xl.20522	---	---	est	---	---	---	---	---	---	---	---	---	---	This probe set was annotated using the Accession mapped clusters based pipeline to a UniGene identifier using 8 transcripts. // false // Accession mapped clusters // E	"AW643067,BJ068737,BJ617511,BJ618558,BJ621586,BJ627087,CB206994,DR721745"	AW643067 // /DB_XREF=cm25f12.w1 /CLONE=PBX0124F12 // gb // --- // --- /// BJ068737 // /DB_XREF=BJ068737 /CLONE=XL107j18 // gb // --- // --- /// BJ617511 // /DB_XREF=BJ617511 /CLONE=XL180p23 // gb // --- // --- /// BJ618558 // /DB_XREF=BJ618558 /CLONE=XL185j11 // gb // --- // --- /// BJ621586 // /DB_XREF=BJ621586 /CLONE=XL198a03 // gb // --- // --- /// BJ627087 // /DB_XREF=BJ627087 /CLONE=XL216p12…	---
Xl2.13866.2.S1_at	1.0416	7.45157	5.65681	3.11203e-05	0.00125944	2.56835	Xl.13866.2.S1_at	X_laevis_2 Array	Xenopus laevis	10-Aug-10	Consensus sequence	GenBank	Xl2.13866.2	gb:DT056600 /DB_XREF=gi:72355849 /DB_XREF=AGENCOURT_55716232 /CLONE=IMAGE:8077123 /TID=Xl.13866.2 /CNT=5 /FEA=EST /TIER=ConsEnd /STK=0 /UG=Xl.13866 /UG_TITLE=Transcribed locus /REP_ORG=X. laevis	DT056600	Xl.13866	Xl.13866	---	---	est	---	---	---	---	---	---	---	---	---	---	This probe set was annotated using the Accession mapped clusters based pipeline to a UniGene identifier using 5 transcripts. // false // Accession mapped clusters // E	"BJ058385,BJ068524,CX134525,DT056600,DY568582"	BJ058385 // /DB_XREF=BJ058385 /CLONE=XL059c14 // gb // --- // --- /// BJ068524 // /DB_XREF=BJ068524 /CLONE=XL106p10 // gb // --- // --- /// CX134525 // /DB_XREF=AGENCOURT_39736407 /CLONE=IMAGE:7764888 // gb // --- // --- /// DT056600 // /DB_XREF=AGENCOURT_55716232 /CLONE=IMAGE:8077123 // gb // --- // --- /// DY568582 // /DB_XREF=AGENCOURT_69876862 /CLONE=IMAGE:8319593 // gb // --- // ---	---
Xl2.37625.2.S1_at	1.04096	6.60227	5.78127	2.43374e-05	0.00107302	2.80782	Xl.37625.2.S1_at	X_laevis_2 Array	Xenopus laevis	10-Aug-10	Consensus sequence	GenBank	Xl2.37625.2	"gb:BI443786 /DB_XREF=gi:15268493 /DB_XREF=dai94h08.y1 /CLONE=IMAGE:5048295 /TID=Xl.37625.2 /CNT=7 /FEA=EST /TIER=ConsEnd /STK=0 /UG=Xl.37625 /UG_TITLE=Transcribed locus, moderately similar to XP_422256.1 PREDICTED: similar to syntaxin 6 (Gallus gallus) /REP_ORG=X. laevis"	BI443786	Xl.37625	Xl.80537	---	---	est	---	---	---	---	---	---	---	---	---	---	This probe set was annotated using the Accession mapped clusters based pipeline to a UniGene identifier using 3 transcripts. // false // Accession mapped clusters // E	"BJ031261,BJ612321,BP692097"	BJ031261 // /DB_XREF=BJ031261 /CLONE=XL006k01 // gb // --- // --- /// BJ612321 // /DB_XREF=BJ612321 /CLONE=XL158m20 // gb // --- // --- /// BP692097 // /DB_XREF=BP692097 /CLONE=XL467g20ex // gb // --- // ---	---
Xl2.54949.1.A1_s_at	1.0403	6.81817	6.12583	1.24542e-05	0.000750433	3.45956	Xl.54949.1.A1_s_at	X_laevis_2 Array	Xenopus laevis	10-Aug-10	Consensus sequence	GenBank	Xl2.54949.1	gb:CN328581 /DB_XREF=gi:46386217 /DB_XREF=AGENCOURT_22000472 /CLONE=IMAGE:7207154 /TID=Xl.54949.1 /CNT=2 /FEA=EST /TIER=ConsEnd /STK=1 /UG=Xl.54949 /UG_TITLE=Transcribed locus /REP_ORG=X. laevis	CN328581	Xl.54949	Xl.78681	---	---	est	---	---	---	---	---	---	---	---	---	---	This probe set was annotated using the Accession mapped clusters based pipeline to a UniGene identifier using 2 transcripts. // false // Accession mapped clusters // E	"AW147942,CN328581"	AW147942 // /DB_XREF=da01a01.x1 /CLONE=XENOPUS_SOURCE_ID:xlnoc001a01 // gb // --- // --- /// CN328581 // /DB_XREF=AGENCOURT_22000472 /CLONE=IMAGE:7207154 // gb // --- // ---	---
Xl2.11147.2.S1_a_at	1.03746	9.68636	6.25467	9.73407e-06	0.000652603	3.6989	Xl.11147.2.S1_a_at	X_laevis_2 Array	Xenopus laevis	10-Aug-10	Consensus sequence	GenBank	Xl2.11147.2	"gb:BJ039200 /DB_XREF=gi:17372008 /DB_XREF=BJ039200 /CLONE=XL048m06 /TID=Xl.11147.2 /CNT=6 /FEA=EST /TIER=ConsEnd /STK=0 /UG=Xl.11147 /UG_TITLE=Transcribed locus, strongly similar to XP_422830.1 PREDICTED: similar to GMP synthase (glutamine-hydrolyzing) (Glutamine amidotransferase) (GMP synthetase) (Gallus gallus) /REP_ORG=X. laevis"	BJ039200	Xl.11147	---	guanine monphosphate synthetase	gmps	---	100380966	---	---	---	---	---	---	---	---	---	This probe set was annotated using the Matching Probes based pipeline to a Entrez Gene identifier using 1 transcripts. // false // Matching Probes // A	BC154962(14)	"BC154962 // Xenopus laevis cDNA clone IMAGE:8461998, containing frame-shift errors. // gb_htc // 14 // ---"	---
Xl2.3794.3.A1_at	1.03652	8.92646	6.34496	8.20132e-06	0.000595658	3.86517	Xl.3794.3.A1_at	X_laevis_2 Array	Xenopus laevis	10-Aug-10	Consensus sequence	GenBank	Xl2.3794.3	"gb:DT080902 /DB_XREF=gi:72380298 /DB_XREF=AGENCOURT_55800021 /CLONE=IMAGE:8072482 /TID=Xl.3794.3 /CNT=2 /FEA=EST /TIER=ConsEnd /STK=0 /UG=Xl.3794 /UG_TITLE=Transcribed locus, moderately similar to NP_001007663.1 archain (Rattus norvegicus) /REP_ORG=X. laevis"	DT080902	Xl.3794	Xl.3794	Archain 1	arcn1	full length	380375	Q7T0U9	---	NP_001080683	NM_001087214	0006810 // transport // inferred from electronic annotation /// 0006886 // intracellular protein transport // inferred from electronic annotation /// 0016192 // vesicle-mediated transport // inferred from electronic annotation	0030131 // clathrin adaptor complex // inferred from electronic annotation	0005515 // protein binding // inferred from electronic annotation	---	---	This probe set was annotated using the Accession mapped clusters based pipeline to a UniGene identifier using 1 transcripts. // false // Accession mapped clusters // E	BG814280	BG814280 // /DB_XREF=daf65d10.y1 /CLONE=IMAGE:4743235 // gb // --- // ---	---
Xl2.3045.1.S2_at	1.03553	11.9881	6.32117	8.57908e-06	0.000612162	3.82149	Xl.3045.1.S2_at	X_laevis_2 Array	Xenopus laevis	10-Aug-10	Consensus sequence	GenBank	Xl2.3045.1	gb:BM262017 /DB_XREF=gi:17925057 /DB_XREF=dag39f05.x3 /CLONE=IMAGE:4784000 /TID=Xl.3045.1 /CNT=96 /FEA=FLmRNA /TIER=Stack /STK=13 /LL=380166 /UG_GENE=arf-1 /UG=Xl.3045 /UG_TITLE=ADP-ribosylation factor 1 /FL=gb:BC044960.1 /REP_ORG=X. laevis	BM262017	Xl.3045	Xl.3045	ADP-ribosylation factor 5	arf5	full length	380166	P51643	---	NP_001080474	NM_001087005	0006810 // transport // inferred from electronic annotation /// 0007264 // small GTPase mediated signal transduction // inferred from electronic annotation /// 0015031 // protein transport // inferred from electronic annotation /// 0016192 // vesicle-mediated transport // inferred from electronic annotation	0005622 // intracellular // inferred from electronic annotation /// 0005794 // Golgi apparatus // inferred from electronic annotation	0000166 // nucleotide binding // inferred from electronic annotation /// 0005525 // GTP binding // inferred from electronic annotation	---	---	This probe set was annotated using the Accession mapped clusters based pipeline to a Entrez Gene identifier using 1 transcripts. // false // Accession mapped clusters // E	BC044960	"BC044960 // /DEF=Xenopus laevis, similar to ADP-ribosylation factor 1, clone MGC:52573 IMAGE:5569923, mRNA, complete cds. /PROD=similar to ADP-ribosylation factor 1 // gb // --- // --- /// BC044960 // /DEF=Xenopus laevis ADP-ribosylation factor 1, mRNA (cDNA clone MGC:52573 IMAGE:5569923), complete cds. /GEN=arf-1-prov /PROD=arf-1-prov protein // gb // --- // ---"	---
Xl2.13664.2.S1_at	1.03538	9.47373	5.78786	2.40237e-05	0.0010683	2.82045	Xl.13664.2.S1_at	X_laevis_2 Array	Xenopus laevis	10-Aug-10	Consensus sequence	GenBank	Xl2.13664.2	gb:DY564606 /DB_XREF=gi:88888513 /DB_XREF=AGENCOURT_69679545 /CLONE=IMAGE:8329443 /TID=Xl.13664.2 /CNT=7 /FEA=EST /TIER=ConsEnd /STK=0 /UG=Xl.13664 /UG_TITLE=Transcribed locus /REP_ORG=X. laevis	DY564606	Xl.13664	Xl.16104	---	---	est	---	---	---	---	---	---	---	---	---	---	This probe set was annotated using the Accession mapped clusters based pipeline to a UniGene identifier using 7 transcripts. // false // Accession mapped clusters // E	"BJ059379,BJ059400,BJ073654,BJ074842,BU903463,CB983310,DY564606"	BJ059379 // /DB_XREF=BJ059379 /CLONE=XL062g19 // gb // --- // --- /// BJ059400 // /DB_XREF=BJ059400 /CLONE=XL062h19 // gb // --- // --- /// BJ073654 // /DB_XREF=BJ073654 /CLONE=XL097k06 // gb // --- // --- /// BJ074842 // /DB_XREF=BJ074842 /CLONE=XL071k03 // gb // --- // --- /// BU903463 // /DB_XREF=AGENCOURT_10123544 /CLONE=IMAGE:4030873 // gb // --- // --- /// CB983310 // /DB_XREF=AGENCOURT_139…	---
Xl2.55195.1.S1_x_at	1.03472	5.37712	6.06615	1.39708e-05	0.000803274	3.34787	Xl.55195.1.S1_x_at	X_laevis_2 Array	Xenopus laevis	10-Aug-10	Consensus sequence	GenBank	Xl2.55195.1	"gb:BJ058363 /DB_XREF=gi:17479941 /DB_XREF=BJ058363 /CLONE=XL059b10 /TID=Xl.55195.1 /CNT=2 /FEA=EST /TIER=ConsEnd /STK=0 /UG=Xl.55195 /UG_TITLE=Transcribed locus, moderately similar to NP_032905.2 lymphocyte cytosolic protein 1 (Mus musculus) /REP_ORG=X. laevis"	BJ058363	Xl.55195	Xl.77890	---	---	est	---	---	---	---	---	---	---	---	---	---	This probe set was annotated using the Accession mapped clusters based pipeline to a UniGene identifier using 2 transcripts. // false // Accession mapped clusters // E	"BJ058363,CB208419"	BJ058363 // /DB_XREF=BJ058363 /CLONE=XL059b10 // gb // --- // --- /// CB208419 // /DB_XREF=AGENCOURT_11373885 /CLONE=IMAGE:6881245 // gb // --- // ---	---
Xl2.20070.1.S2_x_at	1.03431	9.34786	6.42846	7.00633e-06	0.000532644	4.01789	Xl.20070.1.S2_x_at	X_laevis_2 Array	Xenopus laevis	10-Aug-10	Consensus sequence	GenBank	Xl2.20070.1	gb:CB201028 /DB_XREF=gi:29146953 /DB_XREF=AGENCOURT_11243823 /CLONE=IMAGE:6876161 /TID=Xl.20070.1 /CNT=56 /FEA=FLmRNA /TIER=ConsEnd /STK=0 /LL=380101 /UG_GENE=tcfe2a /UG=Xl.20070 /UG_TITLE=Transcription factor E2a /FL=gb:BC044064.1 /REP_ORG=X. laevis	CB201028	Xl.20070	Xl.20070	transcription factor E2a	tcfe2a	full length	380101	Q7ZXY5 /// Q91608	---	NP_001080409	NM_001086940	0045449 // regulation of transcription // inferred from electronic annotation	0005634 // nucleus // inferred from electronic annotation	0030528 // transcription regulator activity // inferred from electronic annotation	---	---	This probe set was annotated using the Accession mapped clusters based pipeline to a Entrez Gene identifier using 1 transcripts. // false // Accession mapped clusters // E	BC044064	"BC044064 // /DEF=Xenopus laevis, clone MGC:52618 IMAGE:4681281, mRNA, complete cds. /PROD=Unknown (protein for MGC:52618) // gb // --- // --- /// BC044064 // /DEF=Xenopus laevis transcription factor E2a, mRNA (cDNA clone MGC:52618 IMAGE:4681281), complete cds. /GEN=tcfe2a-prov /PROD=tcfe2a-prov protein // gb // --- // ---"	NM_001086199 // refseq // 1 // Cross Hyb Matching Probes
Xl2.30365.1.S1_at	1.0342	6.61865	5.6146	3.38416e-05	0.00130158	2.48666	Xl.30365.1.S1_at	X_laevis_2 Array	Xenopus laevis	10-Aug-10	Consensus sequence	GenBank	Xl2.30365.1	"gb:BU909020 /DB_XREF=gi:24090934 /DB_XREF=AGENCOURT_10486588 /CLONE=IMAGE:6634594 /TID=Xl.30365.1 /CNT=7 /FEA=EST /TIER=ConsEnd /STK=0 /UG=Xl.30365 /UG_TITLE=Transcribed locus, weakly similar to XP_574942.1 PREDICTED: similar to regulatory factor X-associated protein (Rattus norvegicus) /REP_ORG=X. laevis"	BU909020	Xl.30365	Xl.70803	---	---	est	---	---	---	---	---	---	---	---	---	---	This probe set was annotated using the Accession mapped clusters based pipeline to a UniGene identifier using 7 transcripts. // false // Accession mapped clusters // E	"AW644094,BG162955,BJ614463,BJ625098,BJ631151,BJ641584,BU909020"	AW644094 // /DB_XREF=cm37c12.w1 /CLONE=PBX0136C12 // gb // --- // --- /// BG162955 // /DB_XREF=df27h12.y1 /CLONE=IMAGE:3579887 // gb // --- // --- /// BJ614463 // /DB_XREF=BJ614463 /CLONE=XL168d16 // gb // --- // --- /// BJ625098 // /DB_XREF=BJ625098 /CLONE=XL210i13 // gb // --- // --- /// BJ631151 // /DB_XREF=BJ631151 /CLONE=XL168d16 // gb // --- // --- /// BJ641584 // /DB_XREF=BJ641584 /CLONE=X…	---
Xl2.958.1.S2_at	1.03381	10.2857	5.94432	1.76903e-05	0.000921187	3.11831	Xl.958.1.S2_at	X_laevis_2 Array	Xenopus laevis	10-Aug-10	Consensus sequence	GenBank	Xl2.958.1	"gb:BC084972.1 /DB_XREF=gi:54648610 /TID=Xl.958.1 /CNT=25 /FEA=FLmRNA /TIER=FL /STK=1 /UG=Xl.958 /DEF=Xenopus laevis cDNA clone MGC:84408 IMAGE:7019052, complete cds. /PROD=Unknown (protein for MGC:84408) /FL=gb:BC084972.1 gb:AF237679.1 gb:AB038353.1 /REP_ORG=X. laevis"	BC084972.1	Xl.958	Xl.958	zinc finger E-box binding homeobox 2	zeb2	full length	100049718	Q5U4S2 /// Q9I8P1 /// Q9IB60	---	NP_001092145	NM_001098675	"0006355 // regulation of transcription, DNA-dependent // inferred from electronic annotation"	0005622 // intracellular // inferred from electronic annotation	0003676 // nucleic acid binding // inferred from electronic annotation /// 0003700 // transcription factor activity // inferred from electronic annotation /// 0008270 // zinc ion binding // inferred from electronic annotation /// 0043565 // sequence-specific DNA binding // inferred from electronic annotation	---	---	This probe set was annotated using the Matching Probes based pipeline to a Entrez Gene identifier using 2 transcripts. // false // Matching Probes // A	"BC084972(14),NM_001098675(14)"	"BC084972 // Xenopus laevis Smad-interacting protein 1, mRNA (cDNA clone MGC:84408 IMAGE:7019052), complete cds. // gb // 14 // --- /// NM_001098675 // Xenopus laevis zinc finger E-box binding homeobox 2 (zeb2), mRNA. // refseq // 14 // ---"	---
Xl2.20950.2.S2_at	1.03202	10.4456	6.00313	1.5781e-05	0.000863022	3.2294	Xl.20950.2.S2_at	X_laevis_2 Array	Xenopus laevis	10-Aug-10	Consensus sequence	GenBank	Xl2.20950.2	gb:BP689160 /DB_XREF=gi:46037115 /DB_XREF=BP689160 /CLONE=XL423j09ex /TID=Xl.20950.2 /CNT=95 /FEA=FLmRNA /TIER=ConsEnd /STK=0 /LL=380538 /UG_GENE=skp1a /UG=Xl.20950 /UG_TITLE=S-phase kinase-associated protein 1A (p19A) /FL=gb:AF176352.1 gb:AF169342.1 /REP_ORG=X. laevis	BP689160	Xl.20950	Xl.57174	S-phase kinase-associated protein 1	skp1	full length	380538	Q71U00	---	NP_001080844	NM_001087375	0006511 // ubiquitin-dependent protein catabolic process // inferred from electronic annotation	---	0005515 // protein binding // inferred from electronic annotation /// 0005515 // protein binding // inferred from physical interaction	---	---	This probe set was annotated using the Accession mapped clusters based pipeline to a Entrez Gene identifier using 2 transcripts. // false // Accession mapped clusters // E	"AF169342,AF176352"	"AF169342 // /DEF=Xenopus laevis Skp1 mRNA, complete cds. /PROD=Skp1 // gb // --- // --- /// AF176352 // /DEF=Xenopus laevis SCF complex protein (Skp1) mRNA, complete cds. /GEN=Skp1 /PROD=SCF complex protein // gb // --- // ---"	NM_001087375 // refseq // 8 // Cross Hyb Matching Probes
Xl2.56788.2.S1_at	1.02984	7.04735	5.31219	6.21054e-05	0.00191001	1.89468	Xl.56788.2.S1_at	X_laevis_2 Array	Xenopus laevis	10-Aug-10	Consensus sequence	GenBank	Xl2.56788.2	gb:EB645543 /DB_XREF=gi:93206959 /DB_XREF=AGENCOURT_75548402 /CLONE=IMAGE:8548805 /TID=Xl.56788.2 /CNT=2 /FEA=EST /TIER=ConsEnd /STK=0 /UG=Xl.56788 /UG_TITLE=Transcribed locus /REP_ORG=X. laevis	EB645543	Xl.56788	Xl.56788	"tubulin tyrosine ligase-like family, member 1"	ttll1	full length	100036964	A1L2V4	---	NP_001091196	NM_001097727	0006464 // protein modification process // inferred from electronic annotation	---	0004835 // tubulin-tyrosine ligase activity // inferred from electronic annotation	---	---	This probe set was annotated using the Matching Probes based pipeline to a Entrez Gene identifier using 1 transcripts. // false // Matching Probes // A	NM_001097727(14)	"NM_001097727 // Xenopus laevis tubulin tyrosine ligase-like family, member 1 (ttll1), mRNA. // refseq // 14 // ---"	---
Xl2.21556.1.S1_s_at	1.02868	6.45548	5.29228	6.46637e-05	0.00194098	1.8553	Xl.21556.1.S1_s_at	X_laevis_2 Array	Xenopus laevis	10-Aug-10	Consensus sequence	GenBank	Xl2.21556.1	"gb:AJ311714.1 /DB_XREF=gi:13509272 /TID=Xl.21556.1 /CNT=1 /FEA=mRNA /TIER=ConsEnd /STK=0 /LL=378636 /UG_GENE=lhx7-A /UG=Xl.21556 /UG_TITLE=Putative LIM homeodomain transcription factor, N terminal /DEF=Xenopus laevis partial mRNA for Lhx7 protein (Lhx7 gene), N-terminal. /REP_ORG=X. laevis"	AJ311714.1	Xl.21556	Xl.34179	LIM homeobox 8	lhx8	full length	379649	Q6PF48	---	NP_001079958	NM_001086489	---	---	0008270 // zinc ion binding // inferred from electronic annotation /// 0046872 // metal ion binding // inferred from electronic annotation	---	---	This probe set was annotated using the Matching Probes based pipeline to a Entrez Gene identifier using 1 transcripts. // false // Matching Probes // A	NM_001086489(14)	"NM_001086489 // Xenopus laevis LIM homeobox 8 (lhx8), mRNA. // refseq // 14 // ---"	---
Xl2.12931.2.S1_at	1.02671	9.15806	5.33741	5.90134e-05	0.00184027	1.94449	Xl.12931.2.S1_at	X_laevis_2 Array	Xenopus laevis	10-Aug-10	Consensus sequence	GenBank	Xl2.12931.2	gb:BX852116 /DB_XREF=gi:39740097 /DB_XREF=BX852116 /CLONE=IMAGp998M1310199 ; IMAGE:4436532 /TID=Xl.12931.2 /CNT=3 /FEA=EST /TIER=ConsEnd /STK=0 /UG=Xl.12931 /UG_TITLE=Transcribed locus /REP_ORG=X. laevis	BX852116	Xl.12931	Xl.78519	---	---	est	---	---	---	---	---	---	---	---	---	---	This probe set was annotated using the Accession mapped clusters based pipeline to a UniGene identifier using 3 transcripts. // false // Accession mapped clusters // E	"AW765580,BX851417,BX852116"	AW765580 // /DB_XREF=da74c07.y1 /CLONE=IMAGE:3200652 // gb // --- // --- /// BX851417 // /DB_XREF=BX851417 /CLONE=IMAGp998F137824 ; IMAGE:3200652 // gb // --- // --- /// BX852116 // /DB_XREF=BX852116 /CLONE=IMAGp998M1310199 ; IMAGE:4436532 // gb // --- // ---	---
Xl2.15573.2.S1_a_at	1.026	5.63235	4.43031	0.00038687	0.00592655	0.110909	Xl.15573.2.S1_a_at	X_laevis_2 Array	Xenopus laevis	10-Aug-10	Consensus sequence	GenBank	Xl2.15573.2	gb:BJ060775 /DB_XREF=gi:17500516 /DB_XREF=BJ060775 /CLONE=XL066m18 /TID=Xl.15573.2 /CNT=2 /FEA=EST /TIER=ConsEnd /STK=0 /UG=Xl.15573 /UG_TITLE=Transcribed locus /REP_ORG=X. laevis	BJ060775	Xl.15573	Xl.72803	---	---	est	---	---	---	---	---	---	---	---	---	---	This probe set was annotated using the Accession mapped clusters based pipeline to a UniGene identifier using 1 transcripts. // false // Accession mapped clusters // E	BJ038048	BJ038048 // /DB_XREF=BJ038048 /CLONE=XL042f04 // gb // --- // ---	---
Xl2.55905.1.S1_at	1.02516	6.79683	5.58826	3.5663e-05	0.00133634	2.43557	Xl.55905.1.S1_at	X_laevis_2 Array	Xenopus laevis	10-Aug-10	Consensus sequence	GenBank	Xl2.55905.1	"gb:DY560768 /DB_XREF=gi:88884675 /DB_XREF=AGENCOURT_69664824 /CLONE=IMAGE:8332548 /TID=Xl.55905.1 /CNT=2 /FEA=EST /TIER=ConsEnd /STK=0 /UG=Xl.55905 /UG_TITLE=Transcribed locus, weakly similar to XP_516458.1 PREDICTED: similar to T-cell leukemia translocation altered gene (Pan troglodytes) /REP_ORG=X. laevis"	DY560768	Xl.55905	Xl.55905	Hypothetical protein LOC100037040	LOC100037040	full length	100037040	A1L3L4 /// A8WH33	---	---	---	---	---	---	---	---	This probe set was annotated using the Matching Probes based pipeline to a UniGene identifier using 1 transcripts. // false // Matching Probes // A	BC154955(10)	"BC154955 // Xenopus laevis cDNA clone MGC:181613 IMAGE:8737127, complete cds. // gb // 10 // ---"	---
Xl2.53775.1.S1_s_at	1.0228	7.5921	7.20298	1.70142e-06	0.000279559	5.3848	Xl.53775.1.S1_s_at	X_laevis_2 Array	Xenopus laevis	10-Aug-10	Consensus sequence	GenBank	Xl2.53775.1	"gb:CA986925 /DB_XREF=gi:27519598 /DB_XREF=AGENCOURT_11113665 /CLONE=IMAGE:6863458 /TID=Xl.53775.1 /CNT=3 /FEA=EST /TIER=ConsEnd /STK=0 /UG=Xl.53775 /UG_TITLE=Transcribed locus, strongly similar to XP_424784.1 PREDICTED: similar to nicotinamide nucleotide transhydrogenase (Gallus gallus) /REP_ORG=X. laevis"	CA986925	Xl.53775	Xl.53775	nicotinamide nucleotide transhydrogenase	nnt	full length	447528	Q66J07	EC:1.6.1.2	NP_001087704	NM_001094235	0008152 // metabolic process // inferred from electronic annotation /// 0015992 // proton transport // inferred from electronic annotation /// 0055114 // oxidation reduction // inferred from electronic annotation	---	0003824 // catalytic activity // inferred from electronic annotation /// 0005488 // binding // inferred from electronic annotation /// 0008746 // NAD(P) transhydrogenase activity // inferred from electronic annotation /// 0008750 // NAD(P)+ transhydrogenase (AB-specific) activity // inferred from electronic annotation /// 0016491 // oxidoreductase activity // inferred from electronic annotation	---	"AAH81117.1 // span:476-498,505-524,529-551,558-580,595-617,622-644,672-691,703-725,740-759,780-797,817-839,852-874 // numtm:12 /// NP_001087704.1 // span:476-498,505-524,529-551,558-580,595-617,622-644,672-691,703-725,740-759,780-797,817-839,852-874 // numtm:12"	This probe set was annotated using the Matching Probes based pipeline to a Entrez Gene identifier using 2 transcripts. // false // Matching Probes // A	"BC081117(14),NM_001094235(14)"	"BC081117 // Xenopus laevis MGC83563 protein, mRNA (cDNA clone MGC:83563 IMAGE:5079294), complete cds. // gb // 14 // --- /// NM_001094235 // Xenopus laevis nicotinamide nucleotide transhydrogenase (nnt), nuclear gene encoding mitochondrial protein, mRNA. // refseq // 14 // ---"	---
Xl2.54250.1.S1_a_at	1.02272	12.2398	5.50632	4.20037e-05	0.00144779	2.27605	Xl.54250.1.S1_at	X_laevis_2 Array	Xenopus laevis	10-Aug-10	Consensus sequence	GenBank	Xl2.54250.1	gb:DT074209 /DB_XREF=gi:72373458 /DB_XREF=AGENCOURT_56024173 /CLONE=IMAGE:8076461 /TID=Xl.54250.1 /CNT=2 /FEA=EST /TIER=ConsEnd /STK=0 /UG=Xl.54250 /UG_TITLE=Transcribed locus /REP_ORG=X. laevis	DT074209	Xl.54250	Xl.54250	---	---	est	---	---	---	---	---	---	---	---	---	---	This probe set was annotated using the Accession mapped clusters based pipeline to a UniGene identifier using 2 transcripts. // false // Accession mapped clusters // E	"BJ067273,DT074209"	BJ067273 // /DB_XREF=BJ067273 /CLONE=XL100b18 // gb // --- // --- /// DT074209 // /DB_XREF=AGENCOURT_56024173 /CLONE=IMAGE:8076461 // gb // --- // ---	---
Xl2.53841.1.S1_at	1.02209	4.91797	6.01432	1.54428e-05	0.00085747	3.25047	Xl.53841.1.S1_at	X_laevis_2 Array	Xenopus laevis	10-Aug-10	Consensus sequence	GenBank	Xl2.53841.1	"gb:DR721481 /DB_XREF=gi:70895593 /DB_XREF=AGENCOURT_54837905 /CLONE=IMAGE:7983357 /TID=Xl.53841.1 /CNT=3 /FEA=EST /TIER=ConsEnd /STK=0 /UG=Xl.53841 /UG_TITLE=Transcribed locus, moderately similar to XP_423296.1 PREDICTED: similar to eukaryotic translation initiation factor 4 gamma, 3 (Gallus gallus) /REP_ORG=X. laevis"	DR721481	Xl.53841	Xl.79910	---	---	est	---	---	---	---	---	---	---	---	---	---	This probe set was annotated using the Accession mapped clusters based pipeline to a UniGene identifier using 3 transcripts. // false // Accession mapped clusters // E	"CF521536,DR721481,EB470647"	CF521536 // /DB_XREF=AGENCOURT_15518655 /CLONE=IMAGE:7010089 // gb // --- // --- /// DR721481 // /DB_XREF=AGENCOURT_54837905 /CLONE=IMAGE:7983357 // gb // --- // --- /// EB470647 // /DB_XREF=AGENCOURT_74312150 /CLONE=IMAGE:8541874 // gb // --- // ---	---
Xl2.48835.1.S1_s_at	1.02014	9.40142	5.54462	3.89068e-05	0.00140039	2.35071	Xl.48835.1.S1_s_at	X_laevis_2 Array	Xenopus laevis	10-Aug-10	Consensus sequence	GenBank	Xl2.48835.1	"gb:BC078593.1 /DB_XREF=gi:51874017 /TID=Xl.48835.1 /CNT=9 /FEA=mRNA /TIER=ConsEnd /STK=0 /LL=446965 /UG_GENE=LOC446965 /UG=Xl.48835 /UG_TITLE=Hypothetical protein LOC446965 /DEF=Xenopus laevis hypothetical protein LOC446965, mRNA (cDNA clone IMAGE:6874426), partial cds. /REP_ORG=X. laevis"	BC078593.1	Xl.48835	Xl.48835	core promoter element binding protein /// Kruppel-like factor 6	copeb /// klf6	full length	379949 /// 446965	Q66KQ9 /// Q7ZXK7	---	NP_001080257	NM_001086788	---	0005622 // intracellular // inferred from electronic annotation	0003676 // nucleic acid binding // inferred from electronic annotation /// 0008270 // zinc ion binding // inferred from electronic annotation	---	---	This probe set was annotated using the Matching Probes based pipeline to a Entrez Gene identifier using 3 transcripts. // true // Matching Probes // A	"BC044713(14),BC078593(14),NM_001086788(14)"	"BC044713 // Xenopus laevis core promoter element binding protein, mRNA (cDNA clone MGC:53475 IMAGE:5572195), complete cds. // gb // 14 // --- /// BC078593 // Xenopus laevis hypothetical protein LOC446965, mRNA (cDNA clone IMAGE:6874426), partial cds. // gb // 14 // --- /// NM_001086788 // Xenopus laevis core promoter element binding protein (copeb), mRNA. // refseq // 14 // ---"	---
Xl2.56641.1.S1_at	1.01994	5.58279	6.16137	1.16331e-05	0.000725128	3.52583	Xl.56641.1.S1_at	X_laevis_2 Array	Xenopus laevis	10-Aug-10	Consensus sequence	GenBank	Xl2.56641.1	"gb:EB466105 /DB_XREF=gi:92063429 /DB_XREF=AGENCOURT_73664349 /CLONE=IMAGE:8537490 /TID=Xl.56641.1 /CNT=3 /FEA=EST /TIER=ConsEnd /STK=0 /UG=Xl.56641 /UG_TITLE=Transcribed locus, moderately similar to XP_422828.1 PREDICTED: similar to TCDD-inducible poly(ADP-ribose) polymerase (Gallus gallus) /REP_ORG=X. laevis"	EB466105	Xl.56641	Xl.9596	---	---	est	---	---	---	---	---	---	---	---	---	---	This probe set was annotated using the Accession mapped clusters based pipeline to a UniGene identifier using 3 transcripts. // false // Accession mapped clusters // E	"BG406849,BX843439,EB466105"	BG406849 // /DB_XREF=dac20h02.y1 /CLONE=IMAGE:4407771 // gb // --- // --- /// BX843439 // /DB_XREF=BX843439 /CLONE=IMAGp998O0410124 ; IMAGE:4407771 // gb // --- // --- /// EB466105 // /DB_XREF=AGENCOURT_73664349 /CLONE=IMAGE:8537490 // gb // --- // ---	---
Xl2.52397.1.S1_at	1.01983	6.62576	5.89426	1.95031e-05	0.000979206	3.02338	Xl.52397.1.S1_at	X_laevis_2 Array	Xenopus laevis	10-Aug-10	Consensus sequence	GenBank	Xl2.52397.1	gb:CD254128 /DB_XREF=gi:31014594 /DB_XREF=AGENCOURT_14160363 /CLONE=IMAGE:6947758 /TID=Xl.52397.1 /CNT=4 /FEA=EST /TIER=ConsEnd /STK=0 /UG=Xl.52397 /UG_TITLE=Transcribed locus /REP_ORG=X. laevis	CD254128	Xl.52397	Xl.71123	---	---	est	---	---	---	---	---	---	---	---	---	---	This probe set was annotated using the Accession mapped clusters based pipeline to a UniGene identifier using 4 transcripts. // false // Accession mapped clusters // E	"AW634624,AW642105,BJ069759,CD254128"	AW634624 // /DB_XREF=bl22h10.w1 /CLONE=PBX0022H10 // gb // --- // --- /// AW642105 // /DB_XREF=cm15a04.w1 /CLONE=PBX0114A04 // gb // --- // --- /// BJ069759 // /DB_XREF=BJ069759 /CLONE=XL054h18 // gb // --- // --- /// CD254128 // /DB_XREF=AGENCOURT_14160363 /CLONE=IMAGE:6947758 // gb // --- // ---	---
Xl2.54760.1.S1_at	1.01927	6.25054	5.59306	3.53232e-05	0.00133634	2.4449	Xl.54760.1.S1_at	X_laevis_2 Array	Xenopus laevis	10-Aug-10	Consensus sequence	GenBank	Xl2.54760.1	gb:DT061809 /DB_XREF=gi:72361058 /DB_XREF=AGENCOURT_55788411 /CLONE=IMAGE:8075921 /TID=Xl.54760.1 /CNT=4 /FEA=EST /TIER=ConsEnd /STK=0 /UG=Xl.54760 /UG_TITLE=Transcribed locus /REP_ORG=X. laevis	DT061809	Xl.54760	Xl.7861	---	---	est	---	---	---	---	---	---	---	---	---	---	This probe set was annotated using the Accession mapped clusters based pipeline to a UniGene identifier using 4 transcripts. // false // Accession mapped clusters // E	"BM261302,BX849465,DT061809,EB481240"	BM261302 // /DB_XREF=dai46e12.y1 /CLONE=IMAGE:4964831 // gb // --- // --- /// BX849465 // /DB_XREF=BX849465 /CLONE=IMAGp998I2410939 ; IMAGE:4964831 // gb // --- // --- /// DT061809 // /DB_XREF=AGENCOURT_55788411 /CLONE=IMAGE:8075921 // gb // --- // --- /// EB481240 // /DB_XREF=AGENCOURT_73689768 /CLONE=IMAGE:8527367 // gb // --- // ---	---
Xl2.568.1.S2_at	1.01872	7.89197	6.92135	2.81974e-06	0.000355615	4.89819	Xl.568.1.S2_at	X_laevis_2 Array	Xenopus laevis	10-Aug-10	Consensus sequence	GenBank	Xl2.568.1	"gb:AF130453.1 /DB_XREF=gi:6531396 /TID=Xl.568.1 /CNT=7 /FEA=FLmRNA /TIER=FL /STK=1 /LL=398142 /UG_GENE=LOC398142 /UG=Xl.568 /DEF=Xenopus laevis polycomblike PCL1 mRNA, complete cds. /PROD=polycomblike PCL1 /FL=gb:AF130453.1 gb:BC073196.1 /REP_ORG=X. laevis"	AF130453.1	Xl.568	Xl.54834	PHD finger protein 1	phf1	full length	398142	Q6GPE3 /// Q9PTQ3	---	NP_001081958	NM_001088489	---	---	0003676 // nucleic acid binding // inferred from electronic annotation /// 0005515 // protein binding // inferred from electronic annotation /// 0008270 // zinc ion binding // inferred from electronic annotation /// 0046872 // metal ion binding // inferred from electronic annotation	---	---	This probe set was annotated using the Matching Probes based pipeline to a Entrez Gene identifier using 2 transcripts. // false // Matching Probes // A	"AF130453(14),NM_001088489(14)"	"AF130453 // Xenopus laevis polycomblike PCL1 mRNA, complete cds. // gb // 14 // --- /// NM_001088489 // Xenopus laevis PHD finger protein 1 (phf1), mRNA. // refseq // 14 // ---"	---
Xl2.53967.1.S1_at	1.01856	6.5571	5.75077	2.58437e-05	0.00111525	2.74934	Xl.53967.1.S1_at	X_laevis_2 Array	Xenopus laevis	10-Aug-10	Consensus sequence	GenBank	Xl2.53967.1	"gb:BC099317.1 /DB_XREF=gi:68534434 /TID=Xl.53967.1 /CNT=3 /FEA=FLmRNA /TIER=FL /STK=1 /UG=Xl.53967 /DEF=Xenopus laevis cDNA clone MGC:116511 IMAGE:6938034, complete cds. /PROD=Unknown (protein for MGC:116511) /FL=gb:BC099317.1 /REP_ORG=X. laevis"	BC099317.1	Xl.53967	Xl.53967	regulator of G-protein signaling 6	rgs6	full length	734690	Q4KLA8	---	NP_001089630	NM_001096161	0007186 // G-protein coupled receptor protein signaling pathway // inferred from electronic annotation	0005834 // heterotrimeric G-protein complex // inferred from electronic annotation	0004871 // signal transducer activity // inferred from electronic annotation	---	---	This probe set was annotated using the Matching Probes based pipeline to a Entrez Gene identifier using 1 transcripts. // false // Matching Probes // A	NM_001096161(14)	"NM_001096161 // Xenopus laevis regulator of G-protein signaling 6 (rgs6), mRNA. // refseq // 14 // ---"	---
Xl2.52130.1.S1_at	1.01519	6.76134	5.18605	8.0268e-05	0.00216205	1.64442	Xl.52130.1.S1_at	X_laevis_2 Array	Xenopus laevis	10-Aug-10	Consensus sequence	GenBank	Xl2.52130.1	"gb:BU906212 /DB_XREF=gi:24088126 /DB_XREF=AGENCOURT_10454802 /CLONE=IMAGE:6631177 /TID=Xl.52130.1 /CNT=5 /FEA=EST /TIER=ConsEnd /STK=0 /UG=Xl.52130 /UG_TITLE=Transcribed locus, strongly similar to XP_425024.1 PREDICTED: similar to transducin-like enhancer protein 1; enhancer of split groucho 1; transducin-like enhancer of split 1; transducin-like enhancer of split 1, homolog of Drosophila E(sp1)…	BU906212	Xl.52130	Xl.77792	---	---	est	---	---	---	---	---	---	---	---	---	---	This probe set was annotated using the Accession mapped clusters based pipeline to a UniGene identifier using 5 transcripts. // false // Accession mapped clusters // E	"BI444874,BM191056,BU906212,BU915481,CA793969"	BI444874 // /DB_XREF=dae79d10.y3 /CLONE=IMAGE:4680258 // gb // --- // --- /// BM191056 // /DB_XREF=daj31d10.y1 /CLONE=IMAGE:5078059 // gb // --- // --- /// BU906212 // /DB_XREF=AGENCOURT_10454802 /CLONE=IMAGE:6631177 // gb // --- // --- /// BU915481 // /DB_XREF=AGENCOURT_10493396 /CLONE=IMAGE:6642175 // gb // --- // --- /// CA793969 // /DB_XREF=AGENCOURT_11041464 /CLONE=IMAGE:6866139 // gb // ---…	---
Xl2.56134.1.S1_at	1.01452	5.06562	5.09423	9.68618e-05	0.00246226	1.46109	Xl.56134.1.S1_at	X_laevis_2 Array	Xenopus laevis	10-Aug-10	Consensus sequence	GenBank	Xl2.56134.1	gb:EB480105 /DB_XREF=gi:92077435 /DB_XREF=AGENCOURT_73647994 /CLONE=IMAGE:8536851 /TID=Xl.56134.1 /CNT=3 /FEA=EST /TIER=ConsEnd /STK=0 /UG=Xl.56134 /UG_TITLE=Transcribed locus /REP_ORG=X. laevis	EB480105	Xl.56134	Xl.56134	---	---	est	---	---	---	---	---	---	---	---	---	---	This probe set was annotated using the Accession mapped clusters based pipeline to a UniGene identifier using 3 transcripts. // false // Accession mapped clusters // E	"BQ733587,EB461903,EB480105"	BQ733587 // /DB_XREF=AGENCOURT_8098798 /CLONE=IMAGE:5570658 // gb // --- // --- /// EB461903 // /DB_XREF=AGENCOURT_73509482 /CLONE=IMAGE:8461992 // gb // --- // --- /// EB480105 // /DB_XREF=AGENCOURT_73647994 /CLONE=IMAGE:8536851 // gb // --- // ---	---
Xl2.232.1.S1_at	1.01071	10.795	5.43411	4.85543e-05	0.00160229	2.13474	Xl.232.1.S1_at	X_laevis_2 Array	Xenopus laevis	10-Aug-10	Consensus sequence	GenBank	Xl2.232.1	"gb:AF035015.1 /DB_XREF=gi:2660904 /GEN=xsypii /TID=Xl.232.1 /CNT=18 /FEA=FLmRNA /TIER=FL /STK=1 /LL=394285 /UG=Xl.232 /DEF=Xenopus laevis synaptophysin (xsypii) mRNA, complete cds. /PROD=synaptophysin /FL=gb:BC084405.1 gb:AF035015.1 /REP_ORG=X. laevis"	AF035015.1	Xl.232	Xl.232	synaptophysin	syp-B	full length	394285	O57344	---	NP_001080942	NM_001087473	0006810 // transport // inferred from electronic annotation	0008021 // synaptic vesicle // inferred from electronic annotation /// 0016020 // membrane // inferred from electronic annotation /// 0016021 // integral to membrane // inferred from electronic annotation	0005215 // transporter activity // inferred from electronic annotation	---	"AAH84405.1 // span:21-43,100-122,135-154,198-220 // numtm:4 /// AAB88136.1 // span:21-43,100-122,135-154,198-220 // numtm:4 /// NP_001080942.1 // span:21-43,100-122,135-154,198-220 // numtm:4"	This probe set was annotated using the Matching Probes based pipeline to a Entrez Gene identifier using 3 transcripts. // false // Matching Probes // A	"AF035015(14),BC084405(14),NM_001087473(14)"	"AF035015 // Xenopus laevis synaptophysin (xsypii) mRNA, complete cds. // gb // 14 // --- /// BC084405 // Xenopus laevis synaptophysin, mRNA (cDNA clone MGC:86267 IMAGE:7019044), complete cds. // gb // 14 // --- /// NM_001087473 // Xenopus laevis synaptophysin (syp-B), mRNA. // refseq // 14 // ---"	---
Xl2.9231.2.S1_at	1.01032	7.54403	5.68203	2.96029e-05	0.00121312	2.61705	Xl.9231.2.S1_at	X_laevis_2 Array	Xenopus laevis	10-Aug-10	Consensus sequence	GenBank	Xl2.9231.2	gb:BJ049504 /DB_XREF=gi:17378903 /DB_XREF=BJ049504 /CLONE=XL026f13 /TID=Xl.9231.2 /CNT=4 /FEA=EST /TIER=ConsEnd /STK=1 /UG=Xl.9231 /UG_TITLE=Transcribed locus /REP_ORG=X. laevis	BJ049504	Xl.9231	Xl.9231	---	---	est	---	---	---	---	---	---	---	---	---	---	This probe set was annotated using the Accession mapped clusters based pipeline to a UniGene identifier using 4 transcripts. // false // Accession mapped clusters // E	"BJ049504,BJ057216,BJ058361,BJ623714"	BJ049504 // /DB_XREF=BJ049504 /CLONE=XL026f13 // gb // --- // --- /// BJ057216 // /DB_XREF=BJ057216 /CLONE=XL034g01 // gb // --- // --- /// BJ058361 // /DB_XREF=BJ058361 /CLONE=XL059b08 // gb // --- // --- /// BJ623714 // /DB_XREF=BJ623714 /CLONE=XL205l10 // gb // --- // ---	---
Xl2.56380.1.S1_at	1.0083	7.95238	6.02358	1.51684e-05	0.000845118	3.26791	Xl.56380.1.S1_at	X_laevis_2 Array	Xenopus laevis	10-Aug-10	Consensus sequence	GenBank	Xl2.56380.1	gb:DR721542 /DB_XREF=gi:70895654 /DB_XREF=AGENCOURT_54837689 /CLONE=IMAGE:7983535 /TID=Xl.56380.1 /CNT=4 /FEA=EST /TIER=ConsEnd /STK=0 /UG=Xl.56380 /UG_TITLE=Transcribed locus /REP_ORG=X. laevis	DR721542	Xl.56380	Xl.73139	---	---	est	---	---	---	---	---	---	---	---	---	---	This probe set was annotated using the Accession mapped clusters based pipeline to a UniGene identifier using 4 transcripts. // false // Accession mapped clusters // E	"BJ065176,DR721542,EB475464,EB644666"	BJ065176 // /DB_XREF=BJ065176 /CLONE=XL082d04 // gb // --- // --- /// DR721542 // /DB_XREF=AGENCOURT_54837689 /CLONE=IMAGE:7983535 // gb // --- // --- /// EB475464 // /DB_XREF=AGENCOURT_73649587 /CLONE=IMAGE:8528750 // gb // --- // --- /// EB644666 // /DB_XREF=AGENCOURT_75630275 /CLONE=IMAGE:8548378 // gb // --- // ---	---
Xl2.56371.1.S1_at	1.0067	5.93511	6.23758	1.00563e-05	0.000659394	3.66729	Xl.56371.1.S1_at	X_laevis_2 Array	Xenopus laevis	10-Aug-10	Consensus sequence	GenBank	Xl2.56371.1	gb:DR727497 /DB_XREF=gi:70901609 /DB_XREF=AGENCOURT_54841183 /CLONE=IMAGE:7982883 /TID=Xl.56371.1 /CNT=3 /FEA=EST /TIER=ConsEnd /STK=0 /UG=Xl.56371 /UG_TITLE=Transcribed locus /REP_ORG=X. laevis	DR727497	Xl.56371	Xl.56371	---	---	est	---	---	---	---	---	---	---	---	---	---	This probe set was annotated using the Accession mapped clusters based pipeline to a UniGene identifier using 3 transcripts. // false // Accession mapped clusters // E	"BJ072786,DR727497,EB483424"	BJ072786 // /DB_XREF=BJ072786 /CLONE=XL099o18 // gb // --- // --- /// DR727497 // /DB_XREF=AGENCOURT_54841183 /CLONE=IMAGE:7982883 // gb // --- // --- /// EB483424 // /DB_XREF=AGENCOURT_73659291 /CLONE=IMAGE:8539884 // gb // --- // ---	---
Xl2.5232.1.S2_at	1.00607	9.97677	6.2871	9.15192e-06	0.000639024	3.75876	Xl.5232.1.S2_at	X_laevis_2 Array	Xenopus laevis	10-Aug-10	Consensus sequence	GenBank	Xl2.5232.1	"gb:BC068919.1 /DB_XREF=gi:46329631 /GEN=parn-A /TID=Xl.5232.1 /CNT=28 /FEA=FLmRNA /TIER=FL /STK=2 /LL=394409 /UG=Xl.5232 /DEF=Xenopus laevis poly(A)-specific ribonuclease, mRNA (cDNA clone MGC:83144 IMAGE:6318874), complete cds. /PROD=parn-A protein /FL=gb:AF309688.1 gb:BC068919.1 /REP_ORG=X. laevis"	BC068919.1	Xl.5232	Xl.5232	poly(A)-specific ribonuclease (deadenylation nuclease)	parn	full length	394409	Q90ZA1	EC:3.1.13.4	NP_001081143	NM_001087674	0006402 // mRNA catabolic process // inferred from electronic annotation /// 0007126 // meiosis // inferred from electronic annotation	0005634 // nucleus // inferred from electronic annotation /// 0005737 // cytoplasm // inferred from electronic annotation	0000166 // nucleotide binding // inferred from electronic annotation /// 0003676 // nucleic acid binding // inferred from electronic annotation /// 0003723 // RNA binding // inferred from electronic annotation /// 0004518 // nuclease activity // inferred from electronic annotation /// 0004527 // exonuclease activity // inferred from electronic annotation /// 0004535 // poly(A)-specific ribonuclea…	---	---	This probe set was annotated using the Matching Probes based pipeline to a Entrez Gene identifier using 2 transcripts. // false // Matching Probes // A	"BC068919(14),NM_001087674(14)"	"BC068919 // Xenopus laevis poly(A)-specific ribonuclease, mRNA (cDNA clone MGC:83144 IMAGE:6318874), complete cds. // gb // 14 // --- /// NM_001087674 // Xenopus laevis poly(A)-specific ribonuclease (deadenylation nuclease) (parn), mRNA. // refseq // 14 // ---"	---
Xl2.8877.1.S1_at	1.00465	12.3672	5.38269	5.38543e-05	0.00171959	2.03371	Xl.8877.1.S1_at	X_laevis_2 Array	Xenopus laevis	10-Aug-10	Consensus sequence	GenBank	Xl2.8877.1	"gb:CD362644 /DB_XREF=gi:31134055 /DB_XREF=AGENCOURT_14238963 /CLONE=IMAGE:6956966 /TID=Xl.8877.1 /CNT=269 /FEA=FLmRNA /TIER=Stack /STK=22 /LL=380536 /UG_GENE=ptma /UG=Xl.8877 /UG_TITLE=Prothymosin, alpha (gene sequence 28) /FL=gb:BC054174.1 /REP_ORG=X. laevis"	CD362644	Xl.8877	Xl.8877	"prothymosin, alpha"	ptma-a	full length	380536	Q5U274	---	NP_001080842	NM_001087373	---	0005634 // nucleus // inferred from electronic annotation	---	---	---	This probe set was annotated using the Matching Probes based pipeline to a Entrez Gene identifier using 2 transcripts. // false // Matching Probes // A	"BC054174(12),NM_001087373(12)"	"BC054174 // Xenopus laevis prothymosin, alpha (gene sequence 28), mRNA (cDNA clone MGC:64300 IMAGE:6875165), complete cds. // gb // 12 // --- /// NM_001087373 // Xenopus laevis prothymosin, alpha (ptma-a), mRNA. // refseq // 12 // ---"	---
Xl2.13570.2.S1_a_at	1.00394	6.52475	5.91297	1.88042e-05	0.000959016	3.0589	Xl.13570.2.S1_at	X_laevis_2 Array	Xenopus laevis	10-Aug-10	Consensus sequence	GenBank	Xl2.13570.2	"gb:CA985013 /DB_XREF=gi:27517680 /DB_XREF=AGENCOURT_10945923 /CLONE=IMAGE:6856745 /TID=Xl.13570.2 /CNT=4 /FEA=EST /TIER=ConsEnd /STK=0 /UG=Xl.13570 /UG_TITLE=Transcribed locus, moderately similar to NP_035609.1 serine palmitoyltransferase, long chain base subunit 2 (Mus musculus) /REP_ORG=X. laevis"	CA985013	Xl.13570	Xl.51315	MGC80715 protein	MGC80715	full length	444190	Q6GP36	EC:2.3.1.50	NP_001085763	NM_001092294	0008152 // metabolic process // inferred from electronic annotation /// 0009058 // biosynthetic process // inferred from electronic annotation	---	"0003824 // catalytic activity // inferred from electronic annotation /// 0016740 // transferase activity // inferred from electronic annotation /// 0016769 // transferase activity, transferring nitrogenous groups // inferred from electronic annotation /// 0030170 // pyridoxal phosphate binding // inferred from electronic annotation"	---	---	This probe set was annotated using the Accession mapped clusters based pipeline to a UniGene identifier using 2 transcripts. // false // Accession mapped clusters // E	"BJ038172,CA985013"	BJ038172 // /DB_XREF=BJ038172 /CLONE=XL042k20 // gb // --- // --- /// CA985013 // /DB_XREF=AGENCOURT_10945923 /CLONE=IMAGE:6856745 // gb // --- // ---	---
Xl2.14036.3.S1_at	1.00256	10.5483	6.79271	3.5644e-06	0.000399926	4.67194	Xl.14036.3.S1_at	X_laevis_2 Array	Xenopus laevis	10-Aug-10	Consensus sequence	GenBank	Xl2.14036.3	"gb:CD099565 /DB_XREF=gi:30752668 /DB_XREF=AGENCOURT_13995596 /CLONE=IMAGE:6937110 /TID=Xl.14036.3 /CNT=3 /FEA=EST /TIER=ConsEnd /STK=0 /UG=Xl.14036 /UG_TITLE=Transcribed locus, moderately similar to XP_419939.1 PREDICTED: similar to KIAA1250 protein (Gallus gallus) /REP_ORG=X. laevis"	CD099565	Xl.14036	Xl.66891	---	---	est	---	---	---	---	---	---	---	---	---	---	This probe set was annotated using the Accession mapped clusters based pipeline to a UniGene identifier using 2 transcripts. // false // Accession mapped clusters // E	"CD301184,DY558462"	CD301184 // /DB_XREF=AGENCOURT_14233101 /CLONE=IMAGE:6958497 // gb // --- // --- /// DY558462 // /DB_XREF=AGENCOURT_69684743 /CLONE=IMAGE:8318016 // gb // --- // ---	---
Xl2.52370.1.S1_at	1.00233	7.10731	6.00225	1.5808e-05	0.000863022	3.22774	Xl.52370.1.S1_at	X_laevis_2 Array	Xenopus laevis	10-Aug-10	Consensus sequence	GenBank	Xl2.52370.1	"gb:BQ730858 /DB_XREF=gi:21869755 /DB_XREF=AGENCOURT_8355620 /CLONE=IMAGE:5536871 /TID=Xl.52370.1 /CNT=3 /FEA=EST /TIER=ConsEnd /STK=0 /UG=Xl.52370 /UG_TITLE=Transcribed locus, moderately similar to XP_425638.1 PREDICTED: similar to Cell division protein kinase 8 (Protein kinase K35) (Gallus gallus) /REP_ORG=X. laevis"	BQ730858	Xl.52370	Xl.78884	---	---	est	---	---	---	---	---	---	---	---	---	---	This probe set was annotated using the Accession mapped clusters based pipeline to a UniGene identifier using 3 transcripts. // false // Accession mapped clusters // E	"AW643392,BJ071690,BQ730858"	AW643392 // /DB_XREF=cm29c06.w1 /CLONE=PBX0128C06 // gb // --- // --- /// BJ071690 // /DB_XREF=BJ071690 /CLONE=XL095c18 // gb // --- // --- /// BQ730858 // /DB_XREF=AGENCOURT_8355620 /CLONE=IMAGE:5536871 // gb // --- // ---	---
Xl2.6667.1.S1_at	1.00091	7.47743	5.18218	8.09047e-05	0.00216901	1.63672	Xl.6667.1.S1_at	X_laevis_2 Array	Xenopus laevis	10-Aug-10	Consensus sequence	GenBank	Xl2.6667.1	"gb:BC088819.1 /DB_XREF=gi:57032529 /GEN=LOC503680 /TID=Xl.6667.1 /CNT=20 /FEA=FLmRNA /TIER=FL /STK=2 /LL=503680 /UG=Xl.6667 /DEF=Xenopus laevis hypothetical LOC503680, mRNA (cDNA clone MGC:84973 IMAGE:6324598), complete cds. /PROD=LOC503680 protein /FL=gb:BC088819.1 /REP_ORG=X. laevis"	BC088819.1	Xl.6667	Xl.77405	TATA box binding protein	tbp	full length	503680	Q5I004	---	NP_001089038	NM_001095569	"0006355 // regulation of transcription, DNA-dependent // inferred from electronic annotation /// 0006367 // transcription initiation from RNA polymerase II promoter // inferred from electronic annotation"	---	0003677 // DNA binding // inferred from electronic annotation /// 0003702 // RNA polymerase II transcription factor activity // inferred from electronic annotation /// 0005488 // binding // inferred from electronic annotation	---	---	This probe set was annotated using the Matching Probes based pipeline to a Entrez Gene identifier using 1 transcripts. // false // Matching Probes // A	NM_001095569(12)	"NM_001095569 // Xenopus laevis TATA box binding protein (tbp), mRNA. // refseq // 12 // ---"	BC106644 // gb // 1 // Cross Hyb Matching Probes /// NM_001090900 // refseq // 1 // Cross Hyb Matching Probes
Xl2.19790.1.S1_at	1.00079	7.67282	6.2713	9.43092e-06	0.000650134	3.72961	Xl.19790.1.S1_at	X_laevis_2 Array	Xenopus laevis	10-Aug-10	Consensus sequence	GenBank	Xl2.19790.1	"gb:BC072984.1 /DB_XREF=gi:49118037 /GEN=MGC82544 /TID=Xl.19790.1 /CNT=18 /FEA=FLmRNA /TIER=FL /STK=2 /LL=444014 /UG=Xl.19790 /DEF=Xenopus laevis MGC82544 protein, mRNA (cDNA clone MGC:82544 IMAGE:4965534), complete cds. /PROD=MGC82544 protein /FL=gb:BC072984.1 /REP_ORG=X. laevis"	BC072984.1	Xl.19790	Xl.19790	MGC82544 protein	MGC82544	full length	444014	Q6GPX1	---	NP_001085588	NM_001092119	"0006355 // regulation of transcription, DNA-dependent // inferred from electronic annotation"	---	0003700 // transcription factor activity // inferred from electronic annotation	---	---	This probe set was annotated using the Matching Probes based pipeline to a Entrez Gene identifier using 2 transcripts. // false // Matching Probes // A	"BC072984(14),NM_001092119(14)"	"BC072984 // Xenopus laevis MGC82544 protein, mRNA (cDNA clone MGC:82544 IMAGE:4965534), complete cds. // gb // 14 // --- /// NM_001092119 // Xenopus laevis MGC82544 protein (MGC82544), mRNA. // refseq // 14 // ---"	---
Xl2.17381.1.S1_at	1.00021	6.09894	6.04169	1.46464e-05	0.000821665	3.30196	Xl.17381.1.S1_at	X_laevis_2 Array	Xenopus laevis	10-Aug-10	Consensus sequence	GenBank	Xl2.17381.1	"gb:AB064525.1 /DB_XREF=gi:14588669 /GEN=xFRS2 /TID=Xl.17381.1 /CNT=29 /FEA=FLmRNA /TIER=FL /STK=1 /LL=380490 /UG=Xl.17381 /DEF=Xenopus laevis xFRS2 mRNA for FRS2, complete cds. /PROD=FRS2 /FL=gb:AB064525.1 gb:BC046943.1 /REP_ORG=X. laevis"	AB064525.1	Xl.17381	Xl.17381	fibroblast growth factor receptor substrate 2	frs2	full length	380490	Q7ZWM2 /// Q90ZF5	---	NP_001080797	NM_001087328	---	---	0005158 // insulin receptor binding // inferred from electronic annotation	---	---	This probe set was annotated using the Matching Probes based pipeline to a Entrez Gene identifier using 3 transcripts. // false // Matching Probes // A	"AB064525(14),BC046943(14),NM_001087328(14)"	"AB064525 // Xenopus laevis xFRS2 mRNA for FRS2, complete cds. // gb // 14 // --- /// BC046943 // Xenopus laevis suc1-associated neurotrophic factor target (FGFR signalling adaptor), mRNA (cDNA clone MGC:52516 IMAGE:5570479), complete cds. // gb // 14 // --- /// NM_001087328 // Xenopus laevis fibroblast growth factor receptor substrate 2 (frs2), mRNA. // refseq // 14 // ---"	---
Xl2.56287.1.S1_at	1.00014	6.99719	5.73572	2.66221e-05	0.00113085	2.72043	Xl.56287.1.S1_at	X_laevis_2 Array	Xenopus laevis	10-Aug-10	Consensus sequence	GenBank	Xl2.56287.1	gb:CD100948 /DB_XREF=gi:30751075 /DB_XREF=AGENCOURT_13995785 /CLONE=IMAGE:6940530 /TID=Xl.56287.1 /CNT=3 /FEA=EST /TIER=ConsEnd /STK=0 /UG=Xl.56287 /UG_TITLE=Transcribed locus /REP_ORG=X. laevis	CD100948	Xl.56287	Xl.52258	---	---	est	---	---	---	---	---	---	---	---	---	---	This probe set was annotated using the Accession mapped clusters based pipeline to a UniGene identifier using 3 transcripts. // false // Accession mapped clusters // E	"BJ063188,CD100948,EB465876"	BJ063188 // /DB_XREF=BJ063188 /CLONE=XL070g24 // gb // --- // --- /// CD100948 // /DB_XREF=AGENCOURT_13995785 /CLONE=IMAGE:6940530 // gb // --- // --- /// EB465876 // /DB_XREF=AGENCOURT_72767539 /CLONE=IMAGE:8464213 // gb // --- // ---	---
Xl2.20805.1.S1_at	0.999335	8.33929	6.14074	1.21027e-05	0.000736843	3.48738	Xl.20805.1.S1_at	X_laevis_2 Array	Xenopus laevis	10-Aug-10	Consensus sequence	GenBank	Xl2.20805.1	"gb:AF020658.1 /DB_XREF=gi:2444429 /GEN=RPD3 /TID=Xl.20805.1 /CNT=69 /FEA=FLmRNA /TIER=FL /STK=1 /LL=379083 /UG=Xl.20805 /DEF=Xenopus laevis deacetylase (RPD3) mRNA, complete cds. /PROD=deacetylase /FL=gb:BC041296.1 gb:AF020658.1 /REP_ORG=X. laevis"	AF020658.1	Xl.20805	Xl.20805	histone deacetylase 1	hdac1	full length	379083	O42227 /// Q7ZYT5	EC:3.5.1.98	NP_001079396	NM_001085927	0006350 // transcription // inferred from electronic annotation /// 0016568 // chromatin modification // inferred from electronic annotation /// 0016575 // histone deacetylation // inferred from electronic annotation /// 0045449 // regulation of transcription // inferred from electronic annotation	0005634 // nucleus // inferred from electronic annotation /// 0005737 // cytoplasm // inferred from electronic annotation	0004407 // histone deacetylase activity // inferred from electronic annotation /// 0016787 // hydrolase activity // inferred from electronic annotation	---	---	This probe set was annotated using the Matching Probes based pipeline to a Entrez Gene identifier using 3 transcripts. // false // Matching Probes // A	"AF020658(9),BC041296(14),NM_001085927(14)"	"AF020658 // Xenopus laevis deacetylase (RPD3) mRNA, complete cds. // gb // 9 // --- /// BC041296 // Xenopus laevis similar to histone deacetylase 1, mRNA (cDNA clone MGC:53583 IMAGE:4683530), complete cds. // gb // 14 // --- /// NM_001085927 // Xenopus laevis histone deacetylase 1 (hdac1), mRNA. // refseq // 14 // ---"	---
Xl2.13087.2.S1_at	0.999048	6.72849	5.10126	9.54762e-05	0.0024423	1.47515	Xl.13087.2.S1_at	X_laevis_2 Array	Xenopus laevis	10-Aug-10	Consensus sequence	GenBank	Xl2.13087.2	gb:BX846205 /DB_XREF=gi:39735828 /DB_XREF=BX846205 /CLONE=IMAGp998B018238 ; IMAGE:3377184 /TID=Xl.13087.2 /CNT=3 /FEA=EST /TIER=ConsEnd /STK=0 /UG=Xl.13087 /UG_TITLE=Transcribed locus /REP_ORG=X. laevis	BX846205	Xl.13087	Xl.53124	---	---	est	---	---	---	---	---	---	---	---	---	---	This probe set was annotated using the Accession mapped clusters based pipeline to a UniGene identifier using 2 transcripts. // false // Accession mapped clusters // E	"BE189643,BX846205"	BE189643 // /DB_XREF=db58c01.y1 /CLONE=IMAGE:3377184 // gb // --- // --- /// BX846205 // /DB_XREF=BX846205 /CLONE=IMAGp998B018238 ; IMAGE:3377184 // gb // --- // ---	---
Xl2.29290.1.S1_at	0.998787	12.0451	5.04901	0.000106291	0.00262451	1.37046	Xl.29290.1.S1_at	X_laevis_2 Array	Xenopus laevis	10-Aug-10	Consensus sequence	GenBank	Xl2.29290.1	"gb:BC072995.1 /DB_XREF=gi:49256564 /GEN=MGC82571 /TID=Xl.29290.1 /CNT=45 /FEA=FLmRNA /TIER=FL+Stack /STK=6 /LL=444021 /UG=Xl.29290 /DEF=Xenopus laevis MGC82571 protein, mRNA (cDNA clone MGC:82571 IMAGE:4970056), complete cds. /PROD=MGC82571 protein /FL=gb:BC072995.1 /REP_ORG=X. laevis"	BC072995.1	Xl.29290	Xl.70315	SMT3 suppressor of mif two 3 homolog 2	sumo2	full length	444021	Q6GPW2	---	NP_001085595	NM_001092126	---	0005634 // nucleus // inferred from electronic annotation	---	---	---	This probe set was annotated using the Matching Probes based pipeline to a Entrez Gene identifier using 2 transcripts. // false // Matching Probes // A	"BC072995(14),NM_001092126(14)"	"BC072995 // Xenopus laevis MGC82571 protein, mRNA (cDNA clone MGC:82571 IMAGE:4970056), complete cds. // gb // 14 // --- /// NM_001092126 // Xenopus laevis SMT3 suppressor of mif two 3 homolog 2 (sumo2), mRNA. // refseq // 14 // ---"	---
Xl2.2103.2.S1_a_at	0.997955	5.81062	5.93389	1.80531e-05	0.000935369	3.09856	Xl.2103.2.S1_at	X_laevis_2 Array	Xenopus laevis	10-Aug-10	Consensus sequence	GenBank	Xl2.2103.2	"gb:AB105545.1 /DB_XREF=gi:40363446 /GEN=Xubc3 /TID=Xl.2103.2 /CNT=16 /FEA=FLmRNA /TIER=FL /STK=1 /LL=380226 /UG=Xl.2103 /DEF=Xenopus laevis Xubc3 mRNA for ubiquitin conjugating enzyme E2, complete cds. /PROD=ubiquitin conjugating enzyme E2 /FL=gb:BC056005.1 gb:AB105545.1 /REP_ORG=X. laevis"	AB105545.1	Xl.2103	Xl.85073	ubiquitin coniugating enzyme 3b /// ubiquitin-conjugating enzyme E2R 2	ube2r2 /// ube2r2	full length	380226 /// 779010	Q76EZ3 /// Q7SZU1	EC:6.3.2.19	NP_001080534 /// NP_001090167	NM_001087065 /// NM_001096698	0043687 // post-translational protein modification // inferred from electronic annotation /// 0051246 // regulation of protein metabolic process // inferred from electronic annotation	---	0016874 // ligase activity // inferred from electronic annotation /// 0019787 // small conjugating protein ligase activity // inferred from electronic annotation	---	---	This probe set was annotated using the Matching Probes based pipeline to a Entrez Gene identifier using 7 transcripts. // true // Matching Probes // A	"BC056005(14),BC070819(14),AB105545(14),BC170528(14),BC170529(14),NM_001087065(14),NM_001096698(14)"	"AB105545 // Xenopus laevis Xubc3 mRNA for ubiquitin conjugating enzyme E2, complete cds. // gb // 14 // --- /// BC056005 // Xenopus laevis ubiquitin coniugating enzyme 3b, mRNA (cDNA clone MGC:68917 IMAGE:4930627), complete cds. // gb // 14 // --- /// BC070819 // Xenopus laevis ubiquitin coniugating enzyme 3b, mRNA (cDNA clone MGC:83904 IMAGE:6859323), complete cds. // gb // 14 // --- /// BC1705…	---
Xl2.53271.1.S1_at	0.996221	7.05699	6.62411	4.86255e-06	0.000465346	4.37166	Xl.53271.1.S1_at	X_laevis_2 Array	Xenopus laevis	10-Aug-10	Consensus sequence	GenBank	Xl2.53271.1	gb:AW637695 /DB_XREF=gi:7394818 /DB_XREF=bl61e03.w1 /CLONE=PBX0061E03 /TID=Xl.53271.1 /CNT=6 /FEA=EST /TIER=ConsEnd /STK=0 /UG=Xl.53271 /UG_TITLE=Transcribed locus /REP_ORG=X. laevis	AW637695	Xl.53271	Xl.71586	---	---	est	---	---	---	---	---	---	---	---	---	---	This probe set was annotated using the Accession mapped clusters based pipeline to a UniGene identifier using 6 transcripts. // false // Accession mapped clusters // E	"AW159491,AW633983,AW633984,AW637695,BJ063947,BJ064775"	AW159491 // /DB_XREF=zb03a10.x50 /CLONE=zb03a10 // gb // --- // --- /// AW633983 // /DB_XREF=bl14e07.w1 /CLONE=PBX0014E07 // gb // --- // --- /// AW633984 // /DB_XREF=bl14e08.w1 /CLONE=PBX0014E08 // gb // --- // --- /// AW637695 // /DB_XREF=bl61e03.w1 /CLONE=PBX0061E03 // gb // --- // --- /// BJ063947 // /DB_XREF=BJ063947 /CLONE=XL077o01 // gb // --- // --- /// BJ064775 // /DB_XREF=BJ064775 /CLON…	---
Xl2.26000.1.A1_at	0.992634	7.62438	6.53053	5.78691e-06	0.000499664	4.20317	Xl.26000.1.A1_at	X_laevis_2 Array	Xenopus laevis	10-Aug-10	Consensus sequence	GenBank	Xl2.26000.1	gb:CB756523 /DB_XREF=gi:29836030 /DB_XREF=AGENCOURT_12983493 /CLONE=IMAGE:6877189 /TID=Xl.26000.1 /CNT=3 /FEA=EST /TIER=ConsEnd /STK=1 /UG=Xl.26000 /UG_TITLE=Transcribed locus /REP_ORG=X. laevis	CB756523	Xl.26000	Xl.21902	---	---	est	---	---	---	---	---	---	---	---	---	---	This probe set was annotated using the Accession mapped clusters based pipeline to a UniGene identifier using 3 transcripts. // false // Accession mapped clusters // E	"BG892949,CB756060,CB756523"	BG892949 // /DB_XREF=daa91f12.y1 /CLONE=IMAGE:4084774 // gb // --- // --- /// CB756060 // /DB_XREF=AGENCOURT_12983479 /CLONE=IMAGE:6877189 // gb // --- // --- /// CB756523 // /DB_XREF=AGENCOURT_12983493 /CLONE=IMAGE:6877189 // gb // --- // ---	---
Xl2.55553.1.S1_at	0.991022	6.31009	6.52606	5.83541e-06	0.000499664	4.19509	Xl.55553.1.S1_at	X_laevis_2 Array	Xenopus laevis	10-Aug-10	Consensus sequence	GenBank	Xl2.55553.1	gb:BE679497 /DB_XREF=gi:10062235 /DB_XREF=dc64d01.y1 /CLONE=IMAGE:3401857 /TID=Xl.55553.1 /CNT=6 /FEA=EST /TIER=ConsEnd /STK=0 /UG=Xl.55553 /UG_TITLE=Transcribed locus /REP_ORG=X. laevis	BE679497	Xl.55553	Xl.70569	---	---	est	---	---	---	---	---	---	---	---	---	---	This probe set was annotated using the Accession mapped clusters based pipeline to a UniGene identifier using 6 transcripts. // false // Accession mapped clusters // E	"AW637789,BE679497,BQ736070,CA985691,EB465410,EB466643"	AW637789 // /DB_XREF=bl62e12.w1 /CLONE=PBX0062E12 // gb // --- // --- /// BE679497 // /DB_XREF=dc64d01.y1 /CLONE=IMAGE:3401857 // gb // --- // --- /// BQ736070 // /DB_XREF=AGENCOURT_8216283 /CLONE=IMAGE:4683893 // gb // --- // --- /// CA985691 // /DB_XREF=AGENCOURT_11301741 /CLONE=IMAGE:6861760 // gb // --- // --- /// EB465410 // /DB_XREF=AGENCOURT_73570120 /CLONE=IMAGE:8463583 // gb // --- // --…	---
Xl2.694.1.S1_at	0.990985	5.45377	6.86709	3.11187e-06	0.000375015	4.80305	Xl.694.1.S1_at	X_laevis_2 Array	Xenopus laevis	10-Aug-10	Consensus sequence	GenBank	Xl2.694.1	"gb:AF297960.1 /DB_XREF=gi:10505343 /TID=Xl.694.1 /CNT=13 /FEA=FLmRNA /TIER=FL /STK=1 /LL=399388 /UG_GENE=IRS2 /UG=Xl.694 /DEF=Xenopus laevis insulin receptor substrate protein mRNA, complete cds. /PROD=insulin receptor substrate protein /FL=gb:BC072768.1 gb:AF297960.1 /REP_ORG=X. laevis"	AF297960.1	Xl.694	Xl.694	insulin receptor substrate 4	irs4	full length	399388	Q9DF49	---	NP_001084242	NM_001090773	0007165 // signal transduction // inferred from electronic annotation /// 0008286 // insulin receptor signaling pathway // inferred from direct assay /// 0048009 // insulin-like growth factor receptor signaling pathway // inferred from sequence or structural similarity	0005634 // nucleus // inferred from sequence or structural similarity /// 0005737 // cytoplasm // inferred from sequence or structural similarity /// 0005792 // microsome // inferred from sequence or structural similarity	0004871 // signal transducer activity // inferred from electronic annotation /// 0005158 // insulin receptor binding // inferred from electronic annotation /// 0005158 // insulin receptor binding // inferred from sequence or structural similarity /// 0005159 // insulin-like growth factor receptor binding // inferred from sequence or structural similarity /// 0042169 // SH2 domain binding // infer…	---	---	This probe set was annotated using the Matching Probes based pipeline to a Entrez Gene identifier using 3 transcripts. // false // Matching Probes // A	"AF297960(14),BC072768(13),NM_001090773(13)"	"AF297960 // Xenopus laevis insulin receptor substrate protein mRNA, complete cds. // gb // 14 // --- /// BC072768 // Xenopus laevis insulin receptor substrate protein, mRNA (cDNA clone MGC:79879 IMAGE:4957135), complete cds. // gb // 13 // --- /// NM_001090773 // Xenopus laevis insulin receptor substrate 4 (irs4), mRNA. // refseq // 13 // ---"	---
Xl2.6259.1.S1_at	0.99038	10.5934	5.8593	2.08824e-05	0.00101112	2.95688	Xl.6259.1.S1_at	X_laevis_2 Array	Xenopus laevis	10-Aug-10	Consensus sequence	GenBank	Xl2.6259.1	gb:EB466519 /DB_XREF=gi:92063843 /DB_XREF=AGENCOURT_72766581 /CLONE=IMAGE:8463371 /TID=Xl.6259.1 /CNT=97 /FEA=FLmRNA /TIER=Stack /STK=11 /LL=380390 /UG_GENE=g3bp /UG=Xl.6259 /UG_TITLE=Ras-GTPase-activating protein SH3-domain-binding protein /FL=gb:BC045051.1 /REP_ORG=X. laevis	EB466519	Xl.6259	Xl.6259	GTPase activating protein (SH3 domain) binding protein 1	g3bp1	full length	380390	Q7ZXC7	EC:3.6.1.-	NP_001080698	NM_001087229	0006810 // transport // inferred from electronic annotation	0005622 // intracellular // inferred from electronic annotation	0000166 // nucleotide binding // inferred from electronic annotation /// 0003676 // nucleic acid binding // inferred from electronic annotation	---	---	This probe set was annotated using the Matching Probes based pipeline to a Entrez Gene identifier using 2 transcripts. // false // Matching Probes // A	"BC045051(14),NM_001087229(14)"	"BC045051 // Xenopus laevis Ras-GTPase-activating protein SH3-domain-binding protein, mRNA (cDNA clone MGC:53271 IMAGE:5570003), complete cds. // gb // 14 // --- /// NM_001087229 // Xenopus laevis GTPase activating protein (SH3 domain) binding protein 1 (g3bp1), mRNA. // refseq // 14 // ---"	---
Xl2.1999.1.S1_at	0.989965	8.03925	5.55649	3.79952e-05	0.00138056	2.37382	Xl.1999.1.S1_at	X_laevis_2 Array	Xenopus laevis	10-Aug-10	Consensus sequence	GenBank	Xl2.1999.1	"gb:BC072252.1 /DB_XREF=gi:48734643 /GEN=MGC82347 /TID=Xl.1999.1 /CNT=34 /FEA=FLmRNA /TIER=FL /STK=2 /LL=443829 /UG=Xl.1999 /DEF=Xenopus laevis MGC82347 protein, mRNA (cDNA clone MGC:82347 IMAGE:4175443), complete cds. /PROD=MGC82347 protein /FL=gb:BC072252.1 /REP_ORG=X. laevis"	BC072252.1	Xl.1999	Xl.1999	MGC82347 protein	MGC82347	full length	443829	Q6INM6	---	NP_001085403	NM_001091934	0006508 // proteolysis // inferred from electronic annotation	---	0004190 // aspartic-type endopeptidase activity // inferred from electronic annotation /// 0008233 // peptidase activity // inferred from electronic annotation /// 0016787 // hydrolase activity // inferred from electronic annotation	---	---	This probe set was annotated using the Matching Probes based pipeline to a Entrez Gene identifier using 2 transcripts. // false // Matching Probes // A	"BC072252(14),NM_001091934(14)"	"BC072252 // Xenopus laevis MGC82347 protein, mRNA (cDNA clone MGC:82347 IMAGE:4175443), complete cds. // gb // 14 // --- /// NM_001091934 // Xenopus laevis MGC82347 protein (MGC82347), mRNA. // refseq // 14 // ---"	---
Xl2.52322.1.S1_at	0.989762	6.57103	6.11677	1.2673e-05	0.000758004	3.44263	Xl.52322.1.S1_at	X_laevis_2 Array	Xenopus laevis	10-Aug-10	Consensus sequence	GenBank	Xl2.52322.1	"gb:DY563284 /DB_XREF=gi:88887191 /DB_XREF=AGENCOURT_69876852 /CLONE=IMAGE:8319691 /TID=Xl.52322.1 /CNT=3 /FEA=EST /TIER=ConsEnd /STK=0 /UG=Xl.52322 /UG_TITLE=Transcribed locus, weakly similar to NP_115746.1 zinc finger protein 414 (Homo sapiens) /REP_ORG=X. laevis"	DY563284	Xl.52322	Xl.52322	---	---	est	---	---	---	---	---	---	---	---	---	---	This probe set was annotated using the Accession mapped clusters based pipeline to a UniGene identifier using 3 transcripts. // false // Accession mapped clusters // E	"BJ072622,DY563284,DY564549"	BJ072622 // /DB_XREF=BJ072622 /CLONE=XL099d06 // gb // --- // --- /// DY563284 // /DB_XREF=AGENCOURT_69876852 /CLONE=IMAGE:8319691 // gb // --- // --- /// DY564549 // /DB_XREF=AGENCOURT_69615191 /CLONE=IMAGE:8318796 // gb // --- // ---	---
Xl2.11282.2.S1_at	0.988291	6.72025	6.28068	9.26415e-06	0.000644096	3.74693	Xl.11282.2.S1_at	X_laevis_2 Array	Xenopus laevis	10-Aug-10	Consensus sequence	GenBank	Xl2.11282.2	gb:BX844930 /DB_XREF=gi:39734850 /DB_XREF=BX844930 /CLONE=IMAGp998E1110648 ; IMAGE:4783858 /TID=Xl.11282.2 /CNT=3 /FEA=EST /TIER=ConsEnd /STK=0 /UG=Xl.11282 /UG_TITLE=Transcribed locus /REP_ORG=X. laevis	BX844930	Xl.11282	Xl.11282	---	---	est	---	---	---	---	---	---	---	---	---	---	This probe set was annotated using the Accession mapped clusters based pipeline to a UniGene identifier using 3 transcripts. // false // Accession mapped clusters // E	"BM262284,BX844930,CD256299"	BM262284 // /DB_XREF=dag39c06.y3 /CLONE=IMAGE:4783858 // gb // --- // --- /// BX844930 // /DB_XREF=BX844930 /CLONE=IMAGp998E1110648 ; IMAGE:4783858 // gb // --- // --- /// CD256299 // /DB_XREF=AGENCOURT_14182810 /CLONE=IMAGE:6952952 // gb // --- // ---	---
Xl2.51981.1.S1_at	0.985981	6.38465	6.04292	1.46117e-05	0.000821665	3.30427	Xl.51981.1.S1_at	X_laevis_2 Array	Xenopus laevis	10-Aug-10	Consensus sequence	GenBank	Xl2.51981.1	gb:BJ067401 /DB_XREF=gi:17493651 /DB_XREF=BJ067401 /CLONE=XL100i08 /TID=Xl.51981.1 /CNT=2 /FEA=EST /TIER=ConsEnd /STK=0 /UG=Xl.51981 /UG_TITLE=Transcribed locus /REP_ORG=X. laevis	BJ067401	Xl.51981	Xl.76806	Similar to selenoprotein T	MGC53056	full length	379274	Q7ZXH0	---	NP_001079587	NM_001086118	0045454 // cell redox homeostasis // inferred from electronic annotation	---	0008430 // selenium binding // inferred from electronic annotation	---	---	This probe set was annotated using the Accession mapped clusters based pipeline to a UniGene identifier using 1 transcripts. // false // Accession mapped clusters // E	BJ067401	BJ067401 // /DB_XREF=BJ067401 /CLONE=XL100i08 // gb // --- // ---	---
Xl2.50563.1.S1_at	0.985856	5.26561	5.69716	2.87296e-05	0.00118932	2.64622	Xl.50563.1.S1_at	X_laevis_2 Array	Xenopus laevis	10-Aug-10	Consensus sequence	GenBank	Xl2.50563.1	gb:BP701733 /DB_XREF=gi:46050132 /DB_XREF=BP701733 /CLONE=XL502k20ex /TID=Xl.50563.1 /CNT=3 /FEA=EST /TIER=ConsEnd /STK=0 /UG=Xl.50563 /UG_TITLE=Transcribed locus /REP_ORG=X. laevis	BP701733	Xl.50563	Xl.50563	---	---	est	---	---	---	---	---	---	---	---	---	---	This probe set was annotated using the Accession mapped clusters based pipeline to a UniGene identifier using 3 transcripts. // false // Accession mapped clusters // E	"BJ029787,BJ062412,BP701733"	BJ029787 // /DB_XREF=BJ029787 /CLONE=XL013i09 // gb // --- // --- /// BJ062412 // /DB_XREF=BJ062412 /CLONE=XL075o15 // gb // --- // --- /// BP701733 // /DB_XREF=BP701733 /CLONE=XL502k20ex // gb // --- // ---	---
Xl2.464.3.S1_a_at	0.985727	8.58882	5.38892	5.31811e-05	0.00171327	2.04598	Xl.464.3.S1_a_at	X_laevis_2 Array	Xenopus laevis	10-Aug-10	Consensus sequence	GenBank	Xl2.464.3	gb:BU908663 /DB_XREF=gi:24090577 /DB_XREF=AGENCOURT_10488139 /CLONE=IMAGE:6634175 /TID=Xl.464.3 /CNT=6 /FEA=mRNA /TIER=ConsEnd /STK=0 /UG=Xl.464 /UG_TITLE=Nucleomorph mRNA for lamina-associated polypeptide 2 omega (lap2omega gene) /REP_ORG=X. laevis	BU908663	Xl.464	Xl.46853	lamina-associated polypeptide 2 omega /// lamina associated protein 2-beta isoform /// similar to thymopoietin	lap2omega /// LOC780742 /// MGC53918	full length	379364 /// 779030 /// 780742	O73766 /// Q4LDN2 /// Q7ZWN7	---	NP_001079677	NM_001086208	---	0005635 // nuclear envelope // inferred from electronic annotation	---	---	CAD55947.1 // span:511-533 // numtm:1 /// AAC05382.1 // span:511-533 // numtm:1 /// AAC05383.1 // span:474-496 // numtm:1	This probe set was annotated using the Matching Probes based pipeline to a Entrez Gene identifier using 3 transcripts. // true // Matching Probes // A	"AJ514937(14),AF048815(14),AF048817(14)"	"AF048815 // Xenopus laevis clone 2 lamina associated protein 2-beta isoform mRNA, complete cds. // gb // 14 // --- /// AF048817 // Xenopus laevis clone 4 lamina associated protein 2-beta isoform mRNA, complete cds. // gb // 14 // --- /// AJ514937 // Xenopus laevis nucleomorph mRNA for lamina-associated polypeptide 2 omega (lap2omega gene). // gb // 14 // ---"	---
Xl2.55955.1.S1_at	0.984173	4.50056	4.83739	0.000164657	0.00343877	0.943484	Xl.55955.1.S1_at	X_laevis_2 Array	Xenopus laevis	10-Aug-10	Consensus sequence	GenBank	Xl2.55955.1	"gb:AY854806.1 /DB_XREF=gi:61654465 /TID=Xl.55955.1 /CNT=2 /FEA=FLmRNA /TIER=FL /STK=1 /UG=Xl.55955 /DEF=Xenopus laevis teashirt 1a mRNA, complete cds. /PROD=teashirt 1a /FL=gb:AY854806.1 /REP_ORG=X. laevis"	AY854806.1	Xl.55955	---	teashirt zinc finger homeobox 1 a	tshz1a	---	100379090	Q2HNT2	---	NP_001165936	NM_001172465	"0006355 // regulation of transcription, DNA-dependent // inferred from electronic annotation"	0005622 // intracellular // inferred from electronic annotation	0003700 // transcription factor activity // inferred from electronic annotation /// 0008270 // zinc ion binding // inferred from electronic annotation /// 0043565 // sequence-specific DNA binding // inferred from electronic annotation	---	---	This probe set was annotated using the Matching Probes based pipeline to a Entrez Gene identifier using 2 transcripts. // false // Matching Probes // A	"AY854806(14),NM_001172465(14)"	"AY854806 // Xenopus laevis teashirt 1a mRNA, complete cds. // gb // 14 // --- /// NM_001172465 // Xenopus laevis teashirt zinc finger homeobox 1 a (tshz1a), mRNA. // refseq // 14 // ---"	---
Xl2.7595.1.S2_at	0.981106	8.18465	6.09975	1.30949e-05	0.000772525	3.41081	Xl.7595.1.S2_at	X_laevis_2 Array	Xenopus laevis	10-Aug-10	Consensus sequence	GenBank	Xl2.7595.1	gb:BG017138 /DB_XREF=gi:12470926 /DB_XREF=de60d12.y1 /CLONE=IMAGE:3515975 /TID=Xl.7595.1 /CNT=41 /FEA=mRNA /TIER=ConsEnd /STK=0 /UG=Xl.7595 /UG_TITLE=CDNA clone IMAGE:3404939 /REP_ORG=X. laevis	BG017138	Xl.7595	Xl.7595	"N(alpha)-acetyltransferase 25, NatB auxiliary subunit"	naa25	---	733434	Q2VPG5	---	---	---	---	---	0005488 // binding // inferred from electronic annotation	---	---	This probe set was annotated using the Accession mapped clusters based pipeline to a Entrez Gene identifier using 1 transcripts. // false // Accession mapped clusters // E	BC108816	"BC108816 // /DEF=Xenopus laevis cDNA clone IMAGE:3404939, partial cds. // gb // --- // ---"	---
Xl2.12210.2.S1_at	0.980986	7.78621	5.66663	3.05198e-05	0.00123822	2.58733	Xl.12210.2.S1_at	X_laevis_2 Array	Xenopus laevis	10-Aug-10	Consensus sequence	GenBank	Xl2.12210.2	gb:CB200104 /DB_XREF=gi:29145832 /DB_XREF=AGENCOURT_11243479 /CLONE=IMAGE:6875203 /TID=Xl.12210.2 /CNT=11 /FEA=EST /TIER=ConsEnd /STK=0 /UG=Xl.12210 /UG_TITLE=Transcribed locus /REP_ORG=X. laevis	CB200104	Xl.12210	Xl.5053	---	---	est	---	---	---	---	---	---	---	---	---	---	This probe set was annotated using the Accession mapped clusters based pipeline to a UniGene identifier using 10 transcripts. // false // Accession mapped clusters // E	"AW645068,BJ065652,BJ624214,BQ399203,BX849667,CB200104,CD301367,CX130501,EB465435,EB469691"	AW645068 // /DB_XREF=cm48e11.w1 /CLONE=PBX0147E11 // gb // --- // --- /// BJ065652 // /DB_XREF=BJ065652 /CLONE=XL083l19 // gb // --- // --- /// BJ624214 // /DB_XREF=BJ624214 /CLONE=XL207k24 // gb // --- // --- /// BQ399203 // /DB_XREF=NISC_mp02c08.y1 /CLONE=IMAGE:4965495 // gb // --- // --- /// BX849667 // /DB_XREF=BX849667 /CLONE=IMAGp998E1610941 ; IMAGE:4965495 // gb // --- // --- /// CB200104 …	---
Xl2.56552.1.S1_at	0.977297	7.37894	7.27504	1.49771e-06	0.000273533	5.50738	Xl.56552.1.S1_at	X_laevis_2 Array	Xenopus laevis	10-Aug-10	Consensus sequence	GenBank	Xl2.56552.1	gb:EB479399 /DB_XREF=gi:92076729 /DB_XREF=AGENCOURT_73490519 /CLONE=IMAGE:8462867 /TID=Xl.56552.1 /CNT=4 /FEA=EST /TIER=ConsEnd /STK=0 /UG=Xl.56552 /UG_TITLE=Transcribed locus /REP_ORG=X. laevis	EB479399	Xl.56552	Xl.56552	---	---	est	---	---	---	---	---	---	---	---	---	---	This probe set was annotated using the Accession mapped clusters based pipeline to a UniGene identifier using 4 transcripts. // false // Accession mapped clusters // E	"EB479399,EB483983,EB644744,EB644826"	EB479399 // /DB_XREF=AGENCOURT_73490519 /CLONE=IMAGE:8462867 // gb // --- // --- /// EB483983 // /DB_XREF=AGENCOURT_73510102 /CLONE=IMAGE:8460996 // gb // --- // --- /// EB644744 // /DB_XREF=AGENCOURT_75472112 /CLONE=IMAGE:8547382 // gb // --- // --- /// EB644826 // /DB_XREF=AGENCOURT_75472016 /CLONE=IMAGE:8547381 // gb // --- // ---	---
Xl2.6499.1.S2_a_at	0.976926	7.39404	6.60564	5.03194e-06	0.000468111	4.33852	Xl.6499.1.S2_a_at	X_laevis_2 Array	Xenopus laevis	10-Aug-10	Consensus sequence	GenBank	Xl2.6499.1	gb:DR724299 /DB_XREF=gi:70898411 /DB_XREF=AGENCOURT_54841380 /CLONE=IMAGE:7982656 /TID=Xl.6499.1 /CNT=34 /FEA=FLmRNA /TIER=ConsEnd /STK=0 /LL=379393 /UG_GENE=MGC53498 /UG=Xl.6499 /UG_TITLE=Similar to carnitine palmitoyltransferase 1 /FL=gb:BC048219.1 /REP_ORG=X. laevis	DR724299	Xl.6499	Xl.77505	carnitine palmitoyltransferase 1A (liver)	cpt1a	full length	379393	Q7ZWK5	---	NP_001079706	NM_001086237	---	---	0008415 // acyltransferase activity // inferred from electronic annotation /// 0016740 // transferase activity // inferred from electronic annotation	---	---	This probe set was annotated using the Accession mapped clusters based pipeline to a Entrez Gene identifier using 1 transcripts. // false // Accession mapped clusters // E	BC048219	"BC048219 // /DEF=Xenopus laevis, Similar to carnitine palmitoyltransferase 1, clone MGC:53498 IMAGE:5572476, mRNA, complete cds. /PROD=Similar to carnitine palmitoyltransferase 1 // gb // --- // --- /// BC048219 // /DEF=Xenopus laevis similar to carnitine palmitoyltransferase 1, mRNA (cDNA clone MGC:53498 IMAGE:5572476), complete cds. /GEN=MGC53498 /PROD=MGC53498 protein // gb // --- // ---"	---
Xl2.24017.1.S1_at	0.974712	9.42502	5.8813	2.00032e-05	0.000991168	2.99874	Xl.24017.1.S1_at	X_laevis_2 Array	Xenopus laevis	10-Aug-10	Consensus sequence	GenBank	Xl2.24017.1	gb:CB564041 /DB_XREF=gi:29483571 /DB_XREF=AGENCOURT_13351844 /CLONE=IMAGE:6873067 /TID=Xl.24017.1 /CNT=15 /FEA=EST /TIER=ConsEnd /STK=0 /UG=Xl.24017 /UG_TITLE=Transcribed locus /REP_ORG=X. laevis	CB564041	Xl.24017	Xl.24017	---	---	est	---	---	---	---	---	---	---	---	---	---	This probe set was annotated using the Accession mapped clusters based pipeline to a UniGene identifier using 15 transcripts. // false // Accession mapped clusters // E	"AW640635,AW644004,BJ036757,BJ062875,BJ068485,BJ080809,BJ085720,BU905824,BX849552,CB198126,CB564041,CD253962,DY557004,DY563456,DY573233"	AW640635 // /DB_XREF=bl97c07.w1 /CLONE=PBX0097C07 // gb // --- // --- /// AW644004 // /DB_XREF=cm36d03.w1 /CLONE=PBX0135D03 // gb // --- // --- /// BJ036757 // /DB_XREF=BJ036757 /CLONE=XL037f11 // gb // --- // --- /// BJ062875 // /DB_XREF=BJ062875 /CLONE=XL069f13 // gb // --- // --- /// BJ068485 // /DB_XREF=BJ068485 /CLONE=XL106n15 // gb // --- // --- /// BJ080809 // /DB_XREF=BJ080809 /CLONE=XL06…	---
Xl2.34822.1.A2_at	0.974498	10.595	5.33193	5.96713e-05	0.0018562	1.93368	Xl.34822.1.A2_at	X_laevis_2 Array	Xenopus laevis	10-Aug-10	Consensus sequence	GenBank	Xl2.34822.1	gb:BX847605 /DB_XREF=gi:39736849 /DB_XREF=BX847605 /CLONE=IMAGp998F078290 ; IMAGE:3397254 /TID=Xl.34822.1 /CNT=70 /FEA=mRNA /TIER=ConsEnd /STK=2 /LL=432318 /UG_GENE=LOC432318 /UG=Xl.34822 /UG_TITLE=Hypothetical protein LOC432318 /REP_ORG=X. laevis	BX847605	Xl.34822	Xl.77889	"splicing factor, arginine/serine-rich 11 b"	sfrs11b	---	432318	Q6IP40	---	---	---	---	---	0000166 // nucleotide binding // inferred from electronic annotation /// 0003676 // nucleic acid binding // inferred from electronic annotation	---	---	This probe set was annotated using the Accession mapped clusters based pipeline to a Entrez Gene identifier using 1 transcripts. // false // Accession mapped clusters // E	BC072078	"BC072078 // /DEF=Xenopus laevis hypothetical protein LOC432318, mRNA (cDNA clone IMAGE:4405160), partial cds. // gb // --- // ---"	---
Xl2.51804.1.S1_at	0.973976	6.76978	5.95019	1.74893e-05	0.00092082	3.12943	Xl.51804.1.S1_at	X_laevis_2 Array	Xenopus laevis	10-Aug-10	Consensus sequence	GenBank	Xl2.51804.1	gb:BQ897487 /DB_XREF=gi:22289501 /DB_XREF=AGENCOURT_8671169 /CLONE=IMAGE:4681533 /TID=Xl.51804.1 /CNT=4 /FEA=EST /TIER=ConsEnd /STK=0 /UG=Xl.51804 /UG_TITLE=Transcribed locus /REP_ORG=X. laevis	BQ897487	Xl.51804	Xl.78681	---	---	est	---	---	---	---	---	---	---	---	---	---	This probe set was annotated using the Accession mapped clusters based pipeline to a UniGene identifier using 4 transcripts. // false // Accession mapped clusters // E	"BJ097009,BJ615990,BQ897487,CA793152"	BJ097009 // /DB_XREF=BJ097009 /CLONE=XL155p05 // gb // --- // --- /// BJ615990 // /DB_XREF=BJ615990 /CLONE=XL175e15 // gb // --- // --- /// BQ897487 // /DB_XREF=AGENCOURT_8671169 /CLONE=IMAGE:4681533 // gb // --- // --- /// CA793152 // /DB_XREF=AGENCOURT_10301021 /CLONE=IMAGE:5156504 // gb // --- // ---	---
Xl2.53531.1.S1_at	0.973665	6.13588	6.39793	7.42078e-06	0.000556015	3.96217	Xl.53531.1.S1_at	X_laevis_2 Array	Xenopus laevis	10-Aug-10	Consensus sequence	GenBank	Xl2.53531.1	"gb:BP714724 /DB_XREF=gi:46063123 /DB_XREF=BP714724 /CLONE=XL427f24ex /TID=Xl.53531.1 /CNT=4 /FEA=EST /TIER=ConsEnd /STK=1 /UG=Xl.53531 /UG_TITLE=Transcribed locus, weakly similar to XP_576408.1 PREDICTED: similar to Expressed sequence AU019823 (Rattus norvegicus) /REP_ORG=X. laevis"	BP714724	Xl.53531	Xl.63607	---	---	est	---	---	---	---	---	---	---	---	---	---	This probe set was annotated using the Accession mapped clusters based pipeline to a UniGene identifier using 4 transcripts. // false // Accession mapped clusters // E	"BJ093530,BP693239,BP714724,BX848063"	BJ093530 // /DB_XREF=BJ093530 /CLONE=XL142l13 // gb // --- // --- /// BP693239 // /DB_XREF=BP693239 /CLONE=XL406p14ex // gb // --- // --- /// BP714724 // /DB_XREF=BP714724 /CLONE=XL427f24ex // gb // --- // --- /// BX848063 // /DB_XREF=BX848063 /CLONE=IMAGp998L109552 ; IMAGE:4203801 // gb // --- // ---	---
Xl2.9148.3.S1_at	0.973016	5.54133	6.27616	9.34413e-06	0.000646892	3.73859	Xl.9148.3.S1_at	X_laevis_2 Array	Xenopus laevis	10-Aug-10	Consensus sequence	GenBank	Xl2.9148.3	"gb:DY556072 /DB_XREF=gi:88879979 /DB_XREF=AGENCOURT_69652257 /CLONE=IMAGE:8321769 /TID=Xl.9148.3 /CNT=15 /FEA=EST /TIER=ConsEnd /STK=0 /UG=Xl.9148 /UG_TITLE=Transcribed locus, strongly similar to XP_414963.1 PREDICTED: similar to Heat shock protein 75 kDa, mitochondrial precursor (HSP 75) (Tumor necrosis factor type 1 receptor associated protein) (TRAP-1) (TNFR-associated protein 1) (Gallus gall…	DY556072	Xl.9148	---	TNF receptor-associated protein 1	trap1	---	100380995	---	---	---	---	---	---	---	---	---	This probe set was annotated using the Matching Probes based pipeline to a Entrez Gene identifier using 1 transcripts. // false // Matching Probes // A	BC130115(13)	BC130115 // Xenopus laevis cDNA clone IMAGE:5543053. // gb // 13 // ---	---
Xl2.6943.1.S1_at	0.971713	7.5277	5.87172	2.03813e-05	0.000995748	2.98052	Xl.6943.1.S1_at	X_laevis_2 Array	Xenopus laevis	10-Aug-10	Consensus sequence	GenBank	Xl2.6943.1	gb:EB734014 /DB_XREF=gi:95014730 /DB_XREF=AGENCOURT_77788908 /CLONE=IMAGE:8642937 /TID=Xl.6943.1 /CNT=4 /FEA=EST /TIER=ConsEnd /STK=0 /UG=Xl.6943 /UG_TITLE=Transcribed locus /REP_ORG=X. laevis	EB734014	Xl.6943	Xl.6943	---	---	est	---	---	---	---	---	---	---	---	---	---	This probe set was annotated using the Accession mapped clusters based pipeline to a UniGene identifier using 4 transcripts. // false // Accession mapped clusters // E	"AW640037,AW642950,AW646642,EB734014"	AW640037 // /DB_XREF=bl90a11.w1 /CLONE=PBX0090A11 // gb // --- // --- /// AW642950 // /DB_XREF=cm24d10.w1 /CLONE=PBX0123D10 // gb // --- // --- /// AW646642 // /DB_XREF=cm67b04.w1 /CLONE=PBX0166B04 // gb // --- // --- /// EB734014 // /DB_XREF=AGENCOURT_77788908 /CLONE=IMAGE:8642937 // gb // --- // ---	---
Xl2.54826.2.S1_s_at	0.970759	6.54911	5.81205	2.2909e-05	0.00106151	2.86671	Xl.54826.2.S1_s_at	X_laevis_2 Array	Xenopus laevis	10-Aug-10	Consensus sequence	GenBank	Xl2.54826.2	"gb:CA982796 /DB_XREF=gi:27515450 /DB_XREF=AGENCOURT_11240693 /CLONE=IMAGE:6867408 /TID=Xl.54826.2 /CNT=7 /FEA=EST /TIER=ConsEnd /STK=0 /UG=Xl.54826 /UG_TITLE=Transcribed locus, moderately similar to XP_417798.1 PREDICTED: similar to hypothetical protein FLJ10315 (Gallus gallus) /REP_ORG=X. laevis"	CA982796	Xl.54826	Xl.54826	transmembrane protein 39B	tmem39b	full length	431957	Q6NRI4	---	NP_001084906	NM_001091437	---	0016020 // membrane // inferred from electronic annotation /// 0016021 // integral to membrane // inferred from electronic annotation	---	---	"NP_001084906.1 // span:83-105,120-139,186-208,282-301,412-431,441-460 // numtm:6"	This probe set was annotated using the Matching Probes based pipeline to a Entrez Gene identifier using 1 transcripts. // false // Matching Probes // A	NM_001091437(14)	"NM_001091437 // Xenopus laevis transmembrane protein 39B (tmem39b), mRNA. // refseq // 14 // ---"	---
Xl2.52716.1.S1_at	0.96916	5.45456	7.0501	2.23529e-06	0.00031082	5.12211	Xl.52716.1.S1_at	X_laevis_2 Array	Xenopus laevis	10-Aug-10	Consensus sequence	GenBank	Xl2.52716.1	"gb:BG410153 /DB_XREF=gi:13506159 /DB_XREF=S10-8-C5 /TID=Xl.52716.1 /CNT=4 /FEA=EST /TIER=ConsEnd /STK=0 /UG=Xl.52716 /UG_TITLE=Transcribed locus, weakly similar to NP_064505.1 UDP-glucose ceramide glucosyltransferase-like 1 isoform 1 (Homo sapiens) /REP_ORG=X. laevis"	BG410153	Xl.52716	Xl.83276	---	---	est	---	---	---	---	---	---	---	---	---	---	This probe set was annotated using the Accession mapped clusters based pipeline to a UniGene identifier using 4 transcripts. // false // Accession mapped clusters // E	"BG410153,BG578501,BJ612270,BX848215"	BG410153 // /DB_XREF=S10-8-C5 // gb // --- // --- /// BG578501 // /DB_XREF=df01a10.y1 /CLONE=IMAGE:3549619 // gb // --- // --- /// BJ612270 // /DB_XREF=BJ612270 /CLONE=XL158j16 // gb // --- // --- /// BX848215 // /DB_XREF=BX848215 /CLONE=IMAGp998B208640 ; IMAGE:3549619 // gb // --- // ---	---
Xl2.15910.1.S2_at	0.968527	9.02309	5.85301	2.11412e-05	0.00101161	2.94489	Xl.15910.1.S2_at	X_laevis_2 Array	Xenopus laevis	10-Aug-10	Consensus sequence	GenBank	Xl2.15910.1	gb:BG019478 /DB_XREF=gi:12475620 /DB_XREF=de13f11.y1 /CLONE=IMAGE:3438092 /TID=Xl.15910.1 /CNT=195 /FEA=FLmRNA /TIER=ConsEnd /STK=0 /LL=414674 /UG_GENE=JC7 /UG=Xl.15910 /UG_TITLE=JC7 protein /FL=gb:BC106395.1 /REP_ORG=X. laevis	BG019478	Xl.15910	Xl.15910	nuclear casein kinase and cyclin-dependent kinase substrate 1	nucks1	full length	414674	Q3KQ41 /// Q76MF6	---	NP_001084711	NM_001091242	---	---	---	---	---	This probe set was annotated using the Accession mapped clusters based pipeline to a Entrez Gene identifier using 2 transcripts. // false // Accession mapped clusters // E	"AB049827,BC106395"	"AB049827 // /DEF=Xenopus laevis mRNA for JC7, partial cds. // gb // --- // --- /// BC106395 // /DEF=Xenopus laevis JC7 protein, mRNA (cDNA clone MGC:131005 IMAGE:7979005), complete cds. /GEN=JC7 /PROD=JC7 protein // gb // --- // ---"	---
Xl2.12344.1.S1_at	0.96821	7.9104	6.69107	4.29625e-06	0.00044504	4.49144	Xl.12344.1.S1_at	X_laevis_2 Array	Xenopus laevis	10-Aug-10	Consensus sequence	GenBank	Xl2.12344.1	"gb:BC072823.1 /DB_XREF=gi:49114965 /GEN=MGC80167 /TID=Xl.12344.1 /CNT=9 /FEA=FLmRNA /TIER=FL /STK=1 /LL=443904 /UG=Xl.12344 /DEF=Xenopus laevis MGC80167 protein, mRNA (cDNA clone MGC:80167 IMAGE:4970370), complete cds. /PROD=MGC80167 protein /FL=gb:BC072823.1 /REP_ORG=X. laevis"	BC072823.1	Xl.12344	Xl.79322	sestrin 3	sesn3	full length	443904	Q6GQC2	---	NP_001085478	NM_001092009	0007050 // cell cycle arrest // inferred from electronic annotation	0005634 // nucleus // inferred from electronic annotation	---	---	---	This probe set was annotated using the Matching Probes based pipeline to a Entrez Gene identifier using 2 transcripts. // false // Matching Probes // A	"BC072823(14),NM_001092009(14)"	"BC072823 // Xenopus laevis MGC80167 protein, mRNA (cDNA clone MGC:80167 IMAGE:4970370), complete cds. // gb // 14 // --- /// NM_001092009 // Xenopus laevis sestrin 3 (sesn3), mRNA. // refseq // 14 // ---"	---
Xl2.32180.1.S1_at	0.968119	7.90502	3.84907	0.00133687	0.0127863	-1.09304	Xl.32180.1.S1_at	X_laevis_2 Array	Xenopus laevis	10-Aug-10	Consensus sequence	GenBank	Xl2.32180.1	"gb:BJ642466 /DB_XREF=gi:37506998 /DB_XREF=BJ642466 /CLONE=XL213k01 /TID=Xl.32180.1 /CNT=4 /FEA=EST /TIER=ConsEnd /STK=1 /UG=Xl.32180 /UG_TITLE=Transcribed locus, moderately similar to XP_420224.1 PREDICTED: similar to RIKEN cDNA 2900009I07 (Gallus gallus) /REP_ORG=X. laevis"	BJ642466	Xl.32180	Xl.32180	---	---	est	---	---	---	---	---	---	---	---	---	---	This probe set was annotated using the Accession mapped clusters based pipeline to a UniGene identifier using 4 transcripts. // false // Accession mapped clusters // E	"BJ091617,BJ626074,BJ642466,BP683977"	BJ091617 // /DB_XREF=BJ091617 /CLONE=XL097k23 // gb // --- // --- /// BJ626074 // /DB_XREF=BJ626074 /CLONE=XL213k01 // gb // --- // --- /// BJ642466 // /DB_XREF=BJ642466 /CLONE=XL213k01 // gb // --- // --- /// BP683977 // /DB_XREF=BP683977 /CLONE=XL444j13ex // gb // --- // ---	---
Xl2.17781.2.S1_at	0.967968	8.30182	5.72615	2.713e-05	0.00114644	2.70202	Xl.17781.2.S1_at	X_laevis_2 Array	Xenopus laevis	10-Aug-10	Consensus sequence	GenBank	Xl2.17781.2	"gb:CB207707 /DB_XREF=gi:28248579 /DB_XREF=AGENCOURT_11368977 /CLONE=IMAGE:6880189 /TID=Xl.17781.2 /CNT=2 /FEA=EST /TIER=ConsEnd /STK=0 /UG=Xl.17781 /UG_TITLE=Transcribed locus, moderately similar to NP_006150.1 nel-like 2 (Homo sapiens) /REP_ORG=X. laevis"	CB207707	---	---	---	---	---	---	---	---	---	---	---	---	---	---	---	This probe set was annotated using the Design Representative Id based pipeline to a GenBank identifier using 1 transcripts. // false // Design Representative Id // R	CB207707	CB207707 // /DB_XREF=AGENCOURT_11368977 /CLONE=IMAGE:6880189 // gb // --- // ---	---
Xl2.48888.1.S1_at	0.967619	9.16959	5.88898	1.97052e-05	0.000983388	3.01335	Xl.48888.1.S1_at	X_laevis_2 Array	Xenopus laevis	10-Aug-10	Consensus sequence	GenBank	Xl2.48888.1	"gb:BC081196.1 /DB_XREF=gi:51895824 /GEN=MGC84621 /TID=Xl.48888.1 /CNT=9 /FEA=FLmRNA /TIER=FL /STK=1 /LL=447596 /UG=Xl.48888 /DEF=Xenopus laevis MGC84621 protein, mRNA (cDNA clone MGC:84621 IMAGE:6643167), complete cds. /PROD=MGC84621 protein /FL=gb:BC081196.1 /REP_ORG=X. laevis"	BC081196.1	Xl.48888	Xl.48888	"adaptor protein, phosphotyrosine interaction, PH domain and leucine zipper containing 2"	appl2	full length	447596	Q642Q2	---	NP_001087772	NM_001094303	---	---	---	IPR006020 // Phosphotyrosine interaction region // 3.0E-7	---	This probe set was annotated using the Matching Probes based pipeline to a Entrez Gene identifier using 2 transcripts. // false // Matching Probes // A	"BC081196(14),NM_001094303(14)"	"BC081196 // Xenopus laevis MGC84621 protein, mRNA (cDNA clone MGC:84621 IMAGE:6643167), complete cds. // gb // 14 // --- /// NM_001094303 // Xenopus laevis adaptor protein, phosphotyrosine interaction, PH domain and leucine zipper containing 2 (appl2), mRNA. // refseq // 14 // ---"	---
Xl2.3329.1.S1_at	0.967052	11.1012	5.78791	2.40217e-05	0.0010683	2.82053	Xl.3329.1.S1_at	X_laevis_2 Array	Xenopus laevis	10-Aug-10	Consensus sequence	GenBank	Xl2.3329.1	"gb:BC084779.1 /DB_XREF=gi:54311206 /GEN=LOC495318 /TID=Xl.3329.1 /CNT=26 /FEA=FLmRNA /TIER=FL /STK=3 /LL=495318 /UG=Xl.3329 /DEF=Xenopus laevis hypothetical LOC495318, mRNA (cDNA clone MGC:82784 IMAGE:5435150), complete cds. /PROD=LOC495318 protein /FL=gb:BC084779.1 /REP_ORG=X. laevis"	BC084779.1	Xl.3329	Xl.3329	"LSM4 homolog, U6 small nuclear RNA associated"	lsm4	full length	495318	Q5U5A5	---	NP_001088454	NM_001094985	---	---	---	---	---	This probe set was annotated using the Matching Probes based pipeline to a Entrez Gene identifier using 1 transcripts. // false // Matching Probes // A	NM_001094985(14)	"NM_001094985 // Xenopus laevis LSM4 homolog, U6 small nuclear RNA associated (lsm4), mRNA. // refseq // 14 // ---"	---
Xl2.53250.1.S1_at	0.966995	6.88653	6.23571	1.00921e-05	0.000659394	3.66383	Xl.53250.1.S1_at	X_laevis_2 Array	Xenopus laevis	10-Aug-10	Consensus sequence	GenBank	Xl2.53250.1	gb:BJ071130 /DB_XREF=gi:17501319 /DB_XREF=BJ071130 /CLONE=XL093c12 /TID=Xl.53250.1 /CNT=4 /FEA=EST /TIER=ConsEnd /STK=0 /UG=Xl.53250 /UG_TITLE=Transcribed locus /REP_ORG=X. laevis	BJ071130	Xl.53250	Xl.17340	---	---	est	---	---	---	---	---	---	---	---	---	---	This probe set was annotated using the Accession mapped clusters based pipeline to a UniGene identifier using 4 transcripts. // false // Accession mapped clusters // E	"AW636742,BJ062773,BJ071130,CB206853"	AW636742 // /DB_XREF=bl51a12.w1 /CLONE=PBX0051A12 // gb // --- // --- /// BJ062773 // /DB_XREF=BJ062773 /CLONE=XL069a10 // gb // --- // --- /// BJ071130 // /DB_XREF=BJ071130 /CLONE=XL093c12 // gb // --- // --- /// CB206853 // /DB_XREF=AGENCOURT_11370378 /CLONE=IMAGE:6879173 // gb // --- // ---	---
Xl2.90.1.S1_at	0.965048	5.42514	5.68399	2.94886e-05	0.00121149	2.62082	Xl.90.1.S1_at	X_laevis_2 Array	Xenopus laevis	10-Aug-10	Consensus sequence	GenBank	Xl2.90.1	"gb:U63711.1 /DB_XREF=gi:1698627 /TID=Xl.90.1 /CNT=1 /FEA=FLmRNA /TIER=FL /STK=1 /LL=378565 /UG_GENE=ina-A /UG=Xl.90 /DEF=Xenopus laevis xefiltin mRNA, complete cds. /PROD=xefiltin /FL=gb:U63711.1 /REP_ORG=X. laevis"	U63711.1	Xl.90	Xl.90	"internexin neuronal intermediate filament protein, alpha"	ina	full length	378565	P79933	---	NP_001079278	NM_001085809	---	0005882 // intermediate filament // inferred from electronic annotation	0005198 // structural molecule activity // inferred from electronic annotation	---	---	This probe set was annotated using the Matching Probes based pipeline to a Entrez Gene identifier using 2 transcripts. // false // Matching Probes // A	"NM_001085809(14),U63711(14)"	"NM_001085809 // Xenopus laevis internexin neuronal intermediate filament protein, alpha (ina), mRNA. // refseq // 14 // --- /// U63711 // Xenopus laevis xefiltin mRNA, complete cds. // gb // 14 // ---"	---
Xl2.16004.2.S1_a_at	0.964554	5.73863	4.98367	0.000121609	0.00285904	1.23911	Xl.16004.2.S1_a_at	X_laevis_2 Array	Xenopus laevis	10-Aug-10	Consensus sequence	GenBank	Xl2.16004.2	gb:DT060162 /DB_XREF=gi:72359411 /DB_XREF=AGENCOURT_55788410 /CLONE=IMAGE:8075945 /TID=Xl.16004.2 /CNT=4 /FEA=EST /TIER=ConsEnd /STK=0 /UG=Xl.16004 /UG_TITLE=Transcribed locus /REP_ORG=X. laevis	DT060162	Xl.16004	Xl.16004	---	---	est	---	---	---	---	---	---	---	---	---	---	This probe set was annotated using the Accession mapped clusters based pipeline to a UniGene identifier using 4 transcripts. // false // Accession mapped clusters // E	"AW637361,CB208197,CB943608,DT060162"	AW637361 // /DB_XREF=bl57g07.w1 /CLONE=PBX0057G07 // gb // --- // --- /// CB208197 // /DB_XREF=AGENCOURT_11375108 /CLONE=IMAGE:6880980 // gb // --- // --- /// CB943608 // /DB_XREF=AGENCOURT_13842019 /CLONE=IMAGE:6935720 // gb // --- // --- /// DT060162 // /DB_XREF=AGENCOURT_55788410 /CLONE=IMAGE:8075945 // gb // --- // ---	---
Xl2.8683.1.S1_at	0.964494	9.1846	4.75623	0.000194988	0.00386717	0.77859	Xl.8683.1.S1_at	X_laevis_2 Array	Xenopus laevis	10-Aug-10	Consensus sequence	GenBank	Xl2.8683.1	"gb:BC082374.1 /DB_XREF=gi:51950223 /TID=Xl.8683.1 /CNT=13 /FEA=FLmRNA /TIER=FL /STK=1 /UG=Xl.8683 /DEF=Xenopus laevis cDNA clone MGC:81663 IMAGE:6864520, complete cds. /PROD=Unknown (protein for MGC:81663) /FL=gb:BC082374.1 /REP_ORG=X. laevis"	BC082374.1	Xl.8683	Xl.58021	cell division cycle and apoptosis regulator 1	ccar1	full length	779160	Q641G3	---	NP_001090254	NM_001096785	0007049 // cell cycle // inferred from electronic annotation	0005737 // cytoplasm // inferred from electronic annotation /// 0048471 // perinuclear region of cytoplasm // inferred from electronic annotation	0003676 // nucleic acid binding // inferred from electronic annotation	---	---	This probe set was annotated using the Matching Probes based pipeline to a Entrez Gene identifier using 2 transcripts. // false // Matching Probes // A	"BC082374(14),NM_001096785(14)"	"BC082374 // Xenopus laevis cell division cycle and apoptosis regulator 1, mRNA (cDNA clone MGC:81663 IMAGE:6864520), complete cds. // gb // 14 // --- /// NM_001096785 // Xenopus laevis cell division cycle and apoptosis regulator 1 (ccar1), mRNA. // refseq // 14 // ---"	---
Xl2.55932.1.S1_at	0.962471	8.3981	6.23922	1.00249e-05	0.000659394	3.67032	Xl.55932.1.S1_at	X_laevis_2 Array	Xenopus laevis	10-Aug-10	Consensus sequence	GenBank	Xl2.55932.1	gb:BJ065110 /DB_XREF=gi:17478591 /DB_XREF=BJ065110 /CLONE=XL082a03 /TID=Xl.55932.1 /CNT=4 /FEA=EST /TIER=ConsEnd /STK=0 /UG=Xl.55932 /UG_TITLE=Transcribed locus /REP_ORG=X. laevis	BJ065110	Xl.55932	Xl.14376	---	---	est	---	---	---	---	---	---	---	---	---	---	This probe set was annotated using the Accession mapped clusters based pipeline to a UniGene identifier using 4 transcripts. // false // Accession mapped clusters // E	"BJ065110,BP688561,BU905935,DY563822"	BJ065110 // /DB_XREF=BJ065110 /CLONE=XL082a03 // gb // --- // --- /// BP688561 // /DB_XREF=BP688561 /CLONE=XL457m15ex // gb // --- // --- /// BU905935 // /DB_XREF=AGENCOURT_10456437 /CLONE=IMAGE:6630871 // gb // --- // --- /// DY563822 // /DB_XREF=AGENCOURT_69699369 /CLONE=IMAGE:8320240 // gb // --- // ---	---
[truncated: 3,473 more rows]

## Sheet: Upregulated genes
ProbeIDgenechip	logFC	AveExpr	t	P.Value	adj.P.Val	B	ProbeID	GeneChip.Array	Species.Scientific.Name	Annotation.Date	Sequence.Type	Sequence.Source	Transcript.ID.Array.Design.	Target.Description	Representative.Public.ID	Archival.UniGene.Cluster	UniGene.ID	Gene.Title	Gene.Symbol	Unigene.Cluster.Type	Entrez.Gene	SwissProt	EC	RefSeq.Protein.ID	RefSeq.Transcript.ID	Gene.Ontology.Biological.Process	Gene.Ontology.Cellular.Component	Gene.Ontology.Molecular.Function	InterPro	Trans.Membrane	Annotation.Description	Annotation.Transcript.Cluster	Transcript.Assignments	Annotation.Notes
[truncated: 2,322 more rows]

[truncated: 3 more sheets: Downreg genes, NormalizeExpValues.RMA, NormExpValues Diff]
