# Supplementary material for: Leptin Induces Mitosis and Activates the Canonical Wnt/β-Catenin Signaling Pathway in Neurogenic Regions of Xenopus Tadpole Brain
Source: Front Endocrinol (Lausanne). 2017 May 8;8:99. doi: 10.3389/fendo.2017.00099 (PMC5421298; doi:10.3389/fendo.2017.00099)
Supplement: Supplementary file 2 [file Table_2.XLS]

## Sheet: BiologicalProcessesGO
ID	Description	setSize	enrichmentScore	NES	pvalue	p.adjust	qvalues	rank	leading_edge	core_enrichment	name
GO:0044767	single-organism developmental process	470	0.298665	1.47944	0.00101833	0.159221	0.159221	2300	tags=51%, list=35%, signal=36%	100036788/100036799/100036871/100036912/100036977/100037004/100037063/100037168/100037205/100037236/100101269/100101279/100101299/100125663/100125665/100126605/100126622/100127262/100127345/100137618/100137642/100158286/100158353/100158359/100158360/100158407/100190780/100216330/100294515/100329123/100337586/100379090/100379091/373583/373586/373590/373591/373592/373595/373597/373599/373609/373614…	bbof1.L/tsga14/metrnl.L/ednra.S/batf.L/nemp1.S/pld6.S/creb3l2.L/murc.S/grip2.L/palm.S/fgf2/ube2d4.L/sfrpx.S/capn3.L/insm1.L/ninj1.L/sgcb.L/wtip.L/rlim.S/tmem237.L/cln5.L/hoxc8.S/mcidas/spred1.L/tbccd1.L/smo.L/sox11.L/spry1.S/tcf7l1-d/pax6.S/tshz1.S/tshz1.L/foxd1.L/pitx2.L/hhex.L/lpar1.L/dkk1.S/nrg1.L/nodal3.2.L/mamdc2.L/fyn.L/rest.S/xarp.L/mgp.L/nkx2-2.S/tert.L/hoxb7.L/nog.L/lyn.L/crx.L/hand1.L/g…
GO:0048856	anatomical structure development	452	0.305759	1.51248	0.00101833	0.159221	0.159221	2300	tags=52%, list=35%, signal=36%	100036788/100036799/100036912/100036977/100037004/100037063/100037168/100037205/100037236/100101269/100101279/100101299/100125663/100125665/100126605/100126622/100127262/100127345/100137618/100137642/100158286/100158353/100158359/100158360/100158407/100190780/100216330/100294515/100329123/100337580/100337586/100379090/100379091/373583/373586/373590/373591/373592/373595/373597/373599/373609/373614…	bbof1.L/tsga14/ednra.S/batf.L/nemp1.S/pld6.S/creb3l2.L/murc.S/grip2.L/palm.S/fgf2/ube2d4.L/sfrpx.S/capn3.L/insm1.L/ninj1.L/sgcb.L/wtip.L/rlim.S/tmem237.L/cln5.L/hoxc8.S/mcidas/spred1.L/tbccd1.L/smo.L/sox11.L/spry1.S/tcf7l1-d/pcdh7.L/pax6.S/tshz1.S/tshz1.L/foxd1.L/pitx2.L/hhex.L/lpar1.L/dkk1.S/nrg1.L/nodal3.2.L/mamdc2.L/fyn.L/rest.S/xarp.L/mgp.L/nkx2-2.S/tert.L/hoxb7.L/nog.L/lyn.L/crx.L/hand1.L/gj…
GO:0032502	developmental process	473	0.305341	1.51311	0.00101937	0.159221	0.159221	2300	tags=51%, list=35%, signal=36%	100036774/100036788/100036799/100036871/100036912/100036977/100037004/100037063/100037168/100037205/100037236/100101269/100101279/100101299/100125663/100125665/100126605/100126622/100127262/100127345/100137618/100137642/100158286/100158353/100158359/100158360/100158407/100190780/100216330/100294515/100329123/100337580/100337586/100379090/100379091/373583/373586/373590/373591/373592/373595/373597/…	cyp17a1.L/bbof1.L/tsga14/metrnl.L/ednra.S/batf.L/nemp1.S/pld6.S/creb3l2.L/murc.S/grip2.L/palm.S/fgf2/ube2d4.L/sfrpx.S/capn3.L/insm1.L/ninj1.L/sgcb.L/wtip.L/rlim.S/tmem237.L/cln5.L/hoxc8.S/mcidas/spred1.L/tbccd1.L/smo.L/sox11.L/spry1.S/tcf7l1-d/pcdh7.L/pax6.S/tshz1.S/tshz1.L/foxd1.L/pitx2.L/hhex.L/lpar1.L/dkk1.S/nrg1.L/nodal3.2.L/mamdc2.L/fyn.L/rest.S/xarp.L/mgp.L/nkx2-2.S/tert.L/hoxb7.L/nog.L/lyn…
GO:0044707	single-multicellular organism process	433	0.30177	1.49056	0.00102354	0.159221	0.159221	2984	tags=73%, list=46%, signal=42%	100036871/100036912/100036977/100037004/100037063/100037168/100037205/100037236/100101279/100101299/100125663/100126605/100127262/100127345/100137618/100158286/100158353/100158360/100190780/100216330/100294515/100329123/100337586/100379090/100379091/373583/373586/373590/373591/373592/373595/373597/373599/373606/373609/373614/373619/373621/373624/373635/373643/373646/373649/373653/373663/373664/37…	metrnl.L/ednra.S/batf.L/nemp1.S/pld6.S/creb3l2.L/murc.S/grip2.L/fgf2/ube2d4.L/sfrpx.S/insm1.L/sgcb.L/wtip.L/rlim.S/cln5.L/hoxc8.S/spred1.L/smo.L/sox11.L/spry1.S/tcf7l1-d/pax6.S/tshz1.S/tshz1.L/foxd1.L/pitx2.L/hhex.L/lpar1.L/dkk1.S/nrg1.L/nodal3.2.L/mamdc2.L/il1b.S/fyn.L/rest.S/xarp.L/mgp.L/nkx2-2.S/tert.L/hoxb7.L/nog.L/lyn.L/crx.L/hand1.L/gja1.L/fgf3.S/nbl1.L/nrn1.S/foxg1.L/tbx5.S/six3.S/foxe3.L/…
GO:0032501	multicellular organismal process	463	0.299845	1.48393	0.00102459	0.159221	0.159221	2300	tags=51%, list=35%, signal=35%	100036871/100036912/100036977/100037004/100037063/100037168/100037205/100037236/100101279/100101299/100125663/100126605/100127262/100127345/100137618/100158286/100158343/100158353/100158360/100158366/100190780/100216330/100294515/100329123/100337586/100379090/100379091/373580/373583/373586/373590/373591/373592/373595/373597/373599/373606/373609/373614/373619/373621/373624/373635/373643/373646/373…	metrnl.L/ednra.S/batf.L/nemp1.S/pld6.S/creb3l2.L/murc.S/grip2.L/fgf2/ube2d4.L/sfrpx.S/insm1.L/sgcb.L/wtip.L/rlim.S/cln5.L/lsp1.L/hoxc8.S/spred1.L/LOC100158366/smo.L/sox11.L/spry1.S/tcf7l1-d/pax6.S/tshz1.S/tshz1.L/crhr1.2.S/foxd1.L/pitx2.L/hhex.L/lpar1.L/dkk1.S/nrg1.L/nodal3.2.L/mamdc2.L/il1b.S/fyn.L/rest.S/xarp.L/mgp.L/nkx2-2.S/tert.L/hoxb7.L/nog.L/lyn.L/crx.L/hand1.L/gja1.L/fgf3.S/LOC100485437.L…
GO:0007275	multicellular organism development	407	0.300745	1.47521	0.0030896	0.400103	0.400103	2984	tags=74%, list=46%, signal=43%	100036912/100036977/100037004/100037063/100037168/100037205/100037236/100101279/100101299/100125663/100126605/100127262/100127345/100137618/100158286/100158353/100158360/100190780/100216330/100294515/100329123/100337586/100379090/100379091/373583/373586/373590/373591/373592/373595/373597/373599/373609/373614/373619/373621/373624/373635/373643/373646/373649/373653/373663/373664/373669/373697/37370…	ednra.S/batf.L/nemp1.S/pld6.S/creb3l2.L/murc.S/grip2.L/fgf2/ube2d4.L/sfrpx.S/insm1.L/sgcb.L/wtip.L/rlim.S/cln5.L/hoxc8.S/spred1.L/smo.L/sox11.L/spry1.S/tcf7l1-d/pax6.S/tshz1.S/tshz1.L/foxd1.L/pitx2.L/hhex.L/lpar1.L/dkk1.S/nrg1.L/nodal3.2.L/mamdc2.L/fyn.L/rest.S/xarp.L/mgp.L/nkx2-2.S/tert.L/hoxb7.L/nog.L/lyn.L/crx.L/hand1.L/gja1.L/fgf3.S/nbl1.L/nrn1.S/foxg1.L/tbx5.S/six3.S/foxe3.L/churc1.S/neurod6…
GO:0030154	cell differentiation	203	0.319355	1.47946	0.00442968	0.491694	0.491694	2337	tags=54%, list=36%, signal=36%	100036871/100036977/100037063/100037168/100037205/100037236/100101279/100125665/100126605/100127345/100158286/100158359/100216330/373583/373590/373591/373646/373649/373653/373669/373732/373738/373775/373835/373841/378493/378497/378517/378518/378529/378541/378562/378629/378666/378679/378698/379067/379074/379077/379115/379189/379219/379222/379264/379265/379355/379403/379440/379447/379484/379537/379…	metrnl.L/batf.L/pld6.S/creb3l2.L/murc.S/grip2.L/fgf2/capn3.L/insm1.L/wtip.L/cln5.L/mcidas/sox11.L/foxd1.L/hhex.L/lpar1.L/nog.L/lyn.L/crx.L/fgf3.S/foxg1.L/tbx5.S/purb.L/neurod6.L/irx5.L/pak3.L/irx2.L/ascl1.L/cdh2.L/dcc/neurod1.L/fgf9.S/vax1.L/cntn1.L/wnt3a.L/twist1.S/MGC52780/hmgb2.S/ppdpf.S/zic2.S/dpysl4.L/meis3.S/id3.L/stat3.2.L/rbm24.S/tcf3.L/lpar1.S/snai2.L/id3.S/cirbp.S/aplnr.S/cirbp.L/dbnl/m…
GO:0009790	embryo development	84	0.39133	1.63466	0.00615764	0.59806	0.59806	2979	tags=86%, list=46%, signal=47%	100037063/100126605/100137618/373590/373595/373597/373738/373841/378493/378497/378537/378689/378698/378787/379115/379222/379264/379440/379447/379484/379520/379537/379664/379698/379761/380239/380441/394225/394316/394375/394405/397706/397837/398016/398045/398065/398078/398176/398248/398258/398267/398271/398329/398399/398422/398579/398680/398926/399030/399086/399094/399098/399124/399175/399177/39918…	pld6.S/insm1.L/rlim.S/hhex.L/nrg1.L/nodal3.2.L/tbx5.S/irx5.L/pak3.L/irx2.L/nodal3.1.L/wnt5a.S/twist1.S/fzd7.L/zic2.S/id3.L/stat3.2.L/snai2.L/id3.S/cirbp.S/pax2.L/aplnr.S/smad1.L/bag6.L/cirbp.L/nap1l1.S/ctnnb1.S/flrt3/foxd5b/zic3.L/ncoa2.S/wnt4.S/gli3.L/foxd4l1.1.S/chrd.L/eomes.L/foxb1.S/nap1l1.L/zbtb33.S/hes4.S/hes7.1.L/vangl2.L/xsox-11/ror2.L/sox10.L/hes4.L/rlim.L/bag6.S/cxcl12.L/tbpl1.L/grem1.L…
GO:0048513	animal organ development	137	0.342563	1.53016	0.00790068	0.649743	0.649743	2878	tags=74%, list=44%, signal=42%	100036977/100037004/100037168/100037205/100101279/100101299/100126605/100127262/100127345/100294515/373583/373590/373621/373646/373649/373653/373664/373738/373784/373809/373841/378493/378497/378517/378582/378629/378679/378698/379073/379115/379219/379222/379264/379351/379436/379440/379447/379484/379537/379612/379698/379752/379761/380114/380239/380302/380319/380441/394225/394280/394338/394367/39437…	batf.L/nemp1.S/creb3l2.L/murc.S/fgf2/ube2d4.L/insm1.L/sgcb.L/wtip.L/spry1.S/foxd1.L/hhex.L/mgp.L/nog.L/lyn.L/crx.L/gja1.L/tbx5.S/six3.S/foxe3.L/irx5.L/pak3.L/irx2.L/ascl1.L/pou3f1.S/vax1.L/wnt3a.L/twist1.S/hes1.S/zic2.S/meis3.S/id3.L/stat3.2.L/MGC53823/fbxl15.L/snai2.L/id3.S/cirbp.S/aplnr.S/trim72.L/bag6.L/actc1.L/cirbp.L/fxr1.S/nap1l1.S/zfp36l2.S/ndrg1.S/ctnnb1.S/flrt3/foxc1-A/pou3f1.L/notch1.S/…
GO:0048869	cellular developmental process	242	0.301734	1.42896	0.00858369	0.649743	0.649743	2337	tags=52%, list=36%, signal=34%	100036788/100036799/100036871/100036977/100037063/100037168/100037205/100037236/100101269/100101279/100125665/100126605/100127345/100137642/100158286/100158359/100158407/100216330/373583/373590/373591/373646/373649/373653/373669/373732/373738/373775/373835/373841/378493/378497/378517/378518/378529/378541/378562/378629/378666/378679/378698/379063/379067/379074/379077/379115/379172/379189/379219/37…	bbof1.L/tsga14/metrnl.L/batf.L/pld6.S/creb3l2.L/murc.S/grip2.L/palm.S/fgf2/capn3.L/insm1.L/wtip.L/tmem237.L/cln5.L/mcidas/tbccd1.L/sox11.L/foxd1.L/hhex.L/lpar1.L/nog.L/lyn.L/crx.L/fgf3.S/foxg1.L/tbx5.S/purb.L/neurod6.L/irx5.L/pak3.L/irx2.L/ascl1.L/cdh2.L/dcc/neurod1.L/fgf9.S/vax1.L/cntn1.L/wnt3a.L/twist1.S/MGC52725/MGC52780/hmgb2.S/ppdpf.S/zic2.S/cfl1.S/dpysl4.L/meis3.S/id3.L/cfl1.L/stat3.2.L/rbm…
GO:0007389	pattern specification process	50	0.439915	1.67669	0.00919842	0.649743	0.649743	2878	tags=88%, list=44%, signal=49%	100037063/100101279/100137618/100294515/373590/373635/373653/373697/373841/378497/378517/378689/378787/379115/379219/379436/379520/379537/379664/379761/380452/394375/397706/397837/397855/397954/398045/398078/398093/398118/398213/398267/398399/398680/398850/399094/399098/399124/399195/399264/399274/399275/399306/399323	pld6.S/fgf2/rlim.S/spry1.S/hhex.L/tert.L/crx.L/nbl1.L/irx5.L/irx2.L/ascl1.L/wnt5a.S/fzd7.L/zic2.S/meis3.S/fbxl15.L/pax2.L/aplnr.S/smad1.L/cirbp.L/mef2a.L/zic3.L/wnt4.S/gli3.L/lfng/foxi4.2.L/chrd.L/foxb1.S/meis3.L/crx.S/mdfic.S/hes7.1.L/ror2.L/rlim.L/aida.S/grem1.L/wnt8b.S/zic1.L/hey1.S/dlx2.L/ctnnb1.L/t.L/aplnr.L/lhx1.L
GO:0006643	membrane lipid metabolic process	18	-0.532585	-1.82022	0.010929	0.702135	0.702135	1878	tags=67%, list=29%, signal=48%	447530/447552/495061/495272/495444/496083/779111/779153/779231/779273/779297	sptssb.L/pigx.L/ormdl1.S/acer3.S/ugcg.S/pigf.S/serinc1.S/gm2a.L/acer2.S/mppe1.L/sftpb.L
GO:0009952	anterior/posterior pattern specification	19	0.568138	1.73827	0.0117474	0.702135	0.702135	2356	tags=79%, list=36%, signal=50%	100037063/100101279/373590/373635/373653/378689/379115/379219/380452/397837/398078/398093/398118/398267/398399	pld6.S/fgf2/hhex.L/tert.L/crx.L/wnt5a.S/zic2.S/meis3.S/mef2a.L/gli3.L/foxb1.S/meis3.L/crx.S/hes7.1.L/ror2.L
GO:0006479	protein methylation	11	-0.603834	-1.75718	0.0162602	0.779631	0.779631	116	tags=64%, list=2%, signal=63%	446835/447344/495826/779271/779342/779432	gfi1b.L/prmt6.S/kmt5b.L/prmt3.S/prmt9.L/kmt5c.L
GO:0008213	protein alkylation	11	-0.603834	-1.75718	0.0162602	0.779631	0.779631	116	tags=64%, list=2%, signal=63%	446835/447344/495826/779271/779342/779432	gfi1b.L/prmt6.S/kmt5b.L/prmt3.S/prmt9.L/kmt5c.L
GO:0070647	protein modification by small protein conjugation or removal	104	-0.276563	-1.45872	0.0169492	0.779631	0.779631	727	tags=24%, list=11%, signal=22%	734276/734287/734308/734327/734447/734501/734596/734782/734789/734802/734823/734889/735103/735197/735204/735224/735243/779113/779163/779177/779202/779274/779300/779329	socs2.S/chfr.S/rnf41.S/tnfaip1.L/usp12.L/MGC114680/MGC115579/uba3.S/asb1.L/MGC131147/otub1.L/arih1.L/dtl.S/eny2.L/uchl1.L/hltf.L/fem1c.L/rnf111-b/wsb2.L/dcaf17.L/usp10.S/ctu1.L/yod1.L/march3.S
GO:0048731	system development	230	0.299189	1.4128	0.0170576	0.779631	0.779631	2337	tags=53%, list=36%, signal=35%	100036912/100036977/100037004/100037168/100037205/100101279/100101299/100126605/100127262/100127345/100158286/100216330/100294515/373583/373590/373591/373621/373646/373649/373653/373664/373709/373732/373738/373784/373809/373835/373841/378493/378497/378517/378518/378529/378541/378565/378582/378629/378666/378679/378698/379067/379073/379115/379189/379219/379222/379251/379264/379351/379355/379403/379…	ednra.S/batf.L/nemp1.S/creb3l2.L/murc.S/fgf2/ube2d4.L/insm1.L/sgcb.L/wtip.L/cln5.L/sox11.L/spry1.S/foxd1.L/hhex.L/lpar1.L/mgp.L/nog.L/lyn.L/crx.L/gja1.L/nrn1.S/foxg1.L/tbx5.S/six3.S/foxe3.L/neurod6.L/irx5.L/pak3.L/irx2.L/ascl1.L/cdh2.L/dcc/neurod1.L/ina.S/pou3f1.S/vax1.L/cntn1.L/wnt3a.L/twist1.S/MGC52780/hes1.S/zic2.S/dpysl4.L/meis3.S/id3.L/MGC52816/stat3.2.L/MGC53823/tcf3.L/lpar1.S/fbxl15.L/snai…
GO:0003002	regionalization	38	0.446843	1.59923	0.0190217	0.821105	0.821105	2878	tags=89%, list=44%, signal=50%	100037063/100101279/100294515/373590/373635/373653/373697/373841/378497/378517/378689/378787/379115/379219/379436/379520/379761/380452/397837/397954/398078/398093/398118/398213/398267/398399/398850/399094/399098/399124/399195/399264/399274/399323	pld6.S/fgf2/spry1.S/hhex.L/tert.L/crx.L/nbl1.L/irx5.L/irx2.L/ascl1.L/wnt5a.S/fzd7.L/zic2.S/meis3.S/fbxl15.L/pax2.L/cirbp.L/mef2a.L/gli3.L/foxi4.2.L/foxb1.S/meis3.L/crx.S/mdfic.S/hes7.1.L/ror2.L/aida.S/grem1.L/wnt8b.S/zic1.L/hey1.S/dlx2.L/ctnnb1.L/lhx1.L
GO:0008202	steroid metabolic process	18	0.539122	1.61979	0.0209268	0.855794	0.855794	850	tags=28%, list=13%, signal=24%	100036774/100036994/100049757/100174796/373644	cyp17a1.L/LOC100036994/srd5a1.S/lipe.L/ldlr.S
GO:0030182	neuron differentiation	51	0.395193	1.50664	0.0260756	0.996522	0.996522	2920	tags=76%, list=45%, signal=42%	373591/373653/378493/378497/378517/378529/378541/378629/378666/379189/379355/379403/379806/379931/380441/394225/397710/397714/397761/397762/397804/397809/397822/397994/397995/398078/398118/398329/398358/398815/399135/399142/399170/399182/399264/399296/399323/399335/399392	lpar1.L/crx.L/pak3.L/irx2.L/ascl1.L/dcc/neurod1.L/vax1.L/cntn1.L/dpysl4.L/tcf3.L/lpar1.S/dbnl/map2.S/ctnnb1.S/flrt3/LOC397710/neurod4.L/ncam1.S/ncam1.L/nrp1.L/efna1.L/nefl.L/nefm.L/nefm.S/foxb1.S/crx.S/xsox-11/etv1.S/dpysl2.L/etv4.L/pten.L/akt1.S/lmx1b.1.S/dlx2.L/cdk5.L/lhx1.L/sox3.S/robo1.L
GO:0006839	mitochondrial transport	11	-0.589084	-1.71171	0.0316623	0.996522	0.996522	1750	tags=64%, list=27%, signal=47%	494790/494838/495205/734492/779410/780760	chchd4.S/timm21.L/smdt1.S/timm10.L/slc25a11.L/mpc1.L
GO:0034660	ncRNA metabolic process	50	0.388955	1.46637	0.0371846	0.996522	0.996522	1940	tags=50%, list=30%, signal=35%	100036786/100037061/100037063/100037126/100037220/100101304/100101322/100381163/379166/379182/379241/379385/379395/379670/379675/379964/380050/380179/380249/380271/380321/380325/380438/387262/394346	ints7.S/srrt.S/pld6.S/wdr36.L/rnasek.S/sepsecs.L/pop5.L/ctu2/usb1.L/MGC53677/pars2.L/MGC53182/utp6.L/qars.S/mars/bxdc5/bop1.L/sars.L/pes1.S/farsb.L/dcaf13.L/kars.L/yars.L/lin28a.S/endou.L
GO:0006914	autophagy	29	-0.369277	-1.47698	0.037415	0.996522	0.996522	2232	tags=55%, list=34%, signal=36%	446671/446802/447022/447727/494762/495080/496250/733220/734365/734566/734711/734814/779202/779213/779269	pik3c3.L/fnbp1l/cisd2.S/acbd5.L/gabarapl1-b/atg4c.S/optn.L/map1lc3b.L/fundc1.L/tigar.S/spata18.L/gabarapl2.L/usp10.S/tmem208.L/phf23.S
GO:0048468	cell development	77	0.349475	1.42654	0.0384139	0.996522	0.996522	2337	tags=57%, list=36%, signal=37%	100037063/100037236/100125665/100127345/373583/373591/373653/373732/378493/378497/378517/378529/378541/378629/378666/379115/379189/379355/379403/379440/379806/379931/380076/380319/380481/394225/397710/397714/397761/397762/397804/397809/397822/397875/397994/397995/398012/398019/398022/398078/398118/398218/398329/398358	pld6.S/grip2.L/capn3.L/wtip.L/foxd1.L/lpar1.L/crx.L/foxg1.L/pak3.L/irx2.L/ascl1.L/dcc/neurod1.L/vax1.L/cntn1.L/zic2.S/dpysl4.L/tcf3.L/lpar1.S/snai2.L/dbnl/map2.S/rnf8.S/ndrg1.S/plk1.S/flrt3/LOC397710/neurod4.L/ncam1.S/ncam1.L/nrp1.L/efna1.L/nefl.L/nanos1.L/nefm.L/nefm.S/spdyc.S/ddx4.L/igf1r.S/foxb1.S/crx.S/dazap1.L/xsox-11/etv1.S
GO:0006665	sphingolipid metabolic process	14	-0.498282	-1.54917	0.039267	0.996522	0.996522	1740	tags=57%, list=27%, signal=42%	495061/495272/495444/779111/779153/779231/779297	ormdl1.S/acer3.S/ugcg.S/serinc1.S/gm2a.L/acer2.S/sftpb.L
GO:0022008	neurogenesis	65	0.358426	1.42134	0.0416667	0.996522	0.996522	2920	tags=75%, list=45%, signal=42%	100158286/373591/373653/373732/378493/378497/378517/378518/378529/378541/378629/378666/379115/379189/379355/379403/379484/379761/379806/379931/380319/380441/394225/397710/397714/397761/397762/397804/397809/397822/397994/397995/398078/398118/398329/398358/398716/398815/399124/399135/399142/399170/399182/399264/399296/399316/399323/399335/399392	cln5.L/lpar1.L/crx.L/foxg1.L/pak3.L/irx2.L/ascl1.L/cdh2.L/dcc/neurod1.L/vax1.L/cntn1.L/zic2.S/dpysl4.L/tcf3.L/lpar1.S/cirbp.S/cirbp.L/dbnl/map2.S/ndrg1.S/ctnnb1.S/flrt3/LOC397710/neurod4.L/ncam1.S/ncam1.L/nrp1.L/efna1.L/nefl.L/nefm.L/nefm.S/foxb1.S/crx.S/xsox-11/etv1.S/prmt1.S/dpysl2.L/zic1.L/etv4.L/pten.L/akt1.S/lmx1b.1.S/dlx2.L/cdk5.L/pou2f1.S/lhx1.L/sox3.S/robo1.L
GO:0032446	protein modification by small protein conjugation	79	-0.265387	-1.34561	0.0424528	0.996522	0.996522	727	tags=22%, list=11%, signal=19%	734276/734287/734308/734327/734501/734782/734789/734889/735103/735224/735243/779113/779163/779177/779274/779329	socs2.S/chfr.S/rnf41.S/tnfaip1.L/MGC114680/uba3.S/asb1.L/arih1.L/dtl.S/hltf.L/fem1c.L/rnf111-b/wsb2.L/dcaf17.L/ctu1.L/march3.S
GO:0051781	positive regulation of cell division	12	0.565859	1.48479	0.0453834	0.996522	0.996522	974	tags=42%, list=15%, signal=35%	100101279/373606/373669/373801/378562	fgf2/il1b.S/fgf3.S/tgfb2.L/fgf9.S
GO:0019725	cellular homeostasis	42	0.403546	1.46452	0.0480641	0.996522	0.996522	1933	tags=48%, list=30%, signal=34%	100036818/100036846/100037235/100137652/100158326/373659/379505/379618/379743/379758/379866/379920/379997/380136/380269/380448/380588/386603/394323/394337	LOC100036818/hk2.L/LOC100037235/sco2.S/tmx1.L/rgn.L/MGC64309/MGC68606/pdia3.S/txn2.L/cav3.2.S/atp1b1.S/pdia6.S/txndc5.L/aco1.L/tlp19/dld.S/txndc9.S/hk1.L/aifm3.L
GO:0034728	nucleosome organization	18	0.515858	1.5202	0.0480769	0.996522	0.996522	2271	tags=67%, list=35%, signal=44%	100036858/100037078/100137640/100174800/379599/379979/380076/380239/380575/394341/398176/398222	h2afy.L/LOC100037078/cenpp.L/LOC100174800/set.S/anp32e.L/rnf8.S/nap1l1.S/h2afy2.L/hira.S/nap1l1.L/LOC398222
GO:0006955	immune response	47	0.378684	1.43884	0.0503876	0.996522	0.996522	899	tags=28%, list=14%, signal=24%	100036815/100036977/100037000/100037060/100037128/100137617/100137661/100158405/100189567/100189573/373579/373606/373772	cxcl8.L/batf.L/LOC100498234.L/eif2ak2.L/LOC100037128/hla-drb1.L/LOC100137661/irak1bp1.S/LOC100189567/mhc1b.L/kit.L/il1b.S/kit.S
GO:0009880	embryonic pattern specification	14	0.543143	1.52521	0.0511551	0.996522	0.996522	2979	tags=100%, list=46%, signal=54%	100037063/100137618/378689/379520/379664/394375/397706/398399/398680/399094/399275/399323/399457/403365	pld6.S/rlim.S/wnt5a.S/pax2.L/smad1.L/zic3.L/wnt4.S/ror2.L/rlim.L/grem1.L/t.L/lhx1.L/smad1.S/edil3.L
GO:0035239	tube morphogenesis	12	-0.529956	-1.55176	0.0513514	0.996522	0.996522	781	tags=42%, list=12%, signal=37%	734194/734218/734219/735210	shroom3.L/sdc4.S/sdc4.L/rfx2.S
GO:0060562	epithelial tube morphogenesis	12	-0.529956	-1.55176	0.0513514	0.996522	0.996522	781	tags=42%, list=12%, signal=37%	734194/734218/734219/735210	shroom3.L/sdc4.S/sdc4.L/rfx2.S
GO:0045597	positive regulation of cell differentiation	18	0.506858	1.50216	0.0560606	0.996522	0.996522	1220	tags=44%, list=19%, signal=36%	100036871/373732/373738/378493/378497/378517/379067/379355	metrnl.L/foxg1.L/tbx5.S/pak3.L/irx2.L/ascl1.L/MGC52780/tcf3.L
GO:0007155	cell adhesion	68	0.350064	1.40444	0.0576184	0.996522	0.996522	2521	tags=57%, list=39%, signal=35%	100036977/100037127/100037140/100049724/100126622/100190776/100191020/100191022/100337580/100337587/373627/378518/378666/379105/379294/379817/380046/380160/380339/394225/394280/394393/397699/397710/397755/397761/397762/397826/397839/397996/398002/398186/398292/398301/398489/398490/398496/398658/398709	batf.L/vcan.L/LOC100037140/zyx.S/ninj1.L/lmo7.L/pcdh1.S/itga2b.1.S/pcdh7.L/cdhr1.L/cdh6.L/cdh2.L/cntn1.L/mpzl3.L/pcdhga2/kitlg.L/egfl6.S/cadm3.L/thbs3.L/flrt3/foxc1-A/col18a1.L/itgb3.L/LOC397710/itgb1.L/ncam1.S/ncam1.L/pxn.S/itga4.S/foxc1.L/prph2/arvcf.L/LOC398292/tyro3.L/pkp4.S/ctnnd1.L/jup.L/tcf7.S/tecta.2.S
GO:0022610	biological adhesion	68	0.350064	1.40444	0.0576184	0.996522	0.996522	2521	tags=57%, list=39%, signal=35%	100036977/100037127/100037140/100049724/100126622/100190776/100191020/100191022/100337580/100337587/373627/378518/378666/379105/379294/379817/380046/380160/380339/394225/394280/394393/397699/397710/397755/397761/397762/397826/397839/397996/398002/398186/398292/398301/398489/398490/398496/398658/398709	batf.L/vcan.L/LOC100037140/zyx.S/ninj1.L/lmo7.L/pcdh1.S/itga2b.1.S/pcdh7.L/cdhr1.L/cdh6.L/cdh2.L/cntn1.L/mpzl3.L/pcdhga2/kitlg.L/egfl6.S/cadm3.L/thbs3.L/flrt3/foxc1-A/col18a1.L/itgb3.L/LOC397710/itgb1.L/ncam1.S/ncam1.L/pxn.S/itga4.S/foxc1.L/prph2/arvcf.L/LOC398292/tyro3.L/pkp4.S/ctnnd1.L/jup.L/tcf7.S/tecta.2.S
GO:0009653	anatomical structure morphogenesis	151	0.293796	1.32299	0.0581655	0.996522	0.996522	1445	tags=31%, list=22%, signal=25%	100036788/100036799/100101269/100101279/100125665/100126605/100127345/100137642/100158359/100158407/100294515/373590/373591/373597/373653/373738/373841/378493/378529/378537/378629/378666/378689/378698/378787/379063/379067/379115/379172/379189/379222/379258/379264/379326/379332/379351/379403/379416/379440/379447/379484/379530/379537/379752/379761/379779/379806	bbof1.L/tsga14/palm.S/fgf2/capn3.L/insm1.L/wtip.L/tmem237.L/mcidas/tbccd1.L/spry1.S/hhex.L/lpar1.L/nodal3.2.L/crx.L/tbx5.S/irx5.L/pak3.L/dcc/nodal3.1.L/vax1.L/cntn1.L/wnt5a.S/twist1.S/fzd7.L/MGC52725/MGC52780/zic2.S/cfl1.S/dpysl4.L/id3.L/cfl1.L/stat3.2.L/rhoc.L/dcdc2.L/MGC53823/lpar1.S/rhoa.L/snai2.L/id3.S/cirbp.S/drc1.L/aplnr.S/actc1.L/cirbp.L/rp2.S/dbnl
GO:0051188	cofactor biosynthetic process	32	-0.352184	-1.41946	0.0582524	0.996522	0.996522	2261	tags=56%, list=35%, signal=37%	446473/446494/447045/447323/447434/494723/495316/496049/496367/733404/734369/734563/734577/734851/735059/779326/779372	pdha1.L/slc25a38.L/mms19.L/alas2.S/pdha1.S/nubp1.L/LOC495316/coq9.S/LOC496367/coq9.L/mocs3.L/coq5.L/mat2b.L/bdh2.L/MGC85013/cox10.L/gphn.L
GO:0071103	DNA conformation change	27	0.443537	1.48527	0.0583333	0.996522	0.996522	2542	tags=67%, list=39%, signal=41%	100036858/100037078/100137640/100174800/379599/379699/380239/380575/394341/397799/397800/397843/398176/398222/398512/398564/398662/398742	h2afy.L/LOC100037078/cenpp.L/LOC100174800/set.S/mcm5.S/nap1l1.S/h2afy2.L/hira.S/smc4.L/smc2.L/mcm4.S/nap1l1.L/LOC398222/top2a.L/top3b.L/h1f0.L/ncapd3.L
GO:0070838	divalent metal ion transport	15	-0.473214	-1.55398	0.0588235	0.996522	0.996522	1620	tags=60%, list=25%, signal=45%	446666/494630/495205/496294/734300/734537/779232/779315	slc30a6.L/selk.S/smdt1.S/slc30a8.L/nipa1.L/orai2.S/saraf.L/mmgt1.L
GO:0072511	divalent inorganic cation transport	15	-0.473214	-1.55398	0.0588235	0.996522	0.996522	1620	tags=60%, list=25%, signal=45%	446666/494630/495205/496294/734300/734537/779232/779315	slc30a6.L/selk.S/smdt1.S/slc30a8.L/nipa1.L/orai2.S/saraf.L/mmgt1.L
GO:0048863	stem cell differentiation	18	0.502699	1.51465	0.05997	0.996522	0.996522	2864	tags=94%, list=44%, signal=53%	100036977/100127345/373583/373738/378679/379115/379264/379440/380302/394375/398103/399094/399124/399183/399184/399190/399305	batf.L/wtip.L/foxd1.L/tbx5.S/wnt3a.L/zic2.S/stat3.2.L/snai2.L/zfp36l2.S/zic3.L/zfp36l2.L/grem1.L/zic1.L/fgf8.L/pbx1.S/fzd3.L/meis1.S
GO:1901136	carbohydrate derivative catabolic process	11	-0.537623	-1.54418	0.0616246	0.996522	0.996522	1497	tags=55%, list=23%, signal=42%	495444/496035/496174/733299/779153	ugcg.S/pglyrp1.L/dera.S/ngly1.S/gm2a.L
GO:0032270	positive regulation of cellular protein metabolic process	26	0.448755	1.44311	0.0625	0.996522	0.996522	2475	tags=65%, list=38%, signal=41%	100137649/373591/373649/379075/379165/379219/379403/379484/379761/379774/380228/380481/380569/398012/398093/398573/398612	ift57.S/lpar1.L/lyn.L/ube2s.S/taok1.S/meis3.S/lpar1.S/cirbp.S/cirbp.L/cd81.L/eif5a.L/plk1.S/cnep1r1.L/spdyc.S/meis3.L/topbp1.L/map3k10.L
GO:0048699	generation of neurons	55	0.363172	1.40355	0.0629012	0.996522	0.996522	2337	tags=56%, list=36%, signal=36%	373591/373653/373732/378493/378497/378517/378529/378541/378629/378666/379115/379189/379355/379403/379806/379931/380441/394225/397710/397714/397761/397762/397804/397809/397822/397994/397995/398078/398118/398329/398358	lpar1.L/crx.L/foxg1.L/pak3.L/irx2.L/ascl1.L/dcc/neurod1.L/vax1.L/cntn1.L/zic2.S/dpysl4.L/tcf3.L/lpar1.S/dbnl/map2.S/ctnnb1.S/flrt3/LOC397710/neurod4.L/ncam1.S/ncam1.L/nrp1.L/efna1.L/nefl.L/nefm.L/nefm.S/foxb1.S/crx.S/xsox-11/etv1.S
GO:0032259	methylation	15	-0.445928	-1.47355	0.0630137	0.996522	0.996522	116	tags=20%, list=2%, signal=20%	779342/779432	prmt9.L/kmt5c.L
GO:0043414	macromolecule methylation	15	-0.445928	-1.47355	0.0630137	0.996522	0.996522	116	tags=20%, list=2%, signal=20%	779342/779432	prmt9.L/kmt5c.L
GO:0016567	protein ubiquitination	69	-0.26349	-1.30426	0.0655022	0.996522	0.996522	1136	tags=28%, list=17%, signal=23%	496050/496309/733198/734273/734276/734287/734308/734327/734501/734789/734889/735103/735224/735243/779113/779163/779177/779329	rnf170.L/med8.L/trim33.L/klhl17.L/socs2.S/chfr.S/rnf41.S/tnfaip1.L/MGC114680/asb1.L/arih1.L/dtl.S/hltf.L/fem1c.L/rnf111-b/wsb2.L/dcaf17.L/march3.S
GO:0044093	positive regulation of molecular function	24	0.4497	1.44652	0.0659026	0.996522	0.996522	1430	tags=46%, list=22%, signal=36%	100137649/373580/373591/373659/378679/379075/379115/379379/379403/379741/379774	ift57.S/crhr1.2.S/lpar1.L/rgn.L/wnt3a.L/ube2s.S/zic2.S/azin2.S/lpar1.S/lamtor2.S/cd81.L
GO:0006928	movement of cell or subcellular component	66	0.343002	1.38486	0.0665845	0.996522	0.996522	2285	tags=52%, list=35%, signal=34%	100036815/100037000/100037236/100049099/373583/373738/373792/378529/378629/378666/378689/379115/379189/379326/379416/379440/379484/379530/379622/379663/379761/380218/394225/394299/394322/397699/397798/397804/397867/397875/397934/398078/398202/398248	cxcl8.L/LOC100498234.L/grip2.L/dynlrb2.L/foxd1.L/tbx5.S/kif19.S/dcc/vax1.L/cntn1.L/wnt5a.S/zic2.S/dpysl4.L/rhoc.L/rhoa.L/snai2.L/cirbp.S/drc1.L/kif2a.L/mmp9.L/cirbp.L/enpp2/flrt3/cenpe.S/kifc1.L/itgb3.L/pcm1.L/nrp1.L/kif3b.S/nanos1.L/fscn1.L/foxb1.S/dync1li1.S/zbtb33.S
GO:0048762	mesenchymal cell differentiation	23	0.465619	1.48402	0.0671642	0.996522	0.996522	2864	tags=91%, list=44%, signal=51%	100127345/373583/378679/378698/379115/379222/379264/379440/379447/394375/398258/398422/398579/399094/399124/399146/399183/399184/399190/399214/399305	wtip.L/foxd1.L/wnt3a.L/twist1.S/zic2.S/id3.L/stat3.2.L/snai2.L/id3.S/zic3.L/hes4.S/sox10.L/hes4.L/grem1.L/zic1.L/has2.L/fgf8.L/pbx1.S/fzd3.L/sox8.L/meis1.S
GO:0016477	cell migration	42	0.384014	1.42923	0.0679739	0.996522	0.996522	2285	tags=52%, list=35%, signal=34%	100036815/100037000/100037236/373583/373738/378666/378689/379115/379326/379416/379440/379484/379663/379761/380218/394225/397699/397804/397875/397934/398078/398248	cxcl8.L/LOC100498234.L/grip2.L/foxd1.L/tbx5.S/cntn1.L/wnt5a.S/zic2.S/rhoc.L/rhoa.L/snai2.L/cirbp.S/mmp9.L/cirbp.L/enpp2/flrt3/itgb3.L/nrp1.L/nanos1.L/fscn1.L/foxb1.S/zbtb33.S
GO:0003006	developmental process involved in reproduction	20	0.470096	1.45214	0.0707071	1	1	264	tags=15%, list=4%, signal=14%	100036774/100037063/100037236	cyp17a1.L/pld6.S/grip2.L
GO:0007399	nervous system development	132	0.295433	1.30742	0.0718424	1	1	2885	tags=73%, list=44%, signal=41%	100036912/100101279/100126605/100158286/100216330/373583/373591/373653/373709/373732/373835/373841/378493/378497/378517/378518/378529/378541/378565/378582/378629/378666/379115/379189/379219/379251/379355/379403/379484/379698/379761/379806/379931/380030/380081/380319/380441/394225/394292/394316/394338/394342/394375/394422/397710/397714/397761/397762/397791/397804/397809/397822/397929/397952/397954…	ednra.S/fgf2/insm1.L/cln5.L/sox11.L/foxd1.L/lpar1.L/crx.L/nrn1.S/foxg1.L/neurod6.L/irx5.L/pak3.L/irx2.L/ascl1.L/cdh2.L/dcc/neurod1.L/ina.S/pou3f1.S/vax1.L/cntn1.L/zic2.S/dpysl4.L/meis3.S/MGC52816/tcf3.L/lpar1.S/cirbp.S/bag6.L/cirbp.L/dbnl/map2.S/gap43.S/ndrg2.S/ndrg1.S/ctnnb1.S/flrt3/efnb1.L/foxd5b/pou3f1.L/elavl2.L/zic3.L/pou3f2.L/LOC397710/neurod4.L/ncam1.S/ncam1.L/mdk.S/nrp1.L/efna1.L/nefl.L/p…
GO:0051223	regulation of protein transport	12	0.557641	1.46505	0.0769231	1	1	196	tags=17%, list=3%, signal=16%	100036805/100037133	golph3l.L/gapvd1.S
GO:0070201	regulation of establishment of protein localization	12	0.557641	1.46505	0.0769231	1	1	196	tags=17%, list=3%, signal=16%	100036805/100037133	golph3l.L/gapvd1.S
GO:0051247	positive regulation of protein metabolic process	27	0.434079	1.4047	0.0794326	1	1	2475	tags=63%, list=38%, signal=39%	100137649/373591/373649/379075/379165/379219/379403/379484/379761/379774/380228/380481/380569/398012/398093/398573/398612	ift57.S/lpar1.L/lyn.L/ube2s.S/taok1.S/meis3.S/lpar1.S/cirbp.S/cirbp.L/cd81.L/eif5a.L/plk1.S/cnep1r1.L/spdyc.S/meis3.L/topbp1.L/map3k10.L
GO:0032880	regulation of protein localization	14	0.524447	1.44554	0.0824261	1	1	196	tags=14%, list=3%, signal=14%	100036805/100037133	golph3l.L/gapvd1.S
GO:0009888	tissue development	84	0.321342	1.32692	0.0826141	1	1	2878	tags=75%, list=44%, signal=42%	100037168/100101279/100101299/100126605/100126622/100127345/100158359/100337580/373583/373621/373646/373738/378493/378497/378679/378698/378787/379067/379115/379222/379264/379326/379351/379416/379436/379440/379447/379537/379752/380519/394225/394280/394316/394375/397706/397873/397954/397996/398016/398065/398078/398103/398258/398267/398271/398422/398579/399030/399082/399094/399124/399146/399177/3991…	creb3l2.L/fgf2/ube2d4.L/insm1.L/ninj1.L/wtip.L/mcidas/pcdh7.L/foxd1.L/mgp.L/nog.L/tbx5.S/pak3.L/irx2.L/wnt3a.L/twist1.S/fzd7.L/MGC52780/zic2.S/id3.L/stat3.2.L/rhoc.L/MGC53823/rhoa.L/fbxl15.L/snai2.L/id3.S/aplnr.S/actc1.L/btg1.S/flrt3/foxc1-A/foxd5b/zic3.L/wnt4.S/bmp2.L/foxi4.2.L/foxc1.L/foxd4l1.1.S/eomes.L/foxb1.S/zfp36l2.L/hes4.S/hes7.1.L/vangl2.L/sox10.L/hes4.L/cxcl12.L/gata6.L/grem1.L/zic1.L/h…
GO:0006334	nucleosome assembly	15	0.5068	1.44257	0.0843949	1	1	2271	tags=67%, list=35%, signal=43%	100036858/100037078/100137640/100174800/379599/380239/380575/394341/398176/398222	h2afy.L/LOC100037078/cenpp.L/LOC100174800/set.S/nap1l1.S/h2afy2.L/hira.S/nap1l1.L/LOC398222
GO:0030003	cellular cation homeostasis	12	0.53137	1.43419	0.088189	1	1	1699	tags=50%, list=26%, signal=37%	100036818/100137652/373659/379618/379920/380269	LOC100036818/sco2.S/rgn.L/MGC68606/atp1b1.S/aco1.L
GO:0048666	neuron development	43	0.367677	1.36237	0.0913907	1	1	2920	tags=74%, list=45%, signal=41%	373591/373653/378529/378541/378629/378666/379189/379403/379806/379931/394225/397710/397714/397761/397762/397804/397809/397822/397994/397995/398078/398118/398329/398358/398815/399135/399142/399170/399296/399323/399335/399392	lpar1.L/crx.L/dcc/neurod1.L/vax1.L/cntn1.L/dpysl4.L/lpar1.S/dbnl/map2.S/flrt3/LOC397710/neurod4.L/ncam1.S/ncam1.L/nrp1.L/efna1.L/nefl.L/nefm.L/nefm.S/foxb1.S/crx.S/xsox-11/etv1.S/dpysl2.L/etv4.L/pten.L/akt1.S/cdk5.L/lhx1.L/sox3.S/robo1.L
GO:0040011	locomotion	55	0.345427	1.34866	0.0929936	1	1	2186	tags=49%, list=34%, signal=33%	100036815/100037000/100037236/373583/373738/378529/378629/378666/378689/379115/379189/379326/379327/379416/379440/379484/379530/379663/379761/380218/380245/394225/397699/397804/397875/397934/398078	cxcl8.L/LOC100498234.L/grip2.L/foxd1.L/tbx5.S/dcc/vax1.L/cntn1.L/wnt5a.S/zic2.S/dpysl4.L/rhoc.L/ptafr.L/rhoa.L/snai2.L/cirbp.S/drc1.L/mmp9.L/cirbp.L/enpp2/pdgfra.L/flrt3/itgb3.L/nrp1.L/nanos1.L/fscn1.L/foxb1.S
GO:0055082	cellular chemical homeostasis	18	0.466157	1.3913	0.0932722	1	1	1926	tags=44%, list=30%, signal=31%	100036818/100036846/100137652/373659/379618/379920/380269/394323	LOC100036818/hk2.L/sco2.S/rgn.L/MGC68606/atp1b1.S/aco1.L/hk1.L
GO:0060485	mesenchyme development	27	0.426017	1.41606	0.0946143	1	1	2864	tags=85%, list=44%, signal=48%	100127345/373583/378679/378698/379115/379222/379264/379351/379440/379447/379752/394375/398258/398422/398579/399094/399124/399146/399183/399184/399190/399214/399305	wtip.L/foxd1.L/wnt3a.L/twist1.S/zic2.S/id3.L/stat3.2.L/MGC53823/snai2.L/id3.S/actc1.L/zic3.L/hes4.S/sox10.L/hes4.L/grem1.L/zic1.L/has2.L/fgf8.L/pbx1.S/fzd3.L/sox8.L/meis1.S
GO:0009108	coenzyme biosynthetic process	21	-0.390777	-1.40497	0.0963855	1	1	1311	tags=43%, list=20%, signal=34%	496049/496367/733404/734369/734563/734577/735059/779372	coq9.S/LOC496367/coq9.L/mocs3.L/coq5.L/mat2b.L/MGC85013/gphn.L
GO:0045165	cell fate commitment	17	0.474197	1.39529	0.0972644	1	1	2864	tags=88%, list=44%, signal=50%	100036977/373653/373732/378517/379115/379440/380441/394375/398118/399124/399183/399184/399190/399264/399305	batf.L/crx.L/foxg1.L/ascl1.L/zic2.S/snai2.L/ctnnb1.S/zic3.L/crx.S/zic1.L/fgf8.L/pbx1.S/fzd3.L/dlx2.L/meis1.S
GO:0042254	ribosome biogenesis	25	0.416297	1.35525	0.0973451	1	1	1725	tags=44%, list=27%, signal=32%	100037126/100049738/100049749/379128/379182/379385/379395/379964/380050/380249/380321	wdr36.L/nop10.S/sbds.S/rsl24d1.S/MGC53677/MGC53182/utp6.L/bxdc5/bop1.L/pes1.S/dcaf13.L
GO:0048870	cell motility	45	0.360889	1.35243	0.0978836	1	1	2186	tags=49%, list=34%, signal=33%	100036815/100037000/100037236/373583/373738/378666/378689/379115/379326/379416/379440/379484/379530/379663/379761/380218/394225/397699/397804/397875/397934/398078	cxcl8.L/LOC100498234.L/grip2.L/foxd1.L/tbx5.S/cntn1.L/wnt5a.S/zic2.S/rhoc.L/rhoa.L/snai2.L/cirbp.S/drc1.L/mmp9.L/cirbp.L/enpp2/flrt3/itgb3.L/nrp1.L/nanos1.L/fscn1.L/foxb1.S
GO:0051674	localization of cell	45	0.360889	1.35243	0.0978836	1	1	2186	tags=49%, list=34%, signal=33%	100036815/100037000/100037236/373583/373738/378666/378689/379115/379326/379416/379440/379484/379530/379663/379761/380218/394225/397699/397804/397875/397934/398078	cxcl8.L/LOC100498234.L/grip2.L/foxd1.L/tbx5.S/cntn1.L/wnt5a.S/zic2.S/rhoc.L/rhoa.L/snai2.L/cirbp.S/drc1.L/mmp9.L/cirbp.L/enpp2/flrt3/itgb3.L/nrp1.L/nanos1.L/fscn1.L/foxb1.S
GO:0061061	muscle structure development	19	0.456556	1.3829	0.103916	1	1	2292	tags=68%, list=35%, signal=44%	100037205/100125665/100127262/373646/373738/379073/379265/379612/380114/394318/397813/398050/398258	murc.S/capn3.L/sgcb.L/nog.L/tbx5.S/hes1.S/rbm24.S/trim72.L/fxr1.S/rbm24.L/hes1.L/fxr1.L/hes4.S
GO:0006323	DNA packaging	22	0.434142	1.3635	0.104072	1	1	2542	tags=64%, list=39%, signal=39%	100036858/100037078/100137640/100174800/379599/380239/380575/394341/397799/397800/398176/398222/398662/398742	h2afy.L/LOC100037078/cenpp.L/LOC100174800/set.S/nap1l1.S/h2afy2.L/hira.S/smc4.L/smc2.L/nap1l1.L/LOC398222/h1f0.L/ncapd3.L
GO:0051094	positive regulation of developmental process	24	0.424849	1.35919	0.105644	1	1	1220	tags=38%, list=19%, signal=31%	100036871/100294515/373732/373738/378493/378497/378517/379067/379355	metrnl.L/spry1.S/foxg1.L/tbx5.S/pak3.L/irx2.L/ascl1.L/MGC52780/tcf3.L
GO:0006875	cellular metal ion homeostasis	11	0.531948	1.40028	0.106688	1	1	1699	tags=55%, list=26%, signal=40%	100036818/100137652/373659/379618/379920/380269	LOC100036818/sco2.S/rgn.L/MGC68606/atp1b1.S/aco1.L
GO:0001775	cell activation	14	0.486071	1.36911	0.107309	1	1	2057	tags=57%, list=32%, signal=39%	100036977/373848/380021/380076/380319/380331/397699/397825	batf.L/p2ry1.S/fga.S/rnf8.S/ndrg1.S/fgg.L/itgb3.L/fgb.L
GO:0051240	positive regulation of multicellular organismal process	26	0.420244	1.37353	0.107604	1	1	1220	tags=35%, list=19%, signal=28%	100036871/100294515/373732/373738/378493/378497/378517/379067/379355	metrnl.L/spry1.S/foxg1.L/tbx5.S/pak3.L/irx2.L/ascl1.L/MGC52780/tcf3.L
GO:0006261	DNA-dependent DNA replication	14	0.505684	1.39602	0.111278	1	1	2453	tags=79%, list=38%, signal=49%	379699/379850/380282/380414/394303/394311/394376/397843/398081/398200/398573	mcm5.S/mcm3/mcm6.2.S/mcm7.L/fen1.L/fen1.S/xtipin/mcm4.S/cdc45.L/pola1.S/topbp1.L
GO:0098742	cell-cell adhesion via plasma-membrane adhesion molecules	11	0.528832	1.39733	0.112721	1	1	1185	tags=55%, list=18%, signal=45%	100191020/100337580/100337587/373627/378518/379294	pcdh1.S/pcdh7.L/cdhr1.L/cdh6.L/cdh2.L/pcdhga2
GO:0019318	hexose metabolic process	17	0.462218	1.35636	0.113943	1	1	1875	tags=41%, list=29%, signal=29%	100036941/378696/379637/379711/379844/380168/380596	galm.L/ins.S/pck1.S/g6pd.S/pck1/tpi1.S/gale.L
GO:0051302	regulation of cell division	15	0.485335	1.37262	0.116244	1	1	974	tags=33%, list=15%, signal=28%	100101279/373606/373669/373801/378562	fgf2/il1b.S/fgf3.S/tgfb2.L/fgf9.S
GO:0043085	positive regulation of catalytic activity	19	0.459705	1.37024	0.119816	1	1	1430	tags=47%, list=22%, signal=37%	100137649/373580/373591/373659/379075/379379/379403/379741/379774	ift57.S/crhr1.2.S/lpar1.L/rgn.L/ube2s.S/azin2.S/lpar1.S/lamtor2.S/cd81.L
GO:0019752	carboxylic acid metabolic process	87	0.304186	1.27181	0.120773	1	1	1926	tags=40%, list=30%, signal=29%	100036846/100036931/100036971/100037007/100037051/100037114/100037216/100125662/100337512/373659/379079/379198/379241/379254/379510/379670/379675/379833/379893/379947/380013/380038/380048/380063/380168/380179/380271/380325/380394/380438/380495/380546/380593/380594/394323	hk2.L/sds.S/cryl1.L/sgpl1.L/phgdh.S/LOC100037114/hibch.L/hal.2.L/ldhc/rgn.L/eno1.L/arg2.S/pars2.L/xaldb/MGC64517/qars.S/mars/gldc.S/cpt2.S/got2.L/idh2.S/eno3.L/shmt1.L/elovl1.S/tpi1.S/sars.L/farsb.L/kars.L/ldha.L/yars.L/gcat.S/ldhb.L/glul/hadh.L/hk1.L
GO:0006873	cellular ion homeostasis	13	0.500759	1.37866	0.120827	1	1	1699	tags=46%, list=26%, signal=34%	100036818/100137652/373659/379618/379920/380269	LOC100036818/sco2.S/rgn.L/MGC68606/atp1b1.S/aco1.L
GO:0009798	axis specification	16	0.469295	1.37611	0.1232	1	1	2979	tags=94%, list=46%, signal=51%	100037063/100137618/373635/378689/378787/394375/398045/398213/398399/398680/399094/399274/399275/399323/403365	pld6.S/rlim.S/tert.L/wnt5a.S/fzd7.L/zic3.L/chrd.L/mdfic.S/ror2.L/rlim.L/grem1.L/ctnnb1.L/t.L/lhx1.L/edil3.L
GO:0010927	cellular component assembly involved in morphogenesis	23	0.413173	1.34507	0.12358	1	1	555	tags=22%, list=9%, signal=20%	100036788/100036799/100125665/100137642/100158359	bbof1.L/tsga14/capn3.L/tmem237.L/mcidas
GO:0006935	chemotaxis	17	0.47575	1.39622	0.123696	1	1	1686	tags=47%, list=26%, signal=35%	100036815/100037000/378529/378629/379189/379327/380218/380245	cxcl8.L/LOC100498234.L/dcc/vax1.L/dpysl4.L/ptafr.L/enpp2/pdgfra.L
GO:0042330	taxis	17	0.47575	1.39622	0.123696	1	1	1686	tags=47%, list=26%, signal=35%	100036815/100037000/378529/378629/379189/379327/380218/380245	cxcl8.L/LOC100498234.L/dcc/vax1.L/dpysl4.L/ptafr.L/enpp2/pdgfra.L
GO:0051495	positive regulation of cytoskeleton organization	14	0.487621	1.35459	0.125767	1	1	2093	tags=57%, list=32%, signal=39%	100036872/100037214/373591/379403/379845/380084/394289/397895	LOC100036872/was.L/lpar1.L/lpar1.S/arpc1a.S/actr3.S/rock2.L/gsn.S
GO:0005975	carbohydrate metabolic process	91	0.305456	1.28147	0.126521	1	1	1926	tags=38%, list=30%, signal=27%	100036846/100036941/100037025/100127248/100158328/100158367/100337512/100381096/373780/378548/378696/379079/379133/379254/379600/379637/379711/379844/379862/379864/379886/379938/379962/380038/380097/380168/380175/380224/380394/380546/380578/380581/380596/380598/394323	hk2.L/galm.L/ganab.L/lct.1.S/chst2.L/glb1l.L/ldhc/fbp2.L/phkg1.S/hhipl2.S/ins.S/eno1.L/slc3a2.L/xaldb/amy2b.L/pck1.S/g6pd.S/pck1/pygm.L/pgm1.L/cs.L/slc3a2/gpd1l.L/eno3.L/hhip.L/tpi1.S/gfpt2.L/mlec.S/ldha.L/ldhb.L/pgm3.L/chst13.L/gale.L/ppp1cc/hk1.L
GO:0007219	Notch signaling pathway	16	0.464243	1.35901	0.126888	1	1	2963	tags=94%, list=46%, signal=51%	100310816/379073/380044/380367/394224/394367/397813/398258/398477/399110/399187/399195/399258/399316/399453	znf423.L/hes1.S/gmds.L/nle1.S/maml1.L/notch1.S/hes1.L/hes4.S/dtx1.L/jag1.L/adam10.S/hey1.S/psen1.L/pou2f1.S/rbpj.S
GO:0065008	regulation of biological quality	166	0.273219	1.23996	0.127109	1	1	2198	tags=43%, list=34%, signal=29%	100036818/100036846/100036853/100036871/100036872/100036912/100037214/100037235/100101269/100137652/100158326/373580/373591/373606/373649/373659/373781/373810/373848/378605/379075/379265/379272/379402/379403/379424/379453/379484/379502/379505/379618/379698/379743/379758/379761/379771/379845/379866/379896/379920/379997/380021/380084/380136/380269/380302/380330/380331/380350/380447/380448/380588/38…	LOC100036818/hk2.L/rpa2-b/metrnl.L/LOC100036872/ednra.S/was.L/LOC100037235/palm.S/sco2.S/tmx1.L/crhr1.2.S/lpar1.L/il1b.S/lyn.L/rgn.L/vip.L/syn2.L/p2ry1.S/htr1a.L/ube2s.S/rbm24.S/nsmce2.L/MGC53924/lpar1.S/MGC64389/kdelr3.L/cirbp.S/tf.L/MGC64309/MGC68606/bag6.L/pdia3.S/txn2.L/cirbp.L/serpinc1.L/arpc1a.S/cav3.2.S/pabpc1.L/atp1b1.S/pdia6.S/fga.S/actr3.S/txndc5.L/aco1.L/zfp36l2.S/kdelr2.L/fgg.L/palmd.…
GO:0031175	neuron projection development	33	0.377412	1.3025	0.127479	1	1	2186	tags=52%, list=34%, signal=34%	373591/378529/378629/378666/379189/379403/379806/394225/397710/397761/397762/397804/397809/397822/397994/397995/398078	lpar1.L/dcc/vax1.L/cntn1.L/dpysl4.L/lpar1.S/dbnl/flrt3/LOC397710/ncam1.S/ncam1.L/nrp1.L/efna1.L/nefl.L/nefm.L/nefm.S/foxb1.S
GO:0019882	antigen processing and presentation	13	0.498638	1.36042	0.127832	1	1	625	tags=38%, list=10%, signal=35%	100037128/100137617/100137661/100189567/100189573	LOC100037128/hla-drb1.L/LOC100137661/LOC100189567/mhc1b.L
GO:2001020	regulation of response to DNA damage stimulus	11	0.512509	1.3327	0.128571	1	1	50	tags=9%, list=1%, signal=9%	100036853	rpa2-b
GO:0016052	carbohydrate catabolic process	13	0.490996	1.347	0.13142	1	1	1926	tags=46%, list=30%, signal=33%	100036846/379079/379254/380038/380168/394323	hk2.L/eno1.L/xaldb/eno3.L/tpi1.S/hk1.L
GO:0000377	RNA splicing, via transesterification reactions with bulged adenosine as nucleophile	34	-0.292932	-1.25598	0.131757	1	1	1930	tags=38%, list=30%, signal=27%	447198/447521/494588/495019/495301/495359/734355/734926/734970/779296/779346/779386	prpf6.L/cdc40.S/gemin2.S/snrpb2.L/prpf31.S/sf3a3.S/txnl4b.S/u2af1.S/snw1.S/luc7l3.L/rbm5.L/gemin6.S
GO:0000398	mRNA splicing, via spliceosome	34	-0.292932	-1.25598	0.131757	1	1	1930	tags=38%, list=30%, signal=27%	447198/447521/494588/495019/495301/495359/734355/734926/734970/779296/779346/779386	prpf6.L/cdc40.S/gemin2.S/snrpb2.L/prpf31.S/sf3a3.S/txnl4b.S/u2af1.S/snw1.S/luc7l3.L/rbm5.L/gemin6.S
GO:0021915	neural tube development	11	-0.454965	-1.35572	0.1325	1	1	768	tags=36%, list=12%, signal=32%	734218/734219/735210	sdc4.S/sdc4.L/rfx2.S
GO:0007281	germ cell development	13	0.494778	1.34148	0.135433	1	1	2268	tags=69%, list=35%, signal=45%	100037063/100037236/380076/380481/397875/398012/398019/398022/398218	pld6.S/grip2.L/rnf8.S/plk1.S/nanos1.L/spdyc.S/ddx4.L/igf1r.S/dazap1.L
GO:0022412	cellular process involved in reproduction in multicellular organism	13	0.494778	1.34148	0.135433	1	1	2268	tags=69%, list=35%, signal=45%	100037063/100037236/380076/380481/397875/398012/398019/398022/398218	pld6.S/grip2.L/rnf8.S/plk1.S/nanos1.L/spdyc.S/ddx4.L/igf1r.S/dazap1.L
GO:0007267	cell-cell signaling	84	0.30453	1.25362	0.136919	1	1	2909	tags=71%, list=45%, signal=40%	100125663/100137642/100329123/100381154/373580/373590/373592/373619/373664/373738/373781/373810/378605/378676/378679/378689/378787/379332/379624/380081/380361/380441/394281/394284/394285/394302/394362/394401/397692/397706/397761/397762/397969/398029/398147/398164/398184/398213/398248/398271/398422/398490/398658/398700/398717/399085/399098/399124/399152/399164/399177/399183/399186/399205/399320/39…	sfrpx.S/tmem237.L/tcf7l1-d/sox5/crhr1.2.S/hhex.L/dkk1.S/xarp.L/gja1.L/tbx5.S/vip.L/syn2.L/htr1a.L/wnt6.S/wnt3a.L/wnt5a.S/fzd7.L/dcdc2.L/csnk1a1.L/ndrg2.S/csnk1d.S/ctnnb1.S/tcf7l1.S/syp.L/syp.S/sfrp1.L/btrc.S/bambi.L/plcb3.L/wnt4.S/ncam1.S/ncam1.L/tcf7l1-c/szl/ctbp2.S/szl.L/frzb2.L/mdfic.S/zbtb33.S/vangl2.L/sox10.L/ctnnd1.L/tcf7.S/hmgxb4.S/invs.S/frzb-1/wnt8b.S/zic1.L/snap91.S/tcf7l2.L/vangl2.S/fg…
GO:0044724	single-organism carbohydrate catabolic process	12	0.495404	1.33444	0.141104	1	1	1926	tags=50%, list=30%, signal=35%	100036846/379079/379254/380038/380168/394323	hk2.L/eno1.L/xaldb/eno3.L/tpi1.S/hk1.L
GO:0009607	response to biotic stimulus	13	0.491917	1.34898	0.141463	1	1	163	tags=23%, list=3%, signal=23%	100036977/100036989/100037060	batf.L/LOC100486192.L/eif2ak2.L
GO:0000209	protein polyubiquitination	11	-0.462522	-1.3663	0.144044	1	1	721	tags=36%, list=11%, signal=32%	734308/735103/735224	rnf41.S/dtl.S/hltf.L
GO:0008033	tRNA processing	12	-0.431025	-1.31606	0.145161	1	1	675	tags=50%, list=10%, signal=45%	494740/734369/734534/779274/779412	rpp30.L/mocs3.L/adat2.L/ctu1.L/cdk5rap1.L
GO:0005996	monosaccharide metabolic process	18	0.440938	1.31632	0.147103	1	1	2770	tags=61%, list=43%, signal=35%	100036941/378696/379637/379711/379844/380168/380596/398539/398801/398811/399170	galm.L/ins.S/pck1.S/g6pd.S/pck1/tpi1.S/gale.L/otog.L/fuca2.L/pc.1.L/akt1.S
GO:0006979	response to oxidative stress	15	0.459719	1.31644	0.149068	1	1	1525	tags=40%, list=23%, signal=31%	100036920/100125664/379209/379559/379703/379956	gpx4.L/LOC100125664/MGC53355/sesn1.L/nfe2l1.S/msra.1.L
GO:0014033	neural crest cell differentiation	14	0.474017	1.32494	0.15109	1	1	2864	tags=93%, list=44%, signal=52%	100127345/373583/378679/379115/379264/379440/394375/399094/399124/399183/399184/399190/399305	wtip.L/foxd1.L/wnt3a.L/zic2.S/stat3.2.L/snai2.L/zic3.L/grem1.L/zic1.L/fgf8.L/pbx1.S/fzd3.L/meis1.S
GO:0031497	chromatin assembly	18	0.436592	1.31724	0.151703	1	1	2271	tags=56%, list=35%, signal=36%	100036858/100037078/100137640/100174800/379599/380239/380575/394341/398176/398222	h2afy.L/LOC100037078/cenpp.L/LOC100174800/set.S/nap1l1.S/h2afy2.L/hira.S/nap1l1.L/LOC398222
GO:0070925	organelle assembly	40	0.349032	1.25989	0.157025	1	1	555	tags=15%, list=9%, signal=14%	100036788/100036799/100049749/100125665/100137642/100158359	bbof1.L/tsga14/sbds.S/capn3.L/tmem237.L/mcidas
GO:0046031	ADP metabolic process	14	0.467151	1.29906	0.161677	1	1	1926	tags=50%, list=30%, signal=35%	100036846/379079/379254/379924/380038/380168/394323	hk2.L/eno1.L/xaldb/ak2.S/eno3.L/tpi1.S/hk1.L
GO:0006814	sodium ion transport	16	0.442092	1.26764	0.162037	1	1	2105	tags=62%, list=32%, signal=42%	100049087/379345/379374/379459/379725/379920/380054/397733/397893/397916	slc38a7.L/atp1b3.L/slc13a4.S/atp4b.S/slc38a10.S/atp1b1.S/atp1b2/atpb-3/scnn1b.S/fxyd2.L
GO:0009135	purine nucleoside diphosphate metabolic process	15	0.457429	1.28861	0.165414	1	1	1926	tags=47%, list=30%, signal=33%	100036846/379079/379254/379924/380038/380168/394323	hk2.L/eno1.L/xaldb/ak2.S/eno3.L/tpi1.S/hk1.L
GO:0009179	purine ribonucleoside diphosphate metabolic process	15	0.457429	1.28861	0.165414	1	1	1926	tags=47%, list=30%, signal=33%	100036846/379079/379254/379924/380038/380168/394323	hk2.L/eno1.L/xaldb/ak2.S/eno3.L/tpi1.S/hk1.L
GO:0009185	ribonucleoside diphosphate metabolic process	15	0.457429	1.28861	0.165414	1	1	1926	tags=47%, list=30%, signal=33%	100036846/379079/379254/379924/380038/380168/394323	hk2.L/eno1.L/xaldb/ak2.S/eno3.L/tpi1.S/hk1.L
GO:0050817	coagulation	12	0.475777	1.28041	0.166667	1	1	2560	tags=67%, list=39%, signal=41%	373848/379771/380021/380331/397699/397825/398472/398778	p2ry1.S/serpinc1.L/fga.S/fgg.L/itgb3.L/fgb.L/anxa5.L/f10.L
GO:0007166	cell surface receptor signaling pathway	168	0.261841	1.1922	0.16777	1	1	2966	tags=70%, list=46%, signal=39%	100037050/100101279/100125663/100137642/100137708/100190780/100191022/100310816/100329123/100337601/100337619/100381154/373579/373580/373582/373590/373592/373615/373619/373646/373669/373772/373789/373838/378562/378608/378633/378676/378679/378689/378787/379073/379266/379332/379436/379546/379624/379664/379898/379965/380044/380081/380361/380367/380441/394224/394225/394281/394302/394331/394362/394367…	LOC100037050/fgf2/sfrpx.S/tmem237.L/pmepa1.L/smo.L/itga2b.1.S/znf423.L/tcf7l1-d/smad8a/cd247.S/sox5/kit.L/crhr1.2.S/cd3g.S/hhex.L/dkk1.S/adcyap1r1.S/xarp.L/nog.L/fgf3.S/kit.S/flt1.L/gcgr.L/fgf9.S/crhr2.S/smad3.L/wnt6.S/wnt3a.L/wnt5a.S/fzd7.L/hes1.S/ntrk2.S/dcdc2.L/fbxl15.L/MGC68952/csnk1a1.L/smad1.L/calcrl.L/mtmr4.L/gmds.L/ndrg2.S/csnk1d.S/nle1.S/ctnnb1.S/maml1.L/flrt3/tcf7l1.S/sfrp1.L/smad7.L/bt…
GO:0042060	wound healing	15	0.449948	1.29642	0.168487	1	1	2057	tags=67%, list=32%, signal=46%	100126622/373848/379326/379416/379612/379771/380021/380331/397699/397825	ninj1.L/p2ry1.S/rhoc.L/rhoa.L/trim72.L/serpinc1.L/fga.S/fgg.L/itgb3.L/fgb.L
GO:0006333	chromatin assembly or disassembly	19	0.423333	1.29472	0.169231	1	1	613	tags=21%, list=9%, signal=19%	100036858/100037078/100137640/100174800	h2afy.L/LOC100037078/cenpp.L/LOC100174800
GO:0060322	head development	26	0.380191	1.2605	0.170058	1	1	2296	tags=65%, list=35%, signal=42%	100101279/373583/373592/373841/378497/378582/378629/379219/379698/394225/394338/394422/397929/398078/398093/398240/398267	fgf2/foxd1.L/dkk1.S/irx5.L/irx2.L/pou3f1.S/vax1.L/meis3.S/bag6.L/flrt3/pou3f1.L/pou3f2.L/pou3f4.L/foxb1.S/meis3.L/igf2.S/hes7.1.L
GO:0070646	protein modification by small protein removal	26	-0.321105	-1.24719	0.170659	1	1	1770	tags=58%, list=27%, signal=42%	447688/447733/494714/495334/495686/733154/734447/734596/734802/734823/735197/735204/779202/779300	brcc3.L/usp14.S/otud5.L/otub2.S/usp47.S/uchl5.L/usp12.L/MGC115579/MGC131147/otub1.L/eny2.L/uchl1.L/usp10.S/yod1.L
GO:0044267	cellular protein metabolic process	410	-0.170119	-1.08967	0.171429	1	1	733	tags=15%, list=11%, signal=15%	734273/734276/734287/734308/734319/734327/734369/734371/734399/734447/734481/734501/734596/734711/734739/734751/734773/734775/734782/734789/734802/734819/734823/734838/734846/734889/734923/734944/734971/735012/735054/735057/735074/735075/735097/735103/735120/735163/735197/735199/735204/735224/735243/779113/779160/779162/779163/779177/779202/779244/779250/779271/779273/779274/779300/779329/779338/…	klhl17.L/socs2.S/chfr.S/rnf41.S/anapc10.S/tnfaip1.L/mocs3.L/eif3e.S/cnppd1.L/usp12.L/MGC115064/MGC114680/MGC115579/spata18.L/mrps18b.S/cnot7.S/uevld.L/ccna2.L/uba3.S/asb1.L/MGC131147/sec11c.L/otub1.L/phpt1.L/mrpl23.S/arih1.L/qki.S/large.L/ccnl1.L/ccnl2.L/samd4a.S/atat1.S/MGC115171/eif3b.L/meaf6.S/dtl.S/mrpl52.S/cul4b.S/eny2.L/MGC131350/uchl1.L/hltf.L/fem1c.L/rnf111-b/ccar1.S/ctdnep1.S/wsb2.L/dcaf…
GO:0001837	epithelial to mesenchymal transition	19	0.423601	1.28381	0.171994	1	1	2864	tags=89%, list=44%, signal=50%	378698/379115/379222/379440/379447/394375/398258/398422/398579/399094/399124/399146/399183/399184/399190/399214/399305	twist1.S/zic2.S/id3.L/snai2.L/id3.S/zic3.L/hes4.S/sox10.L/hes4.L/grem1.L/zic1.L/has2.L/fgf8.L/pbx1.S/fzd3.L/sox8.L/meis1.S
GO:0045595	regulation of cell differentiation	42	0.346762	1.26976	0.17362	1	1	2318	tags=55%, list=36%, signal=35%	100036871/373591/373646/373732/373738/378493/378497/378517/379067/379074/379115/379265/379355/379403/380277/380302/380519/394318/397714/397809/398103/398232/398313	metrnl.L/lpar1.L/nog.L/foxg1.L/tbx5.S/pak3.L/irx2.L/ascl1.L/MGC52780/hmgb2.S/zic2.S/rbm24.S/tcf3.L/lpar1.S/hmgb3/zfp36l2.S/btg1.S/rbm24.L/neurod4.L/efna1.L/zfp36l2.L/LOC398232/spry2.S
GO:0009953	dorsal/ventral pattern formation	17	0.442239	1.28946	0.17515	1	1	2878	tags=94%, list=44%, signal=53%	373697/373841/378497/378517/378689/378787/379436/397837/397954/398213/398850/399094/399098/399124/399264/399323	nbl1.L/irx5.L/irx2.L/ascl1.L/wnt5a.S/fzd7.L/fbxl15.L/gli3.L/foxi4.2.L/mdfic.S/aida.S/grem1.L/wnt8b.S/zic1.L/dlx2.L/lhx1.L
GO:0009967	positive regulation of signal transduction	36	0.355796	1.24368	0.18107	1	1	2300	tags=50%, list=35%, signal=32%	100310816/100381154/373590/373591/373649/379165/379219/379403/379436/379741/379774/380042/380441/394401/398012/398093/398212/398271	znf423.L/sox5/hhex.L/lpar1.L/lyn.L/taok1.S/meis3.S/lpar1.S/fbxl15.L/lamtor2.S/cd81.L/shoc2.S/ctnnb1.S/bambi.L/spdyc.S/meis3.L/akap12.L/vangl2.L
GO:0010647	positive regulation of cell communication	36	0.355796	1.24368	0.18107	1	1	2300	tags=50%, list=35%, signal=32%	100310816/100381154/373590/373591/373649/379165/379219/379403/379436/379741/379774/380042/380441/394401/398012/398093/398212/398271	znf423.L/sox5/hhex.L/lpar1.L/lyn.L/taok1.S/meis3.S/lpar1.S/fbxl15.L/lamtor2.S/cd81.L/shoc2.S/ctnnb1.S/bambi.L/spdyc.S/meis3.L/akap12.L/vangl2.L
GO:0006082	organic acid metabolic process	104	0.276437	1.19208	0.182249	1	1	1926	tags=38%, list=30%, signal=28%	100036846/100036931/100036971/100037007/100037051/100037114/100037216/100125662/100337512/373659/379079/379198/379241/379254/379510/379670/379675/379833/379886/379893/379939/379947/380013/380038/380048/380061/380063/380150/380168/380179/380271/380325/380394/380438/380495/380546/380593/380594/387560/394323	hk2.L/sds.S/cryl1.L/sgpl1.L/phgdh.S/LOC100037114/hibch.L/hal.2.L/ldhc/rgn.L/eno1.L/arg2.S/pars2.L/xaldb/MGC64517/qars.S/mars/gldc.S/cs.L/cpt2.S/sdhb.S/got2.L/idh2.S/eno3.L/shmt1.L/padi2.S/elovl1.S/fah.L/tpi1.S/sars.L/farsb.L/kars.L/ldha.L/yars.L/gcat.S/ldhb.L/glul/hadh.L/tph1.S/hk1.L
GO:0006338	chromatin remodeling	16	0.433313	1.25019	0.185907	1	1	1633	tags=44%, list=25%, signal=33%	100037212/100137640/100335135/379979/380024/380076/380143	actr6.L/cenpp.L/smarca4.S/anp32e.L/smarcc1.L/rnf8.S/actl6a.L
GO:0032989	cellular component morphogenesis	67	0.302219	1.21672	0.18625	1	1	1445	tags=31%, list=22%, signal=25%	100036788/100036799/100101269/100125665/100127345/100137642/100158359/100158407/373591/378529/378629/378666/379063/379172/379189/379258/379332/379403/379530/379779/379806	bbof1.L/tsga14/palm.S/capn3.L/wtip.L/tmem237.L/mcidas/tbccd1.L/lpar1.L/dcc/vax1.L/cntn1.L/MGC52725/cfl1.S/dpysl4.L/cfl1.L/dcdc2.L/lpar1.S/drc1.L/rp2.S/dbnl
GO:0031047	gene silencing by RNA	16	0.436817	1.25925	0.188761	1	1	2179	tags=62%, list=34%, signal=42%	100037061/100380998/379187/379293/379896/380114/380192/387262/398019/398050	srrt.S/ncbp2/prkra.L/snd1.S/pabpc1.L/fxr1.S/snd1.L/lin28a.S/ddx4.L/fxr1.L
GO:0043436	oxoacid metabolic process	89	0.285237	1.19968	0.190876	1	1	1926	tags=39%, list=30%, signal=28%	100036846/100036931/100036971/100037007/100037051/100037114/100037216/100125662/100337512/373659/379079/379198/379241/379254/379510/379670/379675/379833/379893/379947/380013/380038/380048/380063/380168/380179/380271/380325/380394/380438/380495/380546/380593/380594/394323	hk2.L/sds.S/cryl1.L/sgpl1.L/phgdh.S/LOC100037114/hibch.L/hal.2.L/ldhc/rgn.L/eno1.L/arg2.S/pars2.L/xaldb/MGC64517/qars.S/mars/gldc.S/cpt2.S/got2.L/idh2.S/eno3.L/shmt1.L/elovl1.S/tpi1.S/sars.L/farsb.L/kars.L/ldha.L/yars.L/gcat.S/ldhb.L/glul/hadh.L/hk1.L
GO:0006364	rRNA processing	17	0.420739	1.25858	0.192366	1	1	1725	tags=47%, list=27%, signal=35%	100037126/379182/379385/379395/379964/380050/380249/380321	wdr36.L/MGC53677/MGC53182/utp6.L/bxdc5/bop1.L/pes1.S/dcaf13.L
GO:0016072	rRNA metabolic process	17	0.420739	1.25858	0.192366	1	1	1725	tags=47%, list=27%, signal=35%	100037126/379182/379385/379395/379964/380050/380249/380321	wdr36.L/MGC53677/MGC53182/utp6.L/bxdc5/bop1.L/pes1.S/dcaf13.L
GO:0019538	protein metabolic process	431	-0.167143	-1.08371	0.193548	1	1	733	tags=15%, list=11%, signal=14%	734273/734276/734287/734308/734319/734327/734369/734371/734399/734447/734481/734501/734596/734711/734725/734739/734751/734773/734775/734782/734789/734802/734819/734823/734838/734846/734889/734923/734944/734971/735012/735054/735057/735074/735075/735097/735103/735120/735163/735197/735199/735204/735224/735243/779113/779160/779162/779163/779177/779202/779244/779250/779271/779273/779274/779300/779329/…	klhl17.L/socs2.S/chfr.S/rnf41.S/anapc10.S/tnfaip1.L/mocs3.L/eif3e.S/cnppd1.L/usp12.L/MGC115064/MGC114680/MGC115579/spata18.L/ubr2.S/mrps18b.S/cnot7.S/uevld.L/ccna2.L/uba3.S/asb1.L/MGC131147/sec11c.L/otub1.L/phpt1.L/mrpl23.S/arih1.L/qki.S/large.L/ccnl1.L/ccnl2.L/samd4a.S/atat1.S/MGC115171/eif3b.L/meaf6.S/dtl.S/mrpl52.S/cul4b.S/eny2.L/MGC131350/uchl1.L/hltf.L/fem1c.L/rnf111-b/ccar1.S/ctdnep1.S/wsb2…
GO:0045944	positive regulation of transcription from RNA polymerase II promoter	49	-0.266511	-1.19472	0.194444	1	1	407	tags=14%, list=6%, signal=13%	735076/735223/779054/779131/779363/780755	creb3.S/tbx1.L/thrb.L/MGC84323/xldb1/thrb
GO:1901701	cellular response to oxygen-containing compound	20	-0.33981	-1.21994	0.196481	1	1	779	tags=25%, list=12%, signal=22%	734542/734941/735223/779103	romo1.L/baiap2l1.L/tbx1.L/gna11
GO:0016579	protein deubiquitination	22	-0.351622	-1.25731	0.198198	1	1	1770	tags=64%, list=27%, signal=46%	447688/447733/494714/495334/495686/733154/734447/734802/734823/735197/735204/779202/779300	brcc3.L/usp14.S/otud5.L/otub2.S/usp47.S/uchl5.L/usp12.L/MGC131147/otub1.L/eny2.L/uchl1.L/usp10.S/yod1.L
GO:0043487	regulation of RNA stability	12	0.481976	1.26824	0.19906	1	1	2198	tags=67%, list=34%, signal=44%	373781/379265/379484/379761/379896/380302/394318/398103	vip.L/rbm24.S/cirbp.S/cirbp.L/pabpc1.L/zfp36l2.S/rbm24.L/zfp36l2.L
GO:0043488	regulation of mRNA stability	12	0.481976	1.26824	0.19906	1	1	2198	tags=67%, list=34%, signal=44%	373781/379265/379484/379761/379896/380302/394318/398103	vip.L/rbm24.S/cirbp.S/cirbp.L/pabpc1.L/zfp36l2.S/rbm24.L/zfp36l2.L
GO:0032787	monocarboxylic acid metabolic process	35	0.358315	1.241	0.2	1	1	1926	tags=37%, list=30%, signal=26%	100036846/100036971/100037114/100125662/379079/379254/379510/379893/380038/380063/380168/380594/394323	hk2.L/cryl1.L/LOC100037114/hal.2.L/eno1.L/xaldb/MGC64517/cpt2.S/eno3.L/elovl1.S/tpi1.S/hadh.L/hk1.L
GO:0000375	RNA splicing, via transesterification reactions	36	-0.271554	-1.16818	0.200692	1	1	394	tags=36%, list=6%, signal=34%	447198/447521/494588/495019/495301/495359/734355/734926/734970/779296/779346/779386	prpf6.L/cdc40.S/gemin2.S/snrpb2.L/prpf31.S/sf3a3.S/txnl4b.S/u2af1.S/snw1.S/luc7l3.L/rbm5.L/gemin6.S
GO:0016458	gene silencing	18	0.41535	1.23788	0.200855	1	1	2179	tags=61%, list=34%, signal=41%	100037061/100380998/379187/379293/379896/379970/380114/380192/387262/398019/398050	srrt.S/ncbp2/prkra.L/snd1.S/pabpc1.L/mier1.L/fxr1.S/snd1.L/lin28a.S/ddx4.L/fxr1.L
GO:0014029	neural crest formation	18	0.419305	1.24566	0.202144	1	1	2864	tags=89%, list=44%, signal=50%	378698/379115/379222/379440/379447/394375/398258/398422/398579/399094/399124/399183/399184/399190/399214/399305	twist1.S/zic2.S/id3.L/snai2.L/id3.S/zic3.L/hes4.S/sox10.L/hes4.L/grem1.L/zic1.L/fgf8.L/pbx1.S/fzd3.L/sox8.L/meis1.S
GO:0000003	reproduction	42	0.32996	1.20799	0.202957	1	1	2330	tags=52%, list=36%, signal=34%	100036774/100037063/100037236/100101275/373841/379074/379698/380076/380239/380262/380481/394409/397875/398012/398019/398022/398049/398176/398218/398254/398329/398349	cyp17a1.L/pld6.S/grip2.L/fbxo43.L/irx5.L/hmgb2.S/bag6.L/rnf8.S/nap1l1.S/dusp1.L/plk1.S/parn.L/nanos1.L/spdyc.S/ddx4.L/igf1r.S/wee1-a/nap1l1.L/dazap1.L/dusp1-b/xsox-11/aurka-b
GO:0022414	reproductive process	42	0.32996	1.20799	0.202957	1	1	2330	tags=52%, list=36%, signal=34%	100036774/100037063/100037236/100101275/373841/379074/379698/380076/380239/380262/380481/394409/397875/398012/398019/398022/398049/398176/398218/398254/398329/398349	cyp17a1.L/pld6.S/grip2.L/fbxo43.L/irx5.L/hmgb2.S/bag6.L/rnf8.S/nap1l1.S/dusp1.L/plk1.S/parn.L/nanos1.L/spdyc.S/ddx4.L/igf1r.S/wee1-a/nap1l1.L/dazap1.L/dusp1-b/xsox-11/aurka-b
GO:0050767	regulation of neurogenesis	20	0.404491	1.25652	0.203008	1	1	1243	tags=40%, list=19%, signal=32%	373591/373732/378493/378497/378517/379115/379355/379403	lpar1.L/foxg1.L/pak3.L/irx2.L/ascl1.L/zic2.S/tcf3.L/lpar1.S
GO:0060284	regulation of cell development	20	0.404491	1.25652	0.203008	1	1	1243	tags=40%, list=19%, signal=32%	373591/373732/378493/378497/378517/379115/379355/379403	lpar1.L/foxg1.L/pak3.L/irx2.L/ascl1.L/zic2.S/tcf3.L/lpar1.S
GO:0071824	protein-DNA complex subunit organization	22	0.389958	1.22843	0.203812	1	1	2497	tags=64%, list=38%, signal=39%	100036858/100037078/100137640/100174800/379599/379979/380076/380239/380575/394341/398176/398222/398573/398662	h2afy.L/LOC100037078/cenpp.L/LOC100174800/set.S/anp32e.L/rnf8.S/nap1l1.S/h2afy2.L/hira.S/nap1l1.L/LOC398222/topbp1.L/h1f0.L
GO:0045787	positive regulation of cell cycle	13	0.464232	1.2554	0.204368	1	1	2405	tags=62%, list=37%, signal=39%	378493/379272/394289/398012/398099/398466/398489/398492	pak3.L/nsmce2.L/rock2.L/spdyc.S/cdc7.L/mdm4.S/pkp4.S/smc5.S
GO:0009611	response to wounding	17	0.424736	1.25288	0.206573	1	1	2057	tags=65%, list=32%, signal=44%	100126622/373848/379326/379416/379612/379771/380021/380331/394225/397699/397825	ninj1.L/p2ry1.S/rhoc.L/rhoa.L/trim72.L/serpinc1.L/fga.S/fgg.L/flrt3/itgb3.L/fgb.L
GO:0045664	regulation of neuron differentiation	16	0.428719	1.25978	0.210031	1	1	1243	tags=38%, list=19%, signal=30%	373591/378493/378497/378517/379355/379403	lpar1.L/pak3.L/irx2.L/ascl1.L/tcf3.L/lpar1.S
GO:0007369	gastrulation	28	0.364049	1.21585	0.211326	1	1	2885	tags=79%, list=44%, signal=44%	100126605/373597/378537/378689/378787/379115/379264/379484/379537/379761/398065/398248/398271/398329/399030/399098/399177/399183/399292/399306/399323/399335	insm1.L/nodal3.2.L/nodal3.1.L/wnt5a.S/fzd7.L/zic2.S/stat3.2.L/cirbp.S/aplnr.S/cirbp.L/eomes.L/zbtb33.S/vangl2.L/xsox-11/cxcl12.L/wnt8b.S/vangl2.S/fgf8.L/elavl1.L/aplnr.L/lhx1.L/sox3.S
GO:0044089	positive regulation of cellular component biogenesis	15	0.435154	1.23312	0.212025	1	1	1605	tags=40%, list=25%, signal=30%	100036872/100037214/373591/379403/379845/380084	LOC100036872/was.L/lpar1.L/lpar1.S/arpc1a.S/actr3.S
GO:0031570	DNA integrity checkpoint	23	0.392996	1.22937	0.213353	1	1	2467	tags=57%, list=38%, signal=35%	100036853/100037115/379165/380481/394376/398049/398191/398192/398405/398571/398572/398573/398594	rpa2-b/fbxo31.S/taok1.S/plk1.S/xtipin/wee1-a/chek1.S/clspn.S/rad1.L/hus1.L/rad17.L/topbp1.L/rad9a.L
GO:0009605	response to external stimulus	44	0.32515	1.19463	0.218833	1	1	163	tags=11%, list=3%, signal=11%	100036815/100036871/100036977/100037000/100037060	cxcl8.L/metrnl.L/batf.L/LOC100498234.L/eif2ak2.L
GO:0046034	ATP metabolic process	16	0.428449	1.23139	0.218978	1	1	1926	tags=56%, list=30%, signal=40%	100036846/100137668/379079/379254/379818/379924/380038/380168/394323	hk2.L/uqcr10.L/eno1.L/xaldb/atp5b.S/ak2.S/eno3.L/tpi1.S/hk1.L
GO:0060070	canonical Wnt signaling pathway	21	0.394118	1.21464	0.219971	1	1	2994	tags=86%, list=46%, signal=46%	100329123/100381154/378679/378689/378787/380441/394281/394401/397969/398658/399098/399164/399183/399205/399335/399367/403365/403392	tcf7l1-d/sox5/wnt3a.L/wnt5a.S/fzd7.L/ctnnb1.S/tcf7l1.S/bambi.L/tcf7l1-c/tcf7.S/wnt8b.S/tcf7l2.L/fgf8.L/sfrp5.L/sox3.S/fzd8.S/edil3.L/znf703.S
GO:0000902	cell morphogenesis	65	0.290152	1.16407	0.220423	1	1	1445	tags=31%, list=22%, signal=24%	100036788/100036799/100101269/100127345/100137642/100158359/100158407/373591/378529/378629/378666/379063/379172/379189/379258/379332/379403/379530/379779/379806	bbof1.L/tsga14/palm.S/wtip.L/tmem237.L/mcidas/tbccd1.L/lpar1.L/dcc/vax1.L/cntn1.L/MGC52725/cfl1.S/dpysl4.L/cfl1.L/dcdc2.L/lpar1.S/drc1.L/rp2.S/dbnl
GO:0019362	pyridine nucleotide metabolic process	17	0.412721	1.21104	0.225664	1	1	1643	tags=41%, list=25%, signal=31%	100036846/100036953/379079/379254/379711/380038/380168	hk2.L/nmnat1.L/eno1.L/xaldb/g6pd.S/eno3.L/tpi1.S
GO:0046496	nicotinamide nucleotide metabolic process	17	0.412721	1.21104	0.225664	1	1	1643	tags=41%, list=25%, signal=31%	100036846/100036953/379079/379254/379711/380038/380168	hk2.L/nmnat1.L/eno1.L/xaldb/g6pd.S/eno3.L/tpi1.S
GO:0031401	positive regulation of protein modification process	22	0.397036	1.21295	0.227405	1	1	2475	tags=59%, list=38%, signal=37%	373591/373649/379075/379165/379219/379403/379774/380481/380569/398012/398093/398573/398612	lpar1.L/lyn.L/ube2s.S/taok1.S/meis3.S/lpar1.S/cd81.L/plk1.S/cnep1r1.L/spdyc.S/meis3.L/topbp1.L/map3k10.L
GO:0090287	regulation of cellular response to growth factor stimulus	11	0.46046	1.20463	0.227753	1	1	1963	tags=55%, list=30%, signal=38%	100137708/100310816/373646/379436/380441/394401	pmepa1.L/znf423.L/nog.L/fbxl15.L/ctnnb1.S/bambi.L
GO:0003008	system process	35	0.341115	1.19821	0.229396	1	1	1611	tags=40%, list=25%, signal=30%	100036912/100158343/100158366/373580/373689/373848/378500/378605/379115/379332/379493/379612/380078/380095	ednra.S/lsp1.L/LOC100158366/crhr1.2.S/LOC100485437.L/p2ry1.S/omp.L/htr1a.L/zic2.S/dcdc2.L/lum.L/trim72.L/rlbp1.L/tnnt3.L
GO:0042592	homeostatic process	74	0.288245	1.17066	0.229529	1	1	1933	tags=35%, list=30%, signal=25%	100036818/100036846/100036853/100036871/100037235/100137652/100158326/373606/373649/373659/379272/379502/379505/379618/379743/379758/379866/379920/379997/380136/380269/380448/380588/386603/394323/394337	LOC100036818/hk2.L/rpa2-b/metrnl.L/LOC100037235/sco2.S/tmx1.L/il1b.S/lyn.L/rgn.L/nsmce2.L/tf.L/MGC64309/MGC68606/pdia3.S/txn2.L/cav3.2.S/atp1b1.S/pdia6.S/txndc5.L/aco1.L/tlp19/dld.S/txndc9.S/hk1.L/aifm3.L
GO:0044770	cell cycle phase transition	39	0.332871	1.18798	0.230556	1	1	2289	tags=54%, list=35%, signal=35%	100037115/379048/379075/379272/379305/379436/379766/380068/380219/380262/380433/380481/394307/394376/397840/397933/398012/398049/398099/398234/398254	fbxo31.S/ccnb3.S/ube2s.S/nsmce2.L/ppp2r2d.L/fbxl15.L/ensa/cdc23/ccne2.L/dusp1.L/mad2l1.S/plk1.S/mad1l1.L/xtipin/cycE1/LOC397933/spdyc.S/wee1-a/cdc7.L/bub1.L/dusp1-b
GO:0007417	central nervous system development	27	0.358425	1.19213	0.23099	1	1	2296	tags=63%, list=35%, signal=41%	100101279/373583/373841/378497/378517/378582/378629/378666/379219/379698/379931/394338/394422/397929/398078/398093/398267	fgf2/foxd1.L/irx5.L/irx2.L/ascl1.L/pou3f1.S/vax1.L/cntn1.L/meis3.S/bag6.L/map2.S/pou3f1.L/pou3f2.L/pou3f4.L/foxb1.S/meis3.L/hes7.1.L
GO:0042384	cilium assembly	21	0.383398	1.21139	0.231988	1	1	555	tags=19%, list=9%, signal=17%	100036788/100036799/100137642/100158359	bbof1.L/tsga14/tmem237.L/mcidas
GO:0010562	positive regulation of phosphorus metabolic process	20	0.405255	1.21671	0.232593	1	1	2475	tags=60%, list=38%, signal=37%	373580/373591/373649/379165/379219/379403/379774/380569/398012/398093/398573/398612	crhr1.2.S/lpar1.L/lyn.L/taok1.S/meis3.S/lpar1.S/cd81.L/cnep1r1.L/spdyc.S/meis3.L/topbp1.L/map3k10.L
GO:0045937	positive regulation of phosphate metabolic process	20	0.405255	1.21671	0.232593	1	1	2475	tags=60%, list=38%, signal=37%	373580/373591/373649/379165/379219/379403/379774/380569/398012/398093/398573/398612	crhr1.2.S/lpar1.L/lyn.L/taok1.S/meis3.S/lpar1.S/cd81.L/cnep1r1.L/spdyc.S/meis3.L/topbp1.L/map3k10.L
GO:0034470	ncRNA processing	34	0.333387	1.1743	0.23416	1	1	1940	tags=44%, list=30%, signal=31%	100036786/100037061/100037126/100101322/100381163/379166/379182/379385/379395/379964/380050/380249/380321/387262/394346	ints7.S/srrt.S/wdr36.L/pop5.L/ctu2/usb1.L/MGC53677/MGC53182/utp6.L/bxdc5/bop1.L/pes1.S/dcaf13.L/lin28a.S/endou.L
GO:0090066	regulation of anatomical structure size	22	0.387207	1.21352	0.23538	1	1	248	tags=14%, list=4%, signal=13%	100036872/100036912/100037214	LOC100036872/ednra.S/was.L
GO:0035023	regulation of Rho protein signal transduction	15	0.427192	1.22555	0.236307	1	1	1591	tags=40%, list=24%, signal=30%	100037205/100158344/373591/379403/379901/380067	murc.S/kalrn.L/lpar1.L/lpar1.S/abr.L/net1.L
GO:0048518	positive regulation of biological process	237	0.238303	1.11849	0.236617	1	1	2300	tags=46%, list=35%, signal=31%	100036805/100036871/100036872/100037168/100037214/100101279/100137649/100158359/100294515/100310816/100337573/100380998/100381154/373580/373590/373591/373606/373637/373649/373653/373669/373672/373732/373738/373801/373819/378493/378497/378517/378562/378589/378679/378689/378787/379067/379075/379115/379116/379165/379219/379264/379272/379351/379355/379379/379403/379436/379484/379520/379627/379657/379…	golph3l.L/metrnl.L/LOC100036872/creb3l2.L/was.L/fgf2/ift57.S/mcidas/spry1.S/znf423.L/hif-1a/ncbp2/sox5/crhr1.2.S/hhex.L/lpar1.L/il1b.S/bax.L/lyn.L/crx.L/fgf3.S/kras.L/foxg1.L/tbx5.S/tgfb2.L/churc1.S/pak3.L/irx2.L/ascl1.L/fgf9.S/hnf1a.L/wnt3a.L/wnt5a.S/fzd7.L/MGC52780/ube2s.S/zic2.S/ubtf.S/taok1.S/meis3.S/stat3.2.L/nsmce2.L/MGC53823/tcf3.L/azin2.S/lpar1.S/fbxl15.L/cirbp.S/pax2.L/celf3.L/runx1.L/nf…
GO:0051649	establishment of localization in cell	119	-0.20185	-1.1053	0.2375	1	1	1755	tags=47%, list=27%, signal=35%	444842/444846/446301/446331/446379/446451/446477/446487/446523/446550/446560/446587/446595/446654/446698/446701/446760/447126/447508/447516/447574/494665/494712/494730/494790/494838/495010/495049/495108/495128/495185/495285/495366/495494/495972/496052/496244/503675/734358/734395/734421/734492/734499/734567/734650/734740/734826/734883/734884/735158/735197/779245/779273/779304/779349	ipo5.S/ipo5.L/LOC446301/bcap31.L/klhl20.L/snx9.L/pex26.L/cul3.L/cltb/ap4m1.S/spast.S/rph3a.S/srp9.L/snx18.L/stx2.L/ap1m2.L/mff.S/shfm1.S/sar1a.S/timm44.S/syn1.S/rab14.S/sytl2.S/gcc1.S/chchd4.S/timm21.L/LOC495010/srp19.L/snx18.S/aktip.S/ap1s2.S/timm17a.L/tesc.L/tnpo1.L/trappc2l.L/ap3m2.S/ap3s2.S/nup50.S/spdl1.S/xpo7.L/syn2.S/timm10.L/ap1m1.S/fyttd1.S/seh1l.L/stx18.L/ift43.L/stx5.S/sec16a.L/MGC1147…
GO:0006165	nucleoside diphosphate phosphorylation	12	0.452543	1.21033	0.239063	1	1	2502	tags=67%, list=38%, signal=41%	100036846/379079/379254/380038/380168/394323/398623/398670	hk2.L/eno1.L/xaldb/eno3.L/tpi1.S/hk1.L/aldob.S/cmpk1.L
GO:0046939	nucleotide phosphorylation	12	0.452543	1.21033	0.239063	1	1	2502	tags=67%, list=38%, signal=41%	100036846/379079/379254/380038/380168/394323/398623/398670	hk2.L/eno1.L/xaldb/eno3.L/tpi1.S/hk1.L/aldob.S/cmpk1.L
GO:0022618	ribonucleoprotein complex assembly	25	-0.296564	-1.16374	0.239617	1	1	325	tags=36%, list=5%, signal=34%	494588/495115/495301/734371/735075/779296/779346/779386	gemin2.S/tsr1.L/prpf31.S/eif3e.S/eif3b.L/luc7l3.L/rbm5.L/gemin6.S
GO:0072524	pyridine-containing compound metabolic process	18	0.400161	1.1995	0.243126	1	1	1643	tags=39%, list=25%, signal=29%	100036846/100036953/379079/379254/379711/380038/380168	hk2.L/nmnat1.L/eno1.L/xaldb/g6pd.S/eno3.L/tpi1.S
GO:0008203	cholesterol metabolic process	13	0.439533	1.2046	0.244992	1	1	2018	tags=46%, list=31%, signal=32%	100036994/100174796/373644/379273/397750/397757	LOC100036994/lipe.L/ldlr.S/dhcr7/hmgcr.L/ldlr.L
GO:1902652	secondary alcohol metabolic process	13	0.439533	1.2046	0.244992	1	1	2018	tags=46%, list=31%, signal=32%	100036994/100174796/373644/379273/397750/397757	LOC100036994/lipe.L/ldlr.S/dhcr7/hmgcr.L/ldlr.L
GO:0051239	regulation of multicellular organismal process	57	0.30021	1.15612	0.249022	1	1	1243	tags=28%, list=19%, signal=23%	100036871/100158366/100294515/373580/373591/373621/373732/373738/378493/378497/378517/379067/379073/379115/379355/379403	metrnl.L/LOC100158366/spry1.S/crhr1.2.S/lpar1.L/mgp.L/foxg1.L/tbx5.S/pak3.L/irx2.L/ascl1.L/MGC52780/hes1.S/zic2.S/tcf3.L/lpar1.S
GO:0071900	regulation of protein serine/threonine kinase activity	15	-0.368024	-1.1764	0.249307	1	1	776	tags=33%, list=12%, signal=29%	734399/734775/734971/735012	cnppd1.L/ccna2.L/ccnl1.L/ccnl2.L
GO:0051321	meiotic cell cycle	16	0.421857	1.19628	0.24961	1	1	2727	tags=75%, list=42%, signal=44%	100037063/100101275/379698/380262/394409/398012/398019/398049/398254/398349/398926/399106	pld6.S/fbxo43.L/bag6.L/dusp1.L/parn.L/spdyc.S/ddx4.L/wee1-a/dusp1-b/aurka-b/bag6.S/bub3.L
GO:0006220	pyrimidine nucleotide metabolic process	12	0.456932	1.19236	0.25	1	1	376	tags=25%, list=6%, signal=24%	100037175/100037200/100125228	nme3.S/dut.L/tyms.L
GO:0046486	glycerolipid metabolic process	25	-0.306654	-1.16981	0.251592	1	1	347	tags=24%, list=5%, signal=23%	735031/779111/779154/779162/779273	mogat2.2.L/serinc1.S/ptdss1.S/ctdnep1.S/mppe1.L
GO:0048522	positive regulation of cellular process	221	0.239783	1.11538	0.2527	1	1	2300	tags=46%, list=35%, signal=31%	100036805/100036871/100036872/100037168/100037214/100101279/100137649/100158359/100310816/100337573/100381154/373580/373590/373591/373606/373637/373649/373653/373669/373672/373732/373738/373801/373819/378493/378497/378517/378562/378589/378689/378787/379067/379075/379115/379116/379165/379219/379264/379272/379355/379403/379436/379484/379520/379627/379657/379703/379741/379761/379774/379845/379896/37…	golph3l.L/metrnl.L/LOC100036872/creb3l2.L/was.L/fgf2/ift57.S/mcidas/znf423.L/hif-1a/sox5/crhr1.2.S/hhex.L/lpar1.L/il1b.S/bax.L/lyn.L/crx.L/fgf3.S/kras.L/foxg1.L/tbx5.S/tgfb2.L/churc1.S/pak3.L/irx2.L/ascl1.L/fgf9.S/hnf1a.L/wnt5a.S/fzd7.L/MGC52780/ube2s.S/zic2.S/ubtf.S/taok1.S/meis3.S/stat3.2.L/nsmce2.L/tcf3.L/lpar1.S/fbxl15.L/cirbp.S/pax2.L/celf3.L/runx1.L/nfe2l1.S/lamtor2.S/cirbp.L/cd81.L/arpc1a.…
GO:0006260	DNA replication	57	0.303474	1.16414	0.254545	1	1	2304	tags=53%, list=35%, signal=34%	100036853/100037159/100127348/100158359/100316923/373628/378605/379699/379793/379850/380056/380282/380369/380414/394303/394311/394376/397843/397851/397915/397923/397937/397973/397978/398024/398081/398196/398200/398222/398275	rpa2-b/ssbp1.S/esco1.L/mcidas/rev3l.L/blm.S/htr1a.L/mcm5.S/pold2.L/mcm3/rbbp7.L/mcm6.2.S/rfc5.L/mcm7.L/fen1.L/fen1.S/xtipin/mcm4.S/polg.L/ssbp1.L/orc4.L/rpa1.L/polb.S/lig1.S/cdt1.L/cdc45.L/mcm10.L/pola1.S/LOC398222/lig3.L
GO:0002376	immune system process	77	0.280752	1.14097	0.254705	1	1	899	tags=19%, list=14%, signal=17%	100036815/100036977/100037000/100037060/100037128/100137617/100137661/100158405/100189567/100189573/373579/373590/373606/373649/373772	cxcl8.L/batf.L/LOC100498234.L/eif2ak2.L/LOC100037128/hla-drb1.L/LOC100137661/irak1bp1.S/LOC100189567/mhc1b.L/kit.L/hhex.L/il1b.S/lyn.L/kit.S
GO:0042221	response to chemical	123	0.258699	1.13511	0.255466	1	1	2044	tags=37%, list=31%, signal=26%	100036815/100037000/100037050/100037060/100037061/100037168/100101279/100137708/100310816/100337601/373579/373580/373646/373649/373666/373669/373772/378529/378562/378629/378633/379187/379189/379209/379327/379424/379436/379500/379559/379664/379703/379741/379965/380218/380245/380269/380302/380441/380491/387262/394225/394331/394401/394425/397780/397804	cxcl8.L/LOC100498234.L/LOC100037050/eif2ak2.L/srrt.S/creb3l2.L/fgf2/pmepa1.L/znf423.L/smad8a/kit.L/crhr1.2.S/nog.L/lyn.L/trh.S/fgf3.S/kit.S/dcc/fgf9.S/vax1.L/smad3.L/prkra.L/dpysl4.L/MGC53355/ptafr.L/MGC64389/fbxl15.L/MGC64596/sesn1.L/smad1.L/nfe2l1.S/lamtor2.S/mtmr4.L/enpp2/pdgfra.L/aco1.L/zfp36l2.S/ctnnb1.S/vcp.S/lin28a.S/flrt3/smad7.L/bambi.L/gnaq.L/trh.L/nrp1.L
GO:0007517	muscle organ development	16	0.409414	1.18853	0.255673	1	1	2292	tags=62%, list=35%, signal=41%	100037205/100127262/373646/373738/379073/379612/380114/397813/398050/398258	murc.S/sgcb.L/nog.L/tbx5.S/hes1.S/trim72.L/fxr1.S/hes1.L/fxr1.L/hes4.S
GO:0048646	anatomical structure formation involved in morphogenesis	80	0.28115	1.14776	0.256757	1	1	1312	tags=26%, list=20%, signal=21%	100036788/100036799/100101279/100125665/100126605/100137642/100158359/100294515/378493/378689/378698/378787/379067/379115/379222/379264/379332/379440/379447/379530/379537	bbof1.L/tsga14/fgf2/capn3.L/insm1.L/tmem237.L/mcidas/spry1.S/pak3.L/wnt5a.S/twist1.S/fzd7.L/MGC52780/zic2.S/id3.L/stat3.2.L/dcdc2.L/snai2.L/id3.S/drc1.L/aplnr.S
GO:0030155	regulation of cell adhesion	11	0.454523	1.19475	0.258427	1	1	637	tags=18%, list=10%, signal=16%	100037140/100190776	LOC100037140/lmo7.L
GO:0006366	transcription from RNA polymerase II promoter	144	-0.191114	-1.07156	0.259259	1	1	1008	tags=20%, list=15%, signal=17%	496376/496386/594864/594866/594874/733329/734154/734157/734228/734303/734785/734904/735040/735076/735111/735197/735210/735223/735224/779033/779054/779122/779131/779184/779263/779363/779417/780755	pax3.L/foxp1.S/dand5.S/tcea1.L/snapc5.S/pelp1.L/foxp2.L/mecom.L/ldb2.S/gtf2e2.L/erf.S/rnf10.S/dmrt1.L/creb3.S/hexim1.L/eny2.L/rfx2.S/tbx1.L/hltf.L/foxp1c/thrb.L/pou3f2.S/MGC84323/MGC85066/osr2.L/xldb1/junb/thrb
GO:0009132	nucleoside diphosphate metabolic process	20	0.391653	1.18919	0.261248	1	1	1926	tags=40%, list=30%, signal=28%	100036846/379056/379079/379254/379924/380038/380168/394323	hk2.L/rrm2b.S/eno1.L/xaldb/ak2.S/eno3.L/tpi1.S/hk1.L
GO:0051960	regulation of nervous system development	22	0.370153	1.16662	0.262918	1	1	1243	tags=36%, list=19%, signal=30%	373591/373732/378493/378497/378517/379115/379355/379403	lpar1.L/foxg1.L/pak3.L/irx2.L/ascl1.L/zic2.S/tcf3.L/lpar1.S
GO:0016055	Wnt signaling pathway	67	0.28796	1.14164	0.265332	1	1	2994	tags=75%, list=46%, signal=41%	100125663/100137642/100329123/100381154/373590/373592/373619/378676/378679/378689/378787/379332/379624/380081/380361/380441/394281/394302/394362/394401/397706/397969/398029/398147/398164/398184/398213/398248/398271/398422/398490/398658/398700/398717/399085/399098/399124/399164/399177/399183/399186/399205/399320/399335/399364/399367/399375/399455/403365/403392	sfrpx.S/tmem237.L/tcf7l1-d/sox5/hhex.L/dkk1.S/xarp.L/wnt6.S/wnt3a.L/wnt5a.S/fzd7.L/dcdc2.L/csnk1a1.L/ndrg2.S/csnk1d.S/ctnnb1.S/tcf7l1.S/sfrp1.L/btrc.S/bambi.L/wnt4.S/tcf7l1-c/szl/ctbp2.S/szl.L/frzb2.L/mdfic.S/zbtb33.S/vangl2.L/sox10.L/ctnnd1.L/tcf7.S/hmgxb4.S/invs.S/frzb-1/wnt8b.S/zic1.L/tcf7l2.L/vangl2.S/fgf8.L/dact1.L/sfrp5.L/csnk2b.S/sox3.S/wnt7b.L/fzd8.S/wif1.S/apc.L/edil3.L/znf703.S
GO:0198738	cell-cell signaling by wnt	67	0.28796	1.14164	0.265332	1	1	2994	tags=75%, list=46%, signal=41%	100125663/100137642/100329123/100381154/373590/373592/373619/378676/378679/378689/378787/379332/379624/380081/380361/380441/394281/394302/394362/394401/397706/397969/398029/398147/398164/398184/398213/398248/398271/398422/398490/398658/398700/398717/399085/399098/399124/399164/399177/399183/399186/399205/399320/399335/399364/399367/399375/399455/403365/403392	sfrpx.S/tmem237.L/tcf7l1-d/sox5/hhex.L/dkk1.S/xarp.L/wnt6.S/wnt3a.L/wnt5a.S/fzd7.L/dcdc2.L/csnk1a1.L/ndrg2.S/csnk1d.S/ctnnb1.S/tcf7l1.S/sfrp1.L/btrc.S/bambi.L/wnt4.S/tcf7l1-c/szl/ctbp2.S/szl.L/frzb2.L/mdfic.S/zbtb33.S/vangl2.L/sox10.L/ctnnd1.L/tcf7.S/hmgxb4.S/invs.S/frzb-1/wnt8b.S/zic1.L/tcf7l2.L/vangl2.S/fgf8.L/dact1.L/sfrp5.L/csnk2b.S/sox3.S/wnt7b.L/fzd8.S/wif1.S/apc.L/edil3.L/znf703.S
GO:1905114	cell surface receptor signaling pathway involved in cell-cell signaling	67	0.28796	1.14164	0.265332	1	1	2994	tags=75%, list=46%, signal=41%	100125663/100137642/100329123/100381154/373590/373592/373619/378676/378679/378689/378787/379332/379624/380081/380361/380441/394281/394302/394362/394401/397706/397969/398029/398147/398164/398184/398213/398248/398271/398422/398490/398658/398700/398717/399085/399098/399124/399164/399177/399183/399186/399205/399320/399335/399364/399367/399375/399455/403365/403392	sfrpx.S/tmem237.L/tcf7l1-d/sox5/hhex.L/dkk1.S/xarp.L/wnt6.S/wnt3a.L/wnt5a.S/fzd7.L/dcdc2.L/csnk1a1.L/ndrg2.S/csnk1d.S/ctnnb1.S/tcf7l1.S/sfrp1.L/btrc.S/bambi.L/wnt4.S/tcf7l1-c/szl/ctbp2.S/szl.L/frzb2.L/mdfic.S/zbtb33.S/vangl2.L/sox10.L/ctnnd1.L/tcf7.S/hmgxb4.S/invs.S/frzb-1/wnt8b.S/zic1.L/tcf7l2.L/vangl2.S/fgf8.L/dact1.L/sfrp5.L/csnk2b.S/sox3.S/wnt7b.L/fzd8.S/wif1.S/apc.L/edil3.L/znf703.S
GO:0006418	tRNA aminoacylation for protein translation	12	0.445571	1.17774	0.267388	1	1	1781	tags=58%, list=27%, signal=42%	379241/379670/379675/380179/380271/380325/380438	pars2.L/qars.S/mars/sars.L/farsb.L/kars.L/yars.L
GO:0043038	amino acid activation	12	0.445571	1.17774	0.267388	1	1	1781	tags=58%, list=27%, signal=42%	379241/379670/379675/380179/380271/380325/380438	pars2.L/qars.S/mars/sars.L/farsb.L/kars.L/yars.L
GO:0043039	tRNA aminoacylation	12	0.445571	1.17774	0.267388	1	1	1781	tags=58%, list=27%, signal=42%	379241/379670/379675/380179/380271/380325/380438	pars2.L/qars.S/mars/sars.L/farsb.L/kars.L/yars.L
GO:0006090	pyruvate metabolic process	15	0.419397	1.1842	0.268293	1	1	2581	tags=60%, list=40%, signal=36%	100036846/379079/379254/380038/380168/394323/398314/398623/398811	hk2.L/eno1.L/xaldb/eno3.L/tpi1.S/hk1.L/dlat.S/aldob.S/pc.1.L
GO:0008380	RNA splicing	59	-0.228532	-1.11363	0.268908	1	1	685	tags=17%, list=11%, signal=15%	734364/734762/734923/734926/734970/735191/779296/779346/779386	alyref.L/scnm1.L/qki.S/u2af1.S/snw1.S/rnps1.S/luc7l3.L/rbm5.L/gemin6.S
GO:0043254	regulation of protein complex assembly	17	0.39478	1.14526	0.269767	1	1	501	tags=18%, list=8%, signal=16%	100036872/100037214/100137708	LOC100036872/was.L/pmepa1.L
GO:0006464	cellular protein modification process	273	-0.178767	-1.07086	0.271429	1	1	733	tags=16%, list=11%, signal=15%	734273/734276/734287/734308/734327/734369/734399/734447/734501/734596/734773/734775/734782/734789/734802/734823/734838/734889/734944/734971/735012/735057/735097/735103/735197/735204/735224/735243/779113/779162/779163/779177/779202/779244/779250/779271/779273/779274/779300/779329/779338/779342/779432	klhl17.L/socs2.S/chfr.S/rnf41.S/tnfaip1.L/mocs3.L/cnppd1.L/usp12.L/MGC114680/MGC115579/uevld.L/ccna2.L/uba3.S/asb1.L/MGC131147/otub1.L/phpt1.L/arih1.L/large.L/ccnl1.L/ccnl2.L/atat1.S/meaf6.S/dtl.S/eny2.L/uchl1.L/hltf.L/fem1c.L/rnf111-b/ctdnep1.S/wsb2.L/dcaf17.L/usp10.S/LOC100489326.S/tnip1/prmt3.S/mppe1.L/ctu1.L/yod1.L/march3.S/fut8.S/prmt9.L/kmt5c.L
GO:0036211	protein modification process	273	-0.178767	-1.07086	0.271429	1	1	733	tags=16%, list=11%, signal=15%	734273/734276/734287/734308/734327/734369/734399/734447/734501/734596/734773/734775/734782/734789/734802/734823/734838/734889/734944/734971/735012/735057/735097/735103/735197/735204/735224/735243/779113/779162/779163/779177/779202/779244/779250/779271/779273/779274/779300/779329/779338/779342/779432	klhl17.L/socs2.S/chfr.S/rnf41.S/tnfaip1.L/mocs3.L/cnppd1.L/usp12.L/MGC114680/MGC115579/uevld.L/ccna2.L/uba3.S/asb1.L/MGC131147/otub1.L/phpt1.L/arih1.L/large.L/ccnl1.L/ccnl2.L/atat1.S/meaf6.S/dtl.S/eny2.L/uchl1.L/hltf.L/fem1c.L/rnf111-b/ctdnep1.S/wsb2.L/dcaf17.L/usp10.S/LOC100489326.S/tnip1/prmt3.S/mppe1.L/ctu1.L/yod1.L/march3.S/fut8.S/prmt9.L/kmt5c.L
GO:0032940	secretion by cell	18	0.383049	1.1534	0.27454	1	1	1461	tags=44%, list=22%, signal=35%	100036805/100158346/373580/373781/373810/378605/379612/379841	golph3l.L/exoc7.L/crhr1.2.S/vip.L/syn2.L/htr1a.L/trim72.L/arfip1.L
GO:0046903	secretion	18	0.383049	1.1534	0.27454	1	1	1461	tags=44%, list=22%, signal=35%	100036805/100158346/373580/373781/373810/378605/379612/379841	golph3l.L/exoc7.L/crhr1.2.S/vip.L/syn2.L/htr1a.L/trim72.L/arfip1.L
GO:0006163	purine nucleotide metabolic process	33	0.339098	1.14491	0.276	1	1	2012	tags=45%, list=31%, signal=32%	100036846/100037175/100137668/373580/378610/379079/379254/379818/379924/380038/380168/380285/380485/394323/397750	hk2.L/nme3.S/uqcr10.L/crhr1.2.S/adcy9.L/eno1.L/xaldb/atp5b.S/ak2.S/eno3.L/tpi1.S/adsl.L/impdh1.L/hk1.L/hmgcr.L
GO:0009150	purine ribonucleotide metabolic process	33	0.339098	1.14491	0.276	1	1	2012	tags=45%, list=31%, signal=32%	100036846/100037175/100137668/373580/378610/379079/379254/379818/379924/380038/380168/380285/380485/394323/397750	hk2.L/nme3.S/uqcr10.L/crhr1.2.S/adcy9.L/eno1.L/xaldb/atp5b.S/ak2.S/eno3.L/tpi1.S/adsl.L/impdh1.L/hk1.L/hmgcr.L
GO:0040007	growth	35	0.327197	1.15155	0.278164	1	1	1568	tags=37%, list=24%, signal=28%	100036830/100126622/373597/373662/373738/373801/378537/378780/379492/379598/379741/379972/380030	admp2.L/ninj1.L/nodal3.2.L/nov.L/tbx5.S/tgfb2.L/nodal3.1.L/bmp2.S/gap43.L/cyr61.S/lamtor2.S/ing3.L/gap43.S
GO:0048598	embryonic morphogenesis	40	0.313189	1.13099	0.278296	1	1	2979	tags=80%, list=46%, signal=44%	100126605/373597/373738/373841/378493/378537/378689/378787/379115/379264/379484/379537/379761/380441/394225/398065/398248/398271/398329/399030/399098/399175/399177/399183/399195/399205/399292/399306/399323/399335/399459/403365	insm1.L/nodal3.2.L/tbx5.S/irx5.L/pak3.L/nodal3.1.L/wnt5a.S/fzd7.L/zic2.S/stat3.2.L/cirbp.S/aplnr.S/cirbp.L/ctnnb1.S/flrt3/eomes.L/zbtb33.S/vangl2.L/xsox-11/cxcl12.L/wnt8b.S/eya1.L/vangl2.S/fgf8.L/hey1.S/sfrp5.L/elavl1.L/aplnr.L/lhx1.L/sox3.S/map3k7.L/edil3.L
GO:0048568	embryonic organ development	11	0.440216	1.16207	0.281553	1	1	2979	tags=91%, list=46%, signal=49%	373590/373841/380239/397837/398176/399175/399205/399323/399398/403365	hhex.L/irx5.L/nap1l1.S/gli3.L/nap1l1.L/eya1.L/sfrp5.L/lhx1.L/foxf1.L/edil3.L
GO:0051241	negative regulation of multicellular organismal process	19	0.379542	1.15465	0.282544	1	1	1243	tags=42%, list=19%, signal=34%	373591/373732/373738/378493/378497/379073/379115/379403	lpar1.L/foxg1.L/tbx5.S/pak3.L/irx2.L/hes1.S/zic2.S/lpar1.S
GO:0030178	negative regulation of Wnt signaling pathway	12	0.426527	1.15467	0.282748	1	1	2979	tags=83%, list=46%, signal=45%	373592/378689/398213/398248/398700/399186/399205/399335/399455/403365	dkk1.S/wnt5a.S/mdfic.S/zbtb33.S/hmgxb4.S/dact1.L/sfrp5.L/sox3.S/apc.L/edil3.L
GO:0048812	neuron projection morphogenesis	18	0.390597	1.16643	0.283626	1	1	2920	tags=72%, list=45%, signal=40%	378529/378629/378666/379189/379806/394225/397804/397809/398078/398815/399296/399323/399392	dcc/vax1.L/cntn1.L/dpysl4.L/dbnl/flrt3/nrp1.L/efna1.L/foxb1.S/dpysl2.L/cdk5.L/lhx1.L/robo1.L
GO:0045859	regulation of protein kinase activity	16	-0.349332	-1.1527	0.283668	1	1	776	tags=31%, list=12%, signal=28%	734399/734775/734971/735012	cnppd1.L/ccna2.L/ccnl1.L/ccnl2.L
GO:0051093	negative regulation of developmental process	23	0.360888	1.13971	0.285298	1	1	2292	tags=65%, list=35%, signal=42%	373591/373646/373732/373738/378493/378497/379073/379115/379403/380277/380302/397809/397813/398103/398258	lpar1.L/nog.L/foxg1.L/tbx5.S/pak3.L/irx2.L/hes1.S/zic2.S/lpar1.S/hmgb3/zfp36l2.S/efna1.L/hes1.L/zfp36l2.L/hes4.S
GO:0030031	cell projection assembly	25	0.348298	1.14701	0.288543	1	1	555	tags=16%, list=9%, signal=15%	100036788/100036799/100137642/100158359	bbof1.L/tsga14/tmem237.L/mcidas
GO:0065004	protein-DNA complex assembly	19	0.380888	1.15145	0.288956	1	1	613	tags=21%, list=9%, signal=19%	100036858/100037078/100137640/100174800	h2afy.L/LOC100037078/cenpp.L/LOC100174800
GO:0048583	regulation of response to stimulus	142	0.246072	1.10717	0.289116	1	1	1634	tags=27%, list=25%, signal=20%	100036853/100036871/100036887/100037205/100137642/100137708/100158344/100158360/100294515/100310816/100381154/373579/373590/373591/373592/373619/373646/373649/373659/373772/378518/378689/379165/379219/379332/379403/379436/379481/379559/379741/379771/379774/379901/380027/380042/380067/380076/380149	rpa2-b/metrnl.L/ppp1r2.L/murc.S/tmem237.L/pmepa1.L/kalrn.L/spred1.L/spry1.S/znf423.L/sox5/kit.L/hhex.L/lpar1.L/dkk1.S/xarp.L/nog.L/lyn.L/rgn.L/kit.S/cdh2.L/wnt5a.S/taok1.S/meis3.S/dcdc2.L/lpar1.S/fbxl15.L/ddit4.S/sesn1.L/lamtor2.S/serpinc1.L/cd81.L/abr.L/chn1.L/shoc2.S/net1.L/rnf8.S/ncln.S
GO:0009725	response to hormone	13	0.412587	1.13359	0.292259	1	1	2917	tags=92%, list=45%, signal=51%	373580/373649/373666/380302/397780/398006/398103/399170/399202/399289/399290/399388	crhr1.2.S/lyn.L/trh.S/zfp36l2.S/trh.L/insr.L/zfp36l2.L/akt1.S/pik3r1.L/cpeb1.L/nr3c2.L/irs4.S
GO:0043410	positive regulation of MAPK cascade	13	0.440312	1.1708	0.292683	1	1	2475	tags=62%, list=38%, signal=38%	373591/379165/379219/379403/379774/398012/398093/398612	lpar1.L/taok1.S/meis3.S/lpar1.S/cd81.L/spdyc.S/meis3.L/map3k10.L
GO:0000077	DNA damage checkpoint	19	0.381099	1.14911	0.296081	1	1	2467	tags=58%, list=38%, signal=36%	100036853/100037115/379165/380481/394376/398191/398192/398405/398571/398572/398594	rpa2-b/fbxo31.S/taok1.S/plk1.S/xtipin/chek1.S/clspn.S/rad1.L/hus1.L/rad17.L/rad9a.L
GO:0010608	posttranscriptional regulation of gene expression	61	0.286008	1.12467	0.296526	1	1	2198	tags=44%, list=34%, signal=30%	100037060/100037061/100049112/100189566/100380998/373781/379187/379265/379484/379623/379633/379753/379761/379896/380037/380114/380228/380302/380444/387262/387327/394293/394318/394392/398050/398091/398103	eif2ak2.L/srrt.S/mif4gd.L/casc3/ncbp2/vip.L/prkra.L/rbm24.S/cirbp.S/igf2bp3.S/eif3a.L/eif3m.S/cirbp.L/pabpc1.L/eif3l.L/fxr1.S/eif5a.L/zfp36l2.S/eif2s1.L/lin28a.S/mknk1.S/igf2bp3.L/rbm24.L/pum1.S/fxr1.L/LOC100487104.S/zfp36l2.L
GO:0022402	cell cycle process	157	0.244292	1.10301	0.298441	1	1	2467	tags=46%, list=38%, signal=29%	100036853/100036855/100037063/100037115/100101271/100127348/100158292/100158384/373805/378493/379048/379075/379165/379172/379258/379272/379305/379436/379622/379624/379698/379766/379785/380068/380182/380196/380219/380262/380433/380450/380481/380562/380598/394289/394299/394307/394319/394376/397737/397743/397767/397799/397800/397840/397933/398012/398019/398032/398049/398051/398099/398119/398191/3981…	rpa2-b/chtf8.L/pld6.S/fbxo31.S/spc25.L/esco1.L/ska3.L/kmt5a.S/mapre2.S/pak3.L/ccnb3.S/ube2s.S/taok1.S/cfl1.S/cfl1.L/nsmce2.L/ppp2r2d.L/fbxl15.L/kif2a.L/csnk1a1.L/bag6.L/ensa/cdk1.L/cdc23/smc1a.L/chd4.L/ccne2.L/dusp1.L/mad2l1.S/ube2i.S/plk1.S/prc1.S/ppp1cc/rock2.L/cenpe.S/mad1l1.L/stag2/xtipin/cdc25c.L/ccnb2.S/ppp1cc.L/smc4.L/smc2.L/cycE1/LOC397933/spdyc.S/ddx4.L/katnb1.L/wee1-a/xicl/cdc7.L/cdc25c…
GO:0044772	mitotic cell cycle phase transition	37	0.31617	1.12068	0.305132	1	1	2289	tags=51%, list=35%, signal=33%	100037115/379048/379075/379272/379305/379436/379766/380068/380219/380262/380433/380481/394307/397840/397933/398049/398099/398234/398254	fbxo31.S/ccnb3.S/ube2s.S/nsmce2.L/ppp2r2d.L/fbxl15.L/ensa/cdc23/ccne2.L/dusp1.L/mad2l1.S/plk1.S/mad1l1.L/cycE1/LOC397933/wee1-a/cdc7.L/bub1.L/dusp1-b
GO:0080134	regulation of response to stress	33	0.319082	1.10395	0.310296	1	1	63	tags=6%, list=1%, signal=6%	100036853/100036871	rpa2-b/metrnl.L
GO:0006352	DNA-templated transcription, initiation	14	-0.342561	-1.10026	0.312821	1	1	1634	tags=57%, list=25%, signal=43%	494643/494830/503680/594874/734303/779427/779429	LOC494643/gtf2b.S/tbp.S/snapc5.S/gtf2e2.L/taf10.L/taf9b.L
GO:0006357	regulation of transcription from RNA polymerase II promoter	133	-0.190822	-1.05145	0.313869	1	1	471	tags=20%, list=7%, signal=19%	496376/496386/594864/594866/733329/734154/734157/734228/734785/734904/735040/735076/735111/735210/735223/735224/779033/779054/779122/779131/779184/779263/779363/779417/780755	pax3.L/foxp1.S/dand5.S/tcea1.L/pelp1.L/foxp2.L/mecom.L/ldb2.S/erf.S/rnf10.S/dmrt1.L/creb3.S/hexim1.L/rfx2.S/tbx1.L/hltf.L/foxp1c/thrb.L/pou3f2.S/MGC84323/MGC85066/osr2.L/xldb1/junb/thrb
GO:0010942	positive regulation of cell death	18	-0.324673	-1.1154	0.314465	1	1	542	tags=28%, list=8%, signal=26%	734644/779175/779346/779403	bak1.L/bnip3l.L/rbm5.L/MGC154476
GO:0043065	positive regulation of apoptotic process	18	-0.324673	-1.1154	0.314465	1	1	542	tags=28%, list=8%, signal=26%	734644/779175/779346/779403	bak1.L/bnip3l.L/rbm5.L/MGC154476
GO:0043068	positive regulation of programmed cell death	18	-0.324673	-1.1154	0.314465	1	1	542	tags=28%, list=8%, signal=26%	734644/779175/779346/779403	bak1.L/bnip3l.L/rbm5.L/MGC154476
GO:0043412	macromolecule modification	285	-0.175847	-1.05458	0.31746	1	1	733	tags=16%, list=11%, signal=15%	734273/734276/734287/734308/734327/734369/734399/734447/734501/734534/734596/734773/734775/734782/734789/734802/734823/734838/734889/734944/734971/735012/735057/735097/735103/735197/735204/735224/735243/779113/779162/779163/779177/779202/779244/779250/779271/779273/779274/779300/779329/779338/779342/779412/779432	klhl17.L/socs2.S/chfr.S/rnf41.S/tnfaip1.L/mocs3.L/cnppd1.L/usp12.L/MGC114680/adat2.L/MGC115579/uevld.L/ccna2.L/uba3.S/asb1.L/MGC131147/otub1.L/phpt1.L/arih1.L/large.L/ccnl1.L/ccnl2.L/atat1.S/meaf6.S/dtl.S/eny2.L/uchl1.L/hltf.L/fem1c.L/rnf111-b/ctdnep1.S/wsb2.L/dcaf17.L/usp10.S/LOC100489326.S/tnip1/prmt3.S/mppe1.L/ctu1.L/yod1.L/march3.S/fut8.S/prmt9.L/cdk5rap1.L/kmt5c.L
GO:0072527	pyrimidine-containing compound metabolic process	13	0.417227	1.12442	0.319018	1	1	376	tags=23%, list=6%, signal=22%	100037175/100037200/100125228	nme3.S/dut.L/tyms.L
GO:0001934	positive regulation of protein phosphorylation	17	0.386772	1.11576	0.324484	1	1	2475	tags=59%, list=38%, signal=37%	373591/373649/379165/379219/379403/379774/398012/398093/398573/398612	lpar1.L/lyn.L/taok1.S/meis3.S/lpar1.S/cd81.L/spdyc.S/meis3.L/topbp1.L/map3k10.L
GO:0042327	positive regulation of phosphorylation	17	0.386772	1.11576	0.324484	1	1	2475	tags=59%, list=38%, signal=37%	373591/373649/379165/379219/379403/379774/398012/398093/398573/398612	lpar1.L/lyn.L/taok1.S/meis3.S/lpar1.S/cd81.L/spdyc.S/meis3.L/topbp1.L/map3k10.L
GO:0061564	axon development	15	0.389529	1.11822	0.325373	1	1	2186	tags=53%, list=34%, signal=35%	378529/378629/378666/397804/397822/397994/397995/398078	dcc/vax1.L/cntn1.L/nrp1.L/nefl.L/nefm.L/nefm.S/foxb1.S
GO:0051336	regulation of hydrolase activity	22	0.353614	1.11662	0.326252	1	1	1410	tags=36%, list=22%, signal=29%	100036887/100137649/373591/373659/379155/379403/379626/379741	ppp1r2.L/ift57.S/lpar1.L/rgn.L/rbm26.S/lpar1.S/pkmyt1.S/lamtor2.S
GO:0016310	phosphorylation	84	0.266525	1.09146	0.326276	1	1	2502	tags=52%, list=38%, signal=33%	100036846/100037060/100137651/100137668/100137708/100158362/100294515/373591/373649/379048/379079/379165/379219/379254/379403/379624/379774/380038/380168/380262/380302/380481/394323/397809/397905/397933/398006/398012/398022/398049/398093/398103/398191/398197/398232/398254/398313/398349/398418/398454/398573/398612/398623/398670	hk2.L/eif2ak2.L/impa2.L/uqcr10.L/pmepa1.L/pi4k2a.L/spry1.S/lpar1.L/lyn.L/ccnb3.S/eno1.L/taok1.S/meis3.S/xaldb/lpar1.S/csnk1a1.L/cd81.L/eno3.L/tpi1.S/dusp1.L/zfp36l2.S/plk1.S/hk1.L/efna1.L/impa1/LOC397933/insr.L/spdyc.S/igf1r.S/wee1-a/meis3.L/zfp36l2.L/chek1.S/atr.L/LOC398232/dusp1-b/spry2.S/aurka-b/birc5.1.S/birc5.2.L/topbp1.L/map3k10.L/aldob.S/cmpk1.L
GO:0007420	brain development	22	0.346119	1.10088	0.32746	1	1	2296	tags=64%, list=35%, signal=41%	100101279/373583/373841/378497/378582/378629/379219/379698/394338/394422/397929/398078/398093/398267	fgf2/foxd1.L/irx5.L/irx2.L/pou3f1.S/vax1.L/meis3.S/bag6.L/pou3f1.L/pou3f2.L/pou3f4.L/foxb1.S/meis3.L/hes7.1.L
GO:0006952	defense response	27	0.328938	1.09828	0.32853	1	1	163	tags=11%, list=3%, signal=11%	100036871/100036977/100037060	metrnl.L/batf.L/eif2ak2.L
GO:0043549	regulation of kinase activity	17	-0.328336	-1.10029	0.331361	1	1	776	tags=47%, list=12%, signal=42%	447325/495298/734184/734399/734775/734971/735012	traf4.L/ccnyl1.L/tifa.S/cnppd1.L/ccna2.L/ccnl1.L/ccnl2.L
GO:0010638	positive regulation of organelle organization	21	0.356217	1.11184	0.331897	1	1	2093	tags=43%, list=32%, signal=29%	100036872/100037214/373591/379272/379403/379845/380084/394289/397895	LOC100036872/was.L/lpar1.L/nsmce2.L/lpar1.S/arpc1a.S/actr3.S/rock2.L/gsn.S
GO:0060271	cilium morphogenesis	27	0.332808	1.1083	0.332394	1	1	555	tags=15%, list=9%, signal=14%	100036788/100036799/100137642/100158359	bbof1.L/tsga14/tmem237.L/mcidas
GO:0007266	Rho protein signal transduction	18	0.36984	1.11141	0.333333	1	1	1904	tags=39%, list=29%, signal=28%	100037205/100158344/373591/379403/379901/380067/394289	murc.S/kalrn.L/lpar1.L/lpar1.S/abr.L/net1.L/rock2.L
GO:0046907	intracellular transport	111	-0.196481	-1.04255	0.333333	1	1	2414	tags=47%, list=37%, signal=30%	444842/444846/446301/446331/446379/446451/446477/446487/446523/446550/446560/446587/446595/446654/446698/446701/446760/447126/447508/447516/494665/494712/494730/494790/494838/495010/495049/495108/495128/495185/495285/495366/495494/495972/496052/496244/503675/734395/734492/734499/734567/734740/734826/734883/734884/735158/735197/779245/779273/779304/779349	ipo5.S/ipo5.L/LOC446301/bcap31.L/klhl20.L/snx9.L/pex26.L/cul3.L/cltb/ap4m1.S/spast.S/rph3a.S/srp9.L/snx18.L/stx2.L/ap1m2.L/mff.S/shfm1.S/sar1a.S/timm44.S/rab14.S/sytl2.S/gcc1.S/chchd4.S/timm21.L/LOC495010/srp19.L/snx18.S/aktip.S/ap1s2.S/timm17a.L/tesc.L/tnpo1.L/trappc2l.L/ap3m2.S/ap3s2.S/nup50.S/xpo7.L/timm10.L/ap1m1.S/fyttd1.S/stx18.L/ift43.L/stx5.S/sec16a.L/MGC114704/eny2.L/rilpl1.L/mppe1.L/ift…
GO:0044281	small molecule metabolic process	215	0.230829	1.07147	0.336559	1	1	1886	tags=33%, list=29%, signal=24%	100036846/100036931/100036941/100036953/100036971/100036994/100037007/100037051/100037114/100037175/100037200/100037216/100037235/100101294/100125228/100125662/100137668/100158373/100174796/100337512/373580/373644/373659/378610/378696/379056/379079/379191/379198/379241/379254/379273/379356/379510/379637/379670/379675/379711/379758/379818/379833/379844/379867/379886/379893/379924/379939/379947/380…	hk2.L/sds.S/galm.L/nmnat1.L/cryl1.L/LOC100036994/sgpl1.L/phgdh.S/LOC100037114/nme3.S/dut.L/hibch.L/LOC100037235/gart.L/tyms.L/hal.2.L/uqcr10.L/ca4.L/lipe.L/ldhc/crhr1.2.S/ldlr.S/rgn.L/adcy9.L/ins.S/rrm2b.S/eno1.L/prpsap1.L/arg2.S/pars2.L/xaldb/dhcr7/MGC52924/MGC64517/pck1.S/qars.S/mars/g6pd.S/txn2.L/atp5b.S/gldc.S/pck1/mat2a.L/cs.L/cpt2.S/ak2.S/sdhb.S/got2.L/idh2.S/eno3.L/shmt1.L/amd1.L/padi2.S/e…
GO:0008064	regulation of actin polymerization or depolymerization	15	0.389465	1.0965	0.339117	1	1	248	tags=13%, list=4%, signal=13%	100036872/100037214	LOC100036872/was.L
GO:0030832	regulation of actin filament length	15	0.389465	1.0965	0.339117	1	1	248	tags=13%, list=4%, signal=13%	100036872/100037214	LOC100036872/was.L
GO:0030833	regulation of actin filament polymerization	15	0.389465	1.0965	0.339117	1	1	248	tags=13%, list=4%, signal=13%	100036872/100037214	LOC100036872/was.L
GO:0015992	proton transport	15	-0.334015	-1.0914	0.343931	1	1	1762	tags=53%, list=27%, signal=39%	447489/447528/495264/495366/734359/734627/779272	atp6v0d2.L/nnt.L/atp6v1g3.L/tesc.L/atp6v1h.L/atp6v1a.L/atp6v1b1.L
GO:0043207	response to external biotic stimulus	11	0.424353	1.10987	0.345719	1	1	163	tags=18%, list=3%, signal=18%	100036977/100037060	batf.L/eif2ak2.L
GO:0051707	response to other organism	11	0.424353	1.10987	0.345719	1	1	163	tags=18%, list=3%, signal=18%	100036977/100037060	batf.L/eif2ak2.L
GO:0043484	regulation of RNA splicing	11	0.41571	1.08307	0.346582	1	1	1802	tags=45%, list=28%, signal=33%	100037139/100127308/379627/380387/380469	znf326.S/rbfox2.L/celf3.L/celf3.S/rbm22.S
GO:0006325	chromatin organization	57	0.27249	1.06502	0.348985	1	1	1682	tags=30%, list=26%, signal=22%	100036785/100036858/100037078/100037212/100137640/100174800/100335135/379199/379599/379970/379972/379979/380024/380076/380143/380196/380239	usp3.L/h2afy.L/LOC100037078/actr6.L/cenpp.L/LOC100174800/smarca4.S/cdc73.S/set.S/mier1.L/ing3.L/anp32e.L/smarcc1.L/rnf8.S/actl6a.L/chd4.L/nap1l1.S
GO:0045454	cell redox homeostasis	22	0.346957	1.08649	0.351199	1	1	1933	tags=50%, list=30%, signal=35%	100037235/100158326/379505/379743/379758/379997/380136/380448/380588/386603/394337	LOC100037235/tmx1.L/MGC64309/pdia3.S/txn2.L/pdia6.S/txndc5.L/tlp19/dld.S/txndc9.S/aifm3.L
GO:0016125	sterol metabolic process	14	0.391083	1.08755	0.352221	1	1	1177	tags=29%, list=18%, signal=23%	100036994/100174796/373644/379273	LOC100036994/lipe.L/ldlr.S/dhcr7
GO:0001654	eye development	15	0.38017	1.08435	0.354354	1	1	2456	tags=67%, list=38%, signal=42%	100037004/373653/373784/373809/380441/397714/398118/398128/398258/398579	nemp1.S/crx.L/six3.S/foxe3.L/ctnnb1.S/neurod4.L/crx.S/six6.L/hes4.S/hes4.L
GO:0009205	purine ribonucleoside triphosphate metabolic process	22	0.355411	1.08746	0.356125	1	1	1643	tags=41%, list=25%, signal=31%	100036846/100037175/100137668/379079/379254/379818/379924/380038/380168	hk2.L/nme3.S/uqcr10.L/eno1.L/xaldb/atp5b.S/ak2.S/eno3.L/tpi1.S
GO:0050793	regulation of developmental process	75	0.264481	1.07193	0.356873	1	1	1243	tags=29%, list=19%, signal=24%	100036871/100101269/100127345/100294515/373591/373621/373646/373732/373738/378493/378497/378517/379067/379073/379074/379115/379172/379258/379265/379332/379355/379403	metrnl.L/palm.S/wtip.L/spry1.S/lpar1.L/mgp.L/nog.L/foxg1.L/tbx5.S/pak3.L/irx2.L/ascl1.L/MGC52780/hes1.S/hmgb2.S/zic2.S/cfl1.S/cfl1.L/rbm24.S/dcdc2.L/tcf3.L/lpar1.S
GO:0006520	cellular amino acid metabolic process	41	0.294086	1.07456	0.357724	1	1	1872	tags=41%, list=29%, signal=30%	100036931/100037051/100037216/100125662/379198/379241/379670/379675/379833/379947/380048/380179/380271/380325/380438/380495/380593	sds.S/phgdh.S/hibch.L/hal.2.L/arg2.S/pars2.L/qars.S/mars/gldc.S/got2.L/shmt1.L/sars.L/farsb.L/kars.L/yars.L/gcat.S/glul
GO:0010564	regulation of cell cycle process	39	0.303595	1.08189	0.358333	1	1	2405	tags=49%, list=37%, signal=31%	100036853/100037115/378493/379048/379272/380068/380262/380433/394289/394307/397933/398049/398099/398191/398234/398254/398466/398489/398492	rpa2-b/fbxo31.S/pak3.L/ccnb3.S/nsmce2.L/cdc23/dusp1.L/mad2l1.S/rock2.L/mad1l1.L/LOC397933/wee1-a/cdc7.L/chek1.S/bub1.L/dusp1-b/mdm4.S/pkp4.S/smc5.S
GO:0044087	regulation of cellular component biogenesis	28	0.321632	1.07884	0.358571	1	1	1605	tags=29%, list=25%, signal=22%	100036872/100037214/100137708/373591/379332/379403/379845/380084	LOC100036872/was.L/pmepa1.L/lpar1.L/dcdc2.L/lpar1.S/arpc1a.S/actr3.S
GO:0098609	cell-cell adhesion	26	0.32681	1.07681	0.359195	1	1	1185	tags=27%, list=18%, signal=22%	100036977/100191020/100337580/100337587/373627/378518/379294	batf.L/pcdh1.S/pcdh7.L/cdhr1.L/cdh6.L/cdh2.L/pcdhga2
GO:0006355	regulation of transcription, DNA-templated	402	-0.16614	-1.04435	0.36	1	1	407	tags=12%, list=6%, signal=12%	734919/734971/735012/735024/735025/735029/735032/735036/735037/735040/735054/735065/735076/735082/735097/735098/735101/735111/735177/735197/735210/735223/735224/779019/779033/779041/779054/779069/779102/779122/779131/779160/779184/779191/779193/779201/779216/779263/779266/779279/779289/779301/779363/779417/779428/779432/780755	nelfe.L/ccnl1.L/ccnl2.L/sap30l.S/cdx2.L/fam208a.L/mef2d.L/hoxd11.L/scml2.S/dmrt1.L/samd4a.S/eya3.L/creb3.S/med16.L/meaf6.S/csde1.L/cdk9.S/hexim1.L/en1.L/eny2.L/rfx2.S/tbx1.L/hltf.L/znf182/foxp1c/foxn3.L/thrb.L/mxd3.L/irx4.L/pou3f2.S/MGC84323/ccar1.S/MGC85066/znf234.L/dlx6.S/mnx1.L/med30.S/osr2.L/nkx6-2.L/zbtb8a.1.L/vgll4.L/commd6.S/xldb1/junb/dlx3.L/kmt5c.L/thrb
GO:1903506	regulation of nucleic acid-templated transcription	402	-0.16614	-1.04435	0.36	1	1	407	tags=12%, list=6%, signal=12%	734919/734971/735012/735024/735025/735029/735032/735036/735037/735040/735054/735065/735076/735082/735097/735098/735101/735111/735177/735197/735210/735223/735224/779019/779033/779041/779054/779069/779102/779122/779131/779160/779184/779191/779193/779201/779216/779263/779266/779279/779289/779301/779363/779417/779428/779432/780755	nelfe.L/ccnl1.L/ccnl2.L/sap30l.S/cdx2.L/fam208a.L/mef2d.L/hoxd11.L/scml2.S/dmrt1.L/samd4a.S/eya3.L/creb3.S/med16.L/meaf6.S/csde1.L/cdk9.S/hexim1.L/en1.L/eny2.L/rfx2.S/tbx1.L/hltf.L/znf182/foxp1c/foxn3.L/thrb.L/mxd3.L/irx4.L/pou3f2.S/MGC84323/ccar1.S/MGC85066/znf234.L/dlx6.S/mnx1.L/med30.S/osr2.L/nkx6-2.L/zbtb8a.1.L/vgll4.L/commd6.S/xldb1/junb/dlx3.L/kmt5c.L/thrb
GO:2001141	regulation of RNA biosynthetic process	402	-0.16614	-1.04435	0.36	1	1	407	tags=12%, list=6%, signal=12%	734919/734971/735012/735024/735025/735029/735032/735036/735037/735040/735054/735065/735076/735082/735097/735098/735101/735111/735177/735197/735210/735223/735224/779019/779033/779041/779054/779069/779102/779122/779131/779160/779184/779191/779193/779201/779216/779263/779266/779279/779289/779301/779363/779417/779428/779432/780755	nelfe.L/ccnl1.L/ccnl2.L/sap30l.S/cdx2.L/fam208a.L/mef2d.L/hoxd11.L/scml2.S/dmrt1.L/samd4a.S/eya3.L/creb3.S/med16.L/meaf6.S/csde1.L/cdk9.S/hexim1.L/en1.L/eny2.L/rfx2.S/tbx1.L/hltf.L/znf182/foxp1c/foxn3.L/thrb.L/mxd3.L/irx4.L/pou3f2.S/MGC84323/ccar1.S/MGC85066/znf234.L/dlx6.S/mnx1.L/med30.S/osr2.L/nkx6-2.L/zbtb8a.1.L/vgll4.L/commd6.S/xldb1/junb/dlx3.L/kmt5c.L/thrb
GO:0000165	MAPK cascade	25	0.337938	1.08225	0.363372	1	1	2597	tags=64%, list=40%, signal=39%	100294515/373591/379165/379219/379403/379774/380262/380302/398012/398093/398103/398232/398254/398313/398612/398850	spry1.S/lpar1.L/taok1.S/meis3.S/lpar1.S/cd81.L/dusp1.L/zfp36l2.S/spdyc.S/meis3.L/zfp36l2.L/LOC398232/dusp1-b/spry2.S/map3k10.L/aida.S
GO:0023014	signal transduction by protein phosphorylation	25	0.337938	1.08225	0.363372	1	1	2597	tags=64%, list=40%, signal=39%	100294515/373591/379165/379219/379403/379774/380262/380302/398012/398093/398103/398232/398254/398313/398612/398850	spry1.S/lpar1.L/taok1.S/meis3.S/lpar1.S/cd81.L/dusp1.L/zfp36l2.S/spdyc.S/meis3.L/zfp36l2.L/LOC398232/dusp1-b/spry2.S/map3k10.L/aida.S
GO:0001568	blood vessel development	19	0.355769	1.06032	0.364553	1	1	2044	tags=47%, list=31%, signal=33%	100101279/373590/379067/379537/380218/380519/394367/397699/397804	fgf2/hhex.L/MGC52780/aplnr.S/enpp2/btg1.S/notch1.S/itgb3.L/nrp1.L
GO:0048514	blood vessel morphogenesis	19	0.355769	1.06032	0.364553	1	1	2044	tags=47%, list=31%, signal=33%	100101279/373590/379067/379537/380218/380519/394367/397699/397804	fgf2/hhex.L/MGC52780/aplnr.S/enpp2/btg1.S/notch1.S/itgb3.L/nrp1.L
GO:0009451	RNA modification	13	0.395837	1.08319	0.364907	1	1	794	tags=31%, list=12%, signal=27%	100036957/100049738/100101318/100381163	trub2.L/nop10.S/pus3.L/ctu2
GO:0009144	purine nucleoside triphosphate metabolic process	23	0.35115	1.08683	0.365303	1	1	1643	tags=39%, list=25%, signal=29%	100036846/100037175/100137668/379079/379254/379818/379924/380038/380168	hk2.L/nme3.S/uqcr10.L/eno1.L/xaldb/atp5b.S/ak2.S/eno3.L/tpi1.S
GO:0048793	pronephros development	19	0.35528	1.06628	0.365817	1	1	2878	tags=84%, list=44%, signal=47%	100101299/379484/379761/380302/380319/394280/397706/397996/398045/398051/398103/398612/399094/399182/399195/399323	ube2d4.L/cirbp.S/cirbp.L/zfp36l2.S/ndrg1.S/foxc1-A/wnt4.S/foxc1.L/chrd.L/xicl/zfp36l2.L/map3k10.L/grem1.L/lmx1b.1.S/hey1.S/lhx1.L
GO:0023056	positive regulation of signaling	37	0.305532	1.07629	0.366758	1	1	2300	tags=49%, list=35%, signal=32%	100310816/100381154/373590/373591/373649/379165/379219/379403/379436/379741/379774/380042/380441/394401/398012/398093/398212/398271	znf423.L/sox5/hhex.L/lpar1.L/lyn.L/taok1.S/meis3.S/lpar1.S/fbxl15.L/lamtor2.S/cd81.L/shoc2.S/ctnnb1.S/bambi.L/spdyc.S/meis3.L/akap12.L/vangl2.L
GO:0009887	animal organ morphogenesis	28	0.320291	1.06965	0.367263	1	1	2878	tags=68%, list=44%, signal=38%	100294515/373653/373841/379351/379752/379761/380441/397804/398051/398118/398271/398954/398955/399146/399175/399183/399195/399205/399323	spry1.S/crx.L/irx5.L/MGC53823/actc1.L/cirbp.L/ctnnb1.S/nrp1.L/xicl/crx.S/vangl2.L/ambn.S/LOC398955/has2.L/eya1.L/fgf8.L/hey1.S/sfrp5.L/lhx1.L
GO:0051246	regulation of protein metabolic process	119	0.24226	1.05641	0.371264	1	1	2475	tags=46%, list=38%, signal=29%	100036887/100037060/100037061/100049112/100137649/100137708/100189566/100294515/100380998/373591/373649/379048/379075/379165/379219/379379/379403/379484/379623/379633/379698/379753/379761/379771/379774/379896/380037/380114/380228/380262/380302/380444/380481/380569/387262/387327/394293/394392/397809/397933/398012/398050/398091/398093/398103/398142/398191/398232/398254/398313/398371/398503/398573/3…	ppp1r2.L/eif2ak2.L/srrt.S/mif4gd.L/ift57.S/pmepa1.L/casc3/spry1.S/ncbp2/lpar1.L/lyn.L/ccnb3.S/ube2s.S/taok1.S/meis3.S/azin2.S/lpar1.S/cirbp.S/igf2bp3.S/eif3a.L/bag6.L/eif3m.S/cirbp.L/serpinc1.L/cd81.L/pabpc1.L/eif3l.L/fxr1.S/eif5a.L/dusp1.L/zfp36l2.S/eif2s1.L/plk1.S/cnep1r1.L/lin28a.S/mknk1.S/igf2bp3.L/pum1.S/efna1.L/LOC397933/spdyc.S/fxr1.L/LOC100487104.S/meis3.L/zfp36l2.L/phf1.L/chek1.S/LOC3982…
GO:0030111	regulation of Wnt signaling pathway	28	0.319807	1.06089	0.372493	1	1	2994	tags=71%, list=46%, signal=39%	100137642/100381154/373590/373592/373619/378689/379332/394401/398213/398248/398271/398700/399124/399177/399186/399205/399335/399455/403365/403392	tmem237.L/sox5/hhex.L/dkk1.S/xarp.L/wnt5a.S/dcdc2.L/bambi.L/mdfic.S/zbtb33.S/vangl2.L/hmgxb4.S/zic1.L/vangl2.S/dact1.L/sfrp5.L/sox3.S/apc.L/edil3.L/znf703.S
GO:0072521	purine-containing compound metabolic process	39	0.300396	1.05807	0.374512	1	1	2012	tags=44%, list=31%, signal=30%	100036846/100037175/100101294/100137668/373580/378610/379079/379254/379818/379924/380038/380052/380168/380285/380485/394323/397750	hk2.L/nme3.S/gart.L/uqcr10.L/crhr1.2.S/adcy9.L/eno1.L/xaldb/atp5b.S/ak2.S/eno3.L/amd1.L/tpi1.S/adsl.L/impdh1.L/hk1.L/hmgcr.L
GO:0023051	regulation of signaling	132	0.234684	1.04251	0.379863	1	1	2332	tags=41%, list=36%, signal=27%	100036887/100037140/100037205/100137642/100137708/100158344/100158360/100190776/100294515/100310816/100381154/373580/373590/373591/373592/373619/373646/373649/373659/378518/378605/378689/379165/379219/379332/379403/379436/379481/379559/379741/379774/379866/379901/380027/380042/380067/380149/380262/380441/394284/394285/394401/397761/397762/398012/398093/398212/398213/398232/398248/398254/398271/39…	ppp1r2.L/LOC100037140/murc.S/tmem237.L/pmepa1.L/kalrn.L/spred1.L/lmo7.L/spry1.S/znf423.L/sox5/crhr1.2.S/hhex.L/lpar1.L/dkk1.S/xarp.L/nog.L/lyn.L/rgn.L/cdh2.L/htr1a.L/wnt5a.S/taok1.S/meis3.S/dcdc2.L/lpar1.S/fbxl15.L/ddit4.S/sesn1.L/lamtor2.S/cd81.L/cav3.2.S/abr.L/chn1.L/shoc2.S/net1.L/ncln.S/dusp1.L/ctnnb1.S/syp.L/syp.S/bambi.L/ncam1.S/ncam1.L/spdyc.S/meis3.L/akap12.L/mdfic.S/LOC398232/zbtb33.S/du…
GO:0009126	purine nucleoside monophosphate metabolic process	24	0.336892	1.06868	0.380165	1	1	1926	tags=46%, list=30%, signal=32%	100036846/100137668/379079/379254/379818/379924/380038/380168/380285/380485/394323	hk2.L/uqcr10.L/eno1.L/xaldb/atp5b.S/ak2.S/eno3.L/tpi1.S/adsl.L/impdh1.L/hk1.L
GO:0009167	purine ribonucleoside monophosphate metabolic process	24	0.336892	1.06868	0.380165	1	1	1926	tags=46%, list=30%, signal=32%	100036846/100137668/379079/379254/379818/379924/380038/380168/380285/380485/394323	hk2.L/uqcr10.L/eno1.L/xaldb/atp5b.S/ak2.S/eno3.L/tpi1.S/adsl.L/impdh1.L/hk1.L
GO:0006468	protein phosphorylation	59	0.269706	1.05533	0.38262	1	1	2475	tags=54%, list=38%, signal=34%	100037060/100137708/100294515/373591/373649/379048/379165/379219/379403/379624/379774/380262/380302/380481/397809/397933/398006/398012/398022/398049/398093/398103/398191/398197/398232/398254/398313/398349/398418/398454/398573/398612	eif2ak2.L/pmepa1.L/spry1.S/lpar1.L/lyn.L/ccnb3.S/taok1.S/meis3.S/lpar1.S/csnk1a1.L/cd81.L/dusp1.L/zfp36l2.S/plk1.S/efna1.L/LOC397933/insr.L/spdyc.S/igf1r.S/wee1-a/meis3.L/zfp36l2.L/chek1.S/atr.L/LOC398232/dusp1-b/spry2.S/aurka-b/birc5.1.S/birc5.2.L/topbp1.L/map3k10.L
GO:1902533	positive regulation of intracellular signal transduction	25	0.332189	1.07453	0.382734	1	1	2475	tags=48%, list=38%, signal=30%	373591/373649/379165/379219/379403/379741/379774/380042/398012/398093/398212/398612	lpar1.L/lyn.L/taok1.S/meis3.S/lpar1.S/lamtor2.S/cd81.L/shoc2.S/spdyc.S/meis3.L/akap12.L/map3k10.L
GO:0002009	morphogenesis of an epithelium	22	-0.286156	-1.05937	0.383436	1	1	781	tags=27%, list=12%, signal=24%	734193/734194/734218/734219/735210	intu.S/shroom3.L/sdc4.S/sdc4.L/rfx2.S
GO:0017148	negative regulation of translation	16	0.359967	1.05074	0.384146	1	1	2198	tags=44%, list=34%, signal=29%	100037061/380114/380302/380444/387262/398050/398103	srrt.S/fxr1.S/zfp36l2.S/eif2s1.L/lin28a.S/fxr1.L/zfp36l2.L
GO:0034249	negative regulation of cellular amide metabolic process	16	0.359967	1.05074	0.384146	1	1	2198	tags=44%, list=34%, signal=29%	100037061/380114/380302/380444/387262/398050/398103	srrt.S/fxr1.S/zfp36l2.S/eif2s1.L/lin28a.S/fxr1.L/zfp36l2.L
GO:0045596	negative regulation of cell differentiation	17	0.365813	1.06164	0.384733	1	1	2198	tags=65%, list=34%, signal=43%	373591/373646/373732/378493/378497/379115/379403/380277/380302/397809/398103	lpar1.L/nog.L/foxg1.L/pak3.L/irx2.L/zic2.S/lpar1.S/hmgb3/zfp36l2.S/efna1.L/zfp36l2.L
GO:0031032	actomyosin structure organization	13	0.379736	1.05403	0.386749	1	1	1788	tags=46%, list=27%, signal=34%	100125665/100190776/373591/379403/380174/380445	capn3.L/lmo7.L/lpar1.L/lpar1.S/cnn3.L/cnn1.L
GO:0001525	angiogenesis	16	0.377835	1.0731	0.386905	1	1	2044	tags=50%, list=31%, signal=34%	100101279/379067/379537/380218/380519/394367/397699/397804	fgf2/MGC52780/aplnr.S/enpp2/btg1.S/notch1.S/itgb3.L/nrp1.L
GO:0070887	cellular response to chemical stimulus	92	0.25244	1.05012	0.387136	1	1	1410	tags=26%, list=22%, signal=21%	100036815/100037000/100037050/100037061/100037168/100101279/100137708/100310816/100337601/373579/373580/373646/373666/373669/373772/378562/378633/379187/379209/379424/379436/379664/379703/379741	cxcl8.L/LOC100498234.L/LOC100037050/srrt.S/creb3l2.L/fgf2/pmepa1.L/znf423.L/smad8a/kit.L/crhr1.2.S/nog.L/trh.S/fgf3.S/kit.S/fgf9.S/smad3.L/prkra.L/MGC53355/MGC64389/fbxl15.L/smad1.L/nfe2l1.S/lamtor2.S
GO:0007498	mesoderm development	12	0.400561	1.07075	0.387195	1	1	2184	tags=58%, list=34%, signal=39%	100101279/373583/378787/379264/394280/397996/398065	fgf2/foxd1.L/fzd7.L/stat3.2.L/foxc1-A/foxc1.L/eomes.L
GO:0018205	peptidyl-lysine modification	24	-0.26782	-1.03099	0.387195	1	1	1655	tags=42%, list=25%, signal=31%	447153/447737/495052/495304/495826/496346/735057/735097/779432	dohh.L/dmap1.L/LOC495052/ing5.L/kmt5b.L/sirt5.L/atat1.S/meaf6.S/kmt5c.L
GO:0032870	cellular response to hormone stimulus	12	0.390542	1.04635	0.391097	1	1	2917	tags=92%, list=45%, signal=51%	373580/373666/380302/397780/398006/398103/399170/399202/399289/399290/399388	crhr1.2.S/trh.S/zfp36l2.S/trh.L/insr.L/zfp36l2.L/akt1.S/pik3r1.L/cpeb1.L/nr3c2.L/irs4.S
GO:2000026	regulation of multicellular organismal development	43	0.284107	1.04202	0.392	1	1	1243	tags=30%, list=19%, signal=25%	100294515/373591/373621/373732/373738/378493/378497/378517/379067/379073/379115/379355/379403	spry1.S/lpar1.L/mgp.L/foxg1.L/tbx5.S/pak3.L/irx2.L/ascl1.L/MGC52780/hes1.S/zic2.S/tcf3.L/lpar1.S
GO:0032535	regulation of cellular component size	17	0.356094	1.04145	0.392694	1	1	248	tags=12%, list=4%, signal=11%	100036872/100037214	LOC100036872/was.L
GO:0032271	regulation of protein polymerization	16	0.366481	1.0514	0.394081	1	1	248	tags=12%, list=4%, signal=12%	100036872/100037214	LOC100036872/was.L
GO:0008360	regulation of cell shape	11	-0.356032	-1.04955	0.406948	1	1	768	tags=36%, list=12%, signal=32%	734313/735102/779321	cdc42se2.L/cdc42se2-c/bves.S
GO:0032268	regulation of cellular protein metabolic process	113	0.23656	1.02529	0.409038	1	1	2475	tags=46%, list=38%, signal=29%	100036887/100037060/100037061/100049112/100137649/100137708/100189566/100294515/100380998/373591/373649/379048/379075/379165/379219/379403/379484/379623/379633/379698/379753/379761/379774/379896/380037/380114/380228/380262/380302/380444/380481/380569/387262/387327/394293/394392/397809/397933/398012/398050/398091/398093/398103/398142/398191/398232/398254/398313/398503/398573/398575/398612	ppp1r2.L/eif2ak2.L/srrt.S/mif4gd.L/ift57.S/pmepa1.L/casc3/spry1.S/ncbp2/lpar1.L/lyn.L/ccnb3.S/ube2s.S/taok1.S/meis3.S/lpar1.S/cirbp.S/igf2bp3.S/eif3a.L/bag6.L/eif3m.S/cirbp.L/cd81.L/pabpc1.L/eif3l.L/fxr1.S/eif5a.L/dusp1.L/zfp36l2.S/eif2s1.L/plk1.S/cnep1r1.L/lin28a.S/mknk1.S/igf2bp3.L/pum1.S/efna1.L/LOC397933/spdyc.S/fxr1.L/LOC100487104.S/meis3.L/zfp36l2.L/phf1.L/chek1.S/LOC398232/dusp1-b/spry2.S/…
GO:0071826	ribonucleoprotein complex subunit organization	26	-0.260031	-1.03652	0.411392	1	1	325	tags=19%, list=5%, signal=18%	735075/779296/779346/779386	eif3b.L/luc7l3.L/rbm5.L/gemin6.S
GO:0048667	cell morphogenesis involved in neuron differentiation	14	0.366258	1.03012	0.411411	1	1	2920	tags=71%, list=45%, signal=39%	378529/378629/378666/397804/397809/398078/398815/399296/399323/399392	dcc/vax1.L/cntn1.L/nrp1.L/efna1.L/foxb1.S/dpysl2.L/cdk5.L/lhx1.L/robo1.L
GO:0006417	regulation of translation	55	0.265632	1.03112	0.411985	1	1	2198	tags=42%, list=34%, signal=28%	100037060/100037061/100049112/100189566/100380998/379484/379623/379633/379753/379761/379896/380037/380114/380228/380302/380444/387262/387327/394293/394392/398050/398091/398103	eif2ak2.L/srrt.S/mif4gd.L/casc3/ncbp2/cirbp.S/igf2bp3.S/eif3a.L/eif3m.S/cirbp.L/pabpc1.L/eif3l.L/fxr1.S/eif5a.L/zfp36l2.S/eif2s1.L/lin28a.S/mknk1.S/igf2bp3.L/pum1.S/fxr1.L/LOC100487104.S/zfp36l2.L
GO:0034248	regulation of cellular amide metabolic process	55	0.265632	1.03112	0.411985	1	1	2198	tags=42%, list=34%, signal=28%	100037060/100037061/100049112/100189566/100380998/379484/379623/379633/379753/379761/379896/380037/380114/380228/380302/380444/387262/387327/394293/394392/398050/398091/398103	eif2ak2.L/srrt.S/mif4gd.L/casc3/ncbp2/cirbp.S/igf2bp3.S/eif3a.L/eif3m.S/cirbp.L/pabpc1.L/eif3l.L/fxr1.S/eif5a.L/zfp36l2.S/eif2s1.L/lin28a.S/mknk1.S/igf2bp3.L/pum1.S/fxr1.L/LOC100487104.S/zfp36l2.L
GO:0055076	transition metal ion homeostasis	11	0.398648	1.04339	0.412322	1	1	1699	tags=45%, list=26%, signal=34%	100036818/100137652/379502/379618/380269	LOC100036818/sco2.S/tf.L/MGC68606/aco1.L
GO:0048193	Golgi vesicle transport	24	0.32553	1.03301	0.413994	1	1	611	tags=17%, list=9%, signal=15%	100036805/100158285/100158312/100174798	golph3l.L/tmem115.S/LOC100158312/rint1.L
GO:0032956	regulation of actin cytoskeleton organization	20	0.334985	1.04095	0.415929	1	1	2093	tags=40%, list=32%, signal=27%	100036872/100037214/373591/379403/379845/380084/394289/397895	LOC100036872/was.L/lpar1.L/lpar1.S/arpc1a.S/actr3.S/rock2.L/gsn.S
GO:0032970	regulation of actin filament-based process	20	0.334985	1.04095	0.415929	1	1	2093	tags=40%, list=32%, signal=27%	100036872/100037214/373591/379403/379845/380084/394289/397895	LOC100036872/was.L/lpar1.L/lpar1.S/arpc1a.S/actr3.S/rock2.L/gsn.S
GO:0032984	macromolecular complex disassembly	11	0.401903	1.03929	0.423323	1	1	2093	tags=45%, list=32%, signal=31%	373792/379172/379258/380228/397895	kif19.S/cfl1.S/cfl1.L/eif5a.L/gsn.S
GO:0043241	protein complex disassembly	11	0.401903	1.03929	0.423323	1	1	2093	tags=45%, list=32%, signal=31%	373792/379172/379258/380228/397895	kif19.S/cfl1.S/cfl1.L/eif5a.L/gsn.S
GO:0043624	cellular protein complex disassembly	11	0.401903	1.03929	0.423323	1	1	2093	tags=45%, list=32%, signal=31%	373792/379172/379258/380228/397895	kif19.S/cfl1.S/cfl1.L/eif5a.L/gsn.S
GO:0015988	energy coupled proton transmembrane transport, against electrochemical gradient	12	-0.333493	-1.00886	0.423497	1	1	682	tags=25%, list=10%, signal=22%	734627/779272	atp6v1a.L/atp6v1b1.L
GO:0015991	ATP hydrolysis coupled proton transport	12	-0.333493	-1.00886	0.423497	1	1	682	tags=25%, list=10%, signal=22%	734627/779272	atp6v1a.L/atp6v1b1.L
GO:0090662	ATP hydrolysis coupled transmembrane transport	12	-0.333493	-1.00886	0.423497	1	1	682	tags=25%, list=10%, signal=22%	734627/779272	atp6v1a.L/atp6v1b1.L
GO:1902600	hydrogen ion transmembrane transport	12	-0.333493	-1.00886	0.423497	1	1	682	tags=25%, list=10%, signal=22%	734627/779272	atp6v1a.L/atp6v1b1.L
GO:0009792	embryo development ending in birth or egg hatching	33	0.298338	1.02291	0.42368	1	1	2878	tags=82%, list=44%, signal=46%	373841/378493/378497/378698/379115/379222/379440/379447/394316/394375/398016/398045/398078/398258/398267/398271/398422/398579/399094/399124/399183/399184/399190/399195/399214/399305/399323	irx5.L/pak3.L/irx2.L/twist1.S/zic2.S/id3.L/snai2.L/id3.S/foxd5b/zic3.L/foxd4l1.1.S/chrd.L/foxb1.S/hes4.S/hes7.1.L/vangl2.L/sox10.L/hes4.L/grem1.L/zic1.L/fgf8.L/pbx1.S/fzd3.L/hey1.S/sox8.L/meis1.S/lhx1.L
GO:0043009	chordate embryonic development	33	0.298338	1.02291	0.42368	1	1	2878	tags=82%, list=44%, signal=46%	373841/378493/378497/378698/379115/379222/379440/379447/394316/394375/398016/398045/398078/398258/398267/398271/398422/398579/399094/399124/399183/399184/399190/399195/399214/399305/399323	irx5.L/pak3.L/irx2.L/twist1.S/zic2.S/id3.L/snai2.L/id3.S/foxd5b/zic3.L/foxd4l1.1.S/chrd.L/foxb1.S/hes4.S/hes7.1.L/vangl2.L/sox10.L/hes4.L/grem1.L/zic1.L/fgf8.L/pbx1.S/fzd3.L/hey1.S/sox8.L/meis1.S/lhx1.L
GO:0034220	ion transmembrane transport	19	-0.293766	-1.02347	0.424332	1	1	682	tags=21%, list=10%, signal=19%	734627/779116/779272	atp6v1a.L/klhl24.S/atp6v1b1.L
GO:0009199	ribonucleoside triphosphate metabolic process	23	0.330526	1.02768	0.426136	1	1	1643	tags=39%, list=25%, signal=29%	100036846/100037175/100137668/379079/379254/379818/379924/380038/380168	hk2.L/nme3.S/uqcr10.L/eno1.L/xaldb/atp5b.S/ak2.S/eno3.L/tpi1.S
GO:0000122	negative regulation of transcription from RNA polymerase II promoter	42	-0.236769	-1.01473	0.42803	1	1	782	tags=19%, list=12%, signal=17%	734157/734785/735111/779033/779054/779263/780755	mecom.L/erf.S/hexim1.L/foxp1c/thrb.L/osr2.L/thrb
GO:0090092	regulation of transmembrane receptor protein serine/threonine kinase signaling pathway	11	0.393154	1.03557	0.43006	1	1	1259	tags=36%, list=19%, signal=29%	100137708/100310816/373646/379436	pmepa1.L/znf423.L/nog.L/fbxl15.L
GO:0051962	positive regulation of nervous system development	13	0.380413	1.03914	0.435612	1	1	1220	tags=38%, list=19%, signal=31%	373732/378493/378497/378517/379355	foxg1.L/pak3.L/irx2.L/ascl1.L/tcf3.L
GO:0048511	rhythmic process	11	0.391219	1.01899	0.439873	1	1	2026	tags=64%, list=31%, signal=44%	378568/379222/379447/394405/394425/397698/397769	noct.L/id3.L/id3.S/ncoa2.S/gnaq.L/nfkb2.S/pparg.L
GO:0006575	cellular modified amino acid metabolic process	13	-0.321712	-0.99559	0.441341	1	1	264	tags=23%, list=4%, signal=22%	779111/779154	serinc1.S/ptdss1.S
GO:0001944	vasculature development	20	0.330179	1.00459	0.442225	1	1	2044	tags=45%, list=31%, signal=31%	100101279/373590/379067/379537/380218/380519/394367/397699/397804	fgf2/hhex.L/MGC52780/aplnr.S/enpp2/btg1.S/notch1.S/itgb3.L/nrp1.L
GO:0009719	response to endogenous stimulus	59	0.258793	1.00916	0.443734	1	1	2994	tags=73%, list=46%, signal=40%	100037050/100101279/100137708/100310816/100337601/373580/373646/373649/373666/373669/378562/378633/379436/379500/379664/379741/379965/380302/380441/394225/394331/394401/397780/398006/398103/398206/398294/398579/398985/399094/399105/399170/399183/399202/399275/399289/399290/399335/399388/399398/399442/399457/403392	LOC100037050/fgf2/pmepa1.L/znf423.L/smad8a/crhr1.2.S/nog.L/lyn.L/trh.S/fgf3.S/fgf9.S/smad3.L/fbxl15.L/MGC64596/smad1.L/lamtor2.S/mtmr4.L/zfp36l2.S/ctnnb1.S/flrt3/smad7.L/bambi.L/trh.L/insr.L/zfp36l2.L/p2rx4.L/smad8c/hes4.L/mapk1.S/grem1.L/fgf20.S/akt1.S/fgf8.L/pik3r1.L/t.L/cpeb1.L/nr3c2.L/sox3.S/irs4.S/foxf1.L/mad2/smad1.S/znf703.S
GO:0007507	heart development	12	0.382597	1.01414	0.446741	1	1	2920	tags=92%, list=45%, signal=51%	373590/373664/373738/379537/394225/394367/399082/399146/399205/399306/399392	hhex.L/gja1.L/tbx5.S/aplnr.S/flrt3/notch1.S/gata6.L/has2.L/sfrp5.L/aplnr.L/robo1.L
GO:0000075	cell cycle checkpoint	37	0.284378	1.00589	0.449393	1	1	2467	tags=51%, list=38%, signal=32%	100036853/100037115/379165/380262/380433/380481/394307/394376/398049/398191/398192/398219/398234/398254/398405/398571/398572/398573/398594	rpa2-b/fbxo31.S/taok1.S/dusp1.L/mad2l1.S/plk1.S/mad1l1.L/xtipin/wee1-a/chek1.S/clspn.S/ttk.S/bub1.L/dusp1-b/rad1.L/hus1.L/rad17.L/topbp1.L/rad9a.L
GO:0010604	positive regulation of macromolecule metabolic process	124	0.229816	1.0078	0.452765	1	1	2270	tags=46%, list=35%, signal=31%	100037168/100137649/100158359/100310816/100337573/373591/373649/373653/373732/373738/373819/378497/378589/378689/378787/379075/379115/379116/379165/379219/379264/379351/379403/379484/379520/379627/379657/379703/379752/379761/379774/379896/380076/380228/380239/380241/380302/380387/380452/380469/380481/380569/394224/394375/397837/397845/397942/397954/398000/398012/398065/398093/398103/398118/398176…	creb3l2.L/ift57.S/mcidas/znf423.L/hif-1a/lpar1.L/lyn.L/crx.L/foxg1.L/tbx5.S/churc1.S/irx2.L/hnf1a.L/wnt5a.S/fzd7.L/ube2s.S/zic2.S/ubtf.S/taok1.S/meis3.S/stat3.2.L/MGC53823/lpar1.S/cirbp.S/pax2.L/celf3.L/runx1.L/nfe2l1.S/actc1.L/cirbp.L/cd81.L/pabpc1.L/rnf8.S/eif5a.L/nap1l1.S/ldb1.L/zfp36l2.S/celf3.S/mef2a.L/rbm22.S/plk1.S/cnep1r1.L/maml1.L/zic3.L/gli3.L/gata6.S/thra.L/foxi4.2.L/sox2.L/spdyc.S/eom…
GO:1901700	response to oxygen-containing compound	26	-0.249916	-0.987881	0.453731	1	1	779	tags=19%, list=12%, signal=17%	734542/734941/735223/779103	romo1.L/baiap2l1.L/tbx1.L/gna11
GO:0006869	lipid transport	13	0.368106	1.00419	0.453988	1	1	2018	tags=46%, list=31%, signal=32%	373580/373644/380004/380278/380548/397757	crhr1.2.S/ldlr.S/osbpl2.L/esyt2.S/tmem30a.L/ldlr.L
GO:0050878	regulation of body fluid levels	12	0.374354	1.00736	0.457929	1	1	2751	tags=67%, list=42%, signal=39%	373848/379771/380021/380331/397699/397825/398778/399146	p2ry1.S/serpinc1.L/fga.S/fgg.L/itgb3.L/fgb.L/f10.L/has2.L
GO:0040012	regulation of locomotion	14	-0.316877	-0.97793	0.459384	1	1	600	tags=21%, list=9%, signal=19%	735240/779321	enpp2.L/bves.S
GO:0044255	cellular lipid metabolic process	79	-0.197038	-0.999741	0.461538	1	1	2175	tags=47%, list=33%, signal=32%	446638/446688/446720/447000/447026/447155/447204/447215/447254/447319/447513/447530/447532/447552/447633/494671/495061/495218/495272/495274/495444/495497/495974/496083/734343/734710/734890/735031/735190/779111/779153/779154/779162/779231/779273/779297	pgs1.S/fads2.L/pi4ka.S/bpnt1.L/sc5d.L/pemt.L/hmgcs1.S/plpp3.S/pigs.L/plpp3.L/agpat1.L/sptssb.L/inpp5a.1.S/pigx.L/scd.S/idi1.L/ormdl1.S/hsd17b12.L/acer3.S/dpm2.L/ugcg.S/mboat7.L/plpp4.L/pigf.S/tmem55a.L/MGC114802/faxdc2.L/mogat2.2.L/fdps.L/serinc1.S/gm2a.L/ptdss1.S/ctdnep1.S/acer2.S/mppe1.L/sftpb.L
GO:0010646	regulation of cell communication	126	0.227078	1.00346	0.462514	1	1	2332	tags=40%, list=36%, signal=26%	100036887/100037205/100137642/100137708/100158344/100158360/100294515/100310816/100381154/373580/373590/373591/373592/373619/373646/373649/373659/378518/378605/378689/379165/379219/379332/379403/379436/379481/379559/379741/379774/379901/380027/380042/380067/380149/380262/380441/394284/394285/394401/397761/397762/398012/398093/398212/398213/398232/398248/398254/398271/398313/398353	ppp1r2.L/murc.S/tmem237.L/pmepa1.L/kalrn.L/spred1.L/spry1.S/znf423.L/sox5/crhr1.2.S/hhex.L/lpar1.L/dkk1.S/xarp.L/nog.L/lyn.L/rgn.L/cdh2.L/htr1a.L/wnt5a.S/taok1.S/meis3.S/dcdc2.L/lpar1.S/fbxl15.L/ddit4.S/sesn1.L/lamtor2.S/cd81.L/abr.L/chn1.L/shoc2.S/net1.L/ncln.S/dusp1.L/ctnnb1.S/syp.L/syp.S/bambi.L/ncam1.S/ncam1.L/spdyc.S/meis3.L/akap12.L/mdfic.S/LOC398232/zbtb33.S/dusp1-b/vangl2.L/spry2.S/arhgef…
GO:0048878	chemical homeostasis	28	0.297254	1.00493	0.465418	1	1	1699	tags=29%, list=26%, signal=21%	100036818/100036846/100137652/373659/379502/379618/379920/380269	LOC100036818/hk2.L/sco2.S/rgn.L/tf.L/MGC68606/atp1b1.S/aco1.L
GO:1901988	negative regulation of cell cycle phase transition	13	0.362243	0.994524	0.465927	1	1	2289	tags=54%, list=35%, signal=35%	100037115/380262/380433/394307/398049/398234/398254	fbxo31.S/dusp1.L/mad2l1.S/mad1l1.L/wee1-a/bub1.L/dusp1-b
GO:1901991	negative regulation of mitotic cell cycle phase transition	13	0.362243	0.994524	0.465927	1	1	2289	tags=54%, list=35%, signal=35%	100037115/380262/380433/394307/398049/398234/398254	fbxo31.S/dusp1.L/mad2l1.S/mad1l1.L/wee1-a/bub1.L/dusp1-b
GO:0007276	gamete generation	23	0.314085	1.00489	0.466077	1	1	2268	tags=57%, list=35%, signal=37%	100037063/100037236/379074/379698/380076/380239/380481/397875/398012/398019/398022/398176/398218	pld6.S/grip2.L/hmgb2.S/bag6.L/rnf8.S/nap1l1.S/plk1.S/nanos1.L/spdyc.S/ddx4.L/igf1r.S/nap1l1.L/dazap1.L
GO:0032504	multicellular organism reproduction	23	0.314085	1.00489	0.466077	1	1	2268	tags=57%, list=35%, signal=37%	100037063/100037236/379074/379698/380076/380239/380481/397875/398012/398019/398022/398176/398218	pld6.S/grip2.L/hmgb2.S/bag6.L/rnf8.S/nap1l1.S/plk1.S/nanos1.L/spdyc.S/ddx4.L/igf1r.S/nap1l1.L/dazap1.L
GO:0048609	multicellular organismal reproductive process	23	0.314085	1.00489	0.466077	1	1	2268	tags=57%, list=35%, signal=37%	100037063/100037236/379074/379698/380076/380239/380481/397875/398012/398019/398022/398176/398218	pld6.S/grip2.L/hmgb2.S/bag6.L/rnf8.S/nap1l1.S/plk1.S/nanos1.L/spdyc.S/ddx4.L/igf1r.S/nap1l1.L/dazap1.L
GO:0001655	urogenital system development	24	0.315287	0.993798	0.467438	1	1	2878	tags=75%, list=44%, signal=42%	100101299/379484/379698/379761/380302/380319/394280/397706/397996/398045/398051/398103/398612/398926/399094/399182/399195/399323	ube2d4.L/cirbp.S/bag6.L/cirbp.L/zfp36l2.S/ndrg1.S/foxc1-A/wnt4.S/foxc1.L/chrd.L/xicl/zfp36l2.L/map3k10.L/bag6.S/grem1.L/lmx1b.1.S/hey1.S/lhx1.L
GO:0001822	kidney development	24	0.315287	0.993798	0.467438	1	1	2878	tags=75%, list=44%, signal=42%	100101299/379484/379698/379761/380302/380319/394280/397706/397996/398045/398051/398103/398612/398926/399094/399182/399195/399323	ube2d4.L/cirbp.S/bag6.L/cirbp.L/zfp36l2.S/ndrg1.S/foxc1-A/wnt4.S/foxc1.L/chrd.L/xicl/zfp36l2.L/map3k10.L/bag6.S/grem1.L/lmx1b.1.S/hey1.S/lhx1.L
GO:0072001	renal system development	24	0.315287	0.993798	0.467438	1	1	2878	tags=75%, list=44%, signal=42%	100101299/379484/379698/379761/380302/380319/394280/397706/397996/398045/398051/398103/398612/398926/399094/399182/399195/399323	ube2d4.L/cirbp.S/bag6.L/cirbp.L/zfp36l2.S/ndrg1.S/foxc1-A/wnt4.S/foxc1.L/chrd.L/xicl/zfp36l2.L/map3k10.L/bag6.S/grem1.L/lmx1b.1.S/hey1.S/lhx1.L
GO:0010948	negative regulation of cell cycle process	18	0.334307	1.00171	0.467692	1	1	2393	tags=50%, list=37%, signal=32%	100037115/380262/380433/394307/398049/398191/398234/398254/398466	fbxo31.S/dusp1.L/mad2l1.S/mad1l1.L/wee1-a/chek1.S/bub1.L/dusp1-b/mdm4.S
GO:0008654	phospholipid biosynthetic process	14	-0.307759	-0.981583	0.473973	1	1	2317	tags=71%, list=36%, signal=46%	446618/446638/447254/447513/447552/495497/496083/779154/779273	isyna1.L/pgs1.S/pigs.L/agpat1.L/pigx.L/mboat7.L/pigf.S/ptdss1.S/mppe1.L
GO:0051276	chromosome organization	71	0.247271	0.991967	0.47673	1	1	2542	tags=48%, list=39%, signal=29%	100036853/100036855/100036858/100037078/100127348/100137640/100174800/379272/379599/379698/379699/380068/380182/380239/380262/380433/380575/394299/394307/394341/397799/397800/397843/398156/398176/398222/398234/398254/398357/398492/398512/398564/398662/398742	rpa2-b/chtf8.L/h2afy.L/LOC100037078/esco1.L/cenpp.L/LOC100174800/nsmce2.L/set.S/bag6.L/mcm5.S/cdc23/smc1a.L/nap1l1.S/dusp1.L/mad2l1.S/h2afy2.L/cenpe.S/mad1l1.L/hira.S/smc4.L/smc2.L/mcm4.S/LOC398156/nap1l1.L/LOC398222/bub1.L/dusp1-b/xrcc6.L/smc5.S/top2a.L/top3b.L/h1f0.L/ncapd3.L
GO:0007167	enzyme linked receptor protein signaling pathway	58	0.259747	0.995231	0.479844	1	1	2163	tags=45%, list=33%, signal=30%	100037050/100101279/100137708/100310816/100337601/373579/373646/373669/373772/373789/378562/378633/379266/379436/379546/379664/379965/380441/394225/394331/394401/397804/397809/397974/398006/398022	LOC100037050/fgf2/pmepa1.L/znf423.L/smad8a/kit.L/nog.L/fgf3.S/kit.S/flt1.L/fgf9.S/smad3.L/ntrk2.S/fbxl15.L/MGC68952/smad1.L/mtmr4.L/ctnnb1.S/flrt3/smad7.L/bambi.L/nrp1.L/efna1.L/mst1r.L/insr.L/igf1r.S
GO:0043408	regulation of MAPK cascade	23	0.314847	0.98379	0.488823	1	1	2597	tags=61%, list=40%, signal=37%	100294515/373591/379165/379219/379403/379774/380262/398012/398093/398232/398254/398313/398612/398850	spry1.S/lpar1.L/taok1.S/meis3.S/lpar1.S/cd81.L/dusp1.L/spdyc.S/meis3.L/LOC398232/dusp1-b/spry2.S/map3k10.L/aida.S
GO:0072358	cardiovascular system development	21	0.317311	0.973243	0.49	1	1	2044	tags=43%, list=31%, signal=29%	100101279/373590/379067/379537/380218/380519/394367/397699/397804	fgf2/hhex.L/MGC52780/aplnr.S/enpp2/btg1.S/notch1.S/itgb3.L/nrp1.L
GO:0009141	nucleoside triphosphate metabolic process	28	0.303004	0.987694	0.49235	1	1	1643	tags=36%, list=25%, signal=27%	100036846/100037175/100037200/100137668/379079/379254/379818/379924/380038/380168	hk2.L/nme3.S/dut.L/uqcr10.L/eno1.L/xaldb/atp5b.S/ak2.S/eno3.L/tpi1.S
GO:0006091	generation of precursor metabolites and energy	37	0.272799	0.974185	0.492414	1	1	2025	tags=35%, list=31%, signal=24%	100036846/100137668/373780/379079/379254/379886/379939/380013/380038/380168/380598/394323/397767	hk2.L/uqcr10.L/phkg1.S/eno1.L/xaldb/cs.L/sdhb.S/idh2.S/eno3.L/tpi1.S/ppp1cc/hk1.L/ppp1cc.L
GO:0022604	regulation of cell morphogenesis	19	0.321798	0.97367	0.496063	1	1	1243	tags=37%, list=19%, signal=30%	100101269/100127345/373591/379172/379258/379332/379403	palm.S/wtip.L/lpar1.L/cfl1.S/cfl1.L/dcdc2.L/lpar1.S
GO:0051052	regulation of DNA metabolic process	21	0.32116	0.984254	0.497159	1	1	2453	tags=52%, list=38%, signal=33%	100127348/100158359/379699/379850/380076/380282/380414/394376/397843/398191/398573	esco1.L/mcidas/mcm5.S/mcm3/rnf8.S/mcm6.2.S/mcm7.L/xtipin/mcm4.S/chek1.S/topbp1.L
GO:0071363	cellular response to growth factor stimulus	42	0.272319	0.981031	0.499338	1	1	1963	tags=40%, list=30%, signal=28%	100037050/100101279/100137708/100310816/100337601/373646/373669/378562/378633/379436/379664/379965/380302/380441/394225/394331/394401	LOC100037050/fgf2/pmepa1.L/znf423.L/smad8a/nog.L/fgf3.S/fgf9.S/smad3.L/fbxl15.L/smad1.L/mtmr4.L/zfp36l2.S/ctnnb1.S/flrt3/smad7.L/bambi.L
GO:0032990	cell part morphogenesis	45	0.262667	0.976289	0.504611	1	1	1445	tags=24%, list=22%, signal=19%	100036788/100036799/100137642/100158359/378529/378629/378666/379189/379332/379530/379806	bbof1.L/tsga14/tmem237.L/mcidas/dcc/vax1.L/cntn1.L/dpysl4.L/dcdc2.L/drc1.L/dbnl
GO:0048858	cell projection morphogenesis	45	0.262667	0.976289	0.504611	1	1	1445	tags=24%, list=22%, signal=19%	100036788/100036799/100137642/100158359/378529/378629/378666/379189/379332/379530/379806	bbof1.L/tsga14/tmem237.L/mcidas/dcc/vax1.L/cntn1.L/dpysl4.L/dcdc2.L/drc1.L/dbnl
GO:0010628	positive regulation of gene expression	89	0.235544	0.98607	0.504878	1	1	2270	tags=48%, list=35%, signal=32%	100037168/100158359/100310816/100337573/373653/373732/373738/373819/378497/378589/378689/378787/379115/379116/379219/379264/379351/379484/379520/379627/379657/379703/379752/379761/380228/380239/380241/380387/380452/380469/394224/394375/397837/397845/397942/397954/398000/398065/398093/398118/398176/398191/398220	creb3l2.L/mcidas/znf423.L/hif-1a/crx.L/foxg1.L/tbx5.S/churc1.S/irx2.L/hnf1a.L/wnt5a.S/fzd7.L/zic2.S/ubtf.S/meis3.S/stat3.2.L/MGC53823/cirbp.S/pax2.L/celf3.L/runx1.L/nfe2l1.S/actc1.L/cirbp.L/eif5a.L/nap1l1.S/ldb1.L/celf3.S/mef2a.L/rbm22.S/maml1.L/zic3.L/gli3.L/gata6.S/thra.L/foxi4.2.L/sox2.L/eomes.L/meis3.L/crx.S/nap1l1.L/chek1.S/glis2.S
GO:0044262	cellular carbohydrate metabolic process	21	-0.268051	-0.976004	0.506024	1	1	2302	tags=48%, list=35%, signal=31%	446618/446643/447736/495012/495215/496328/496338/734374/735031	isyna1.L/ppp1r3c/MGC82014/ppip5k2.L/gbe1.S/phkg2.L/pomk.L/ppp1r3c.2.S/mogat2.2.L
GO:0006753	nucleoside phosphate metabolic process	59	0.258685	0.980914	0.507519	1	1	1812	tags=34%, list=28%, signal=25%	100036846/100036953/100037175/100037200/100125228/100137668/373580/378610/379056/379079/379191/379254/379711/379818/379924/380038/380168/380285/380347/380485	hk2.L/nmnat1.L/nme3.S/dut.L/tyms.L/uqcr10.L/crhr1.2.S/adcy9.L/rrm2b.S/eno1.L/prpsap1.L/xaldb/g6pd.S/atp5b.S/ak2.S/eno3.L/tpi1.S/adsl.L/prps2.S/impdh1.L
GO:0044702	single organism reproductive process	38	0.268434	0.961355	0.508242	1	1	2330	tags=53%, list=36%, signal=34%	100037063/100037236/100101275/373841/379074/379698/380076/380239/380262/380481/394409/397875/398012/398019/398022/398049/398176/398218/398254/398349	pld6.S/grip2.L/fbxo43.L/irx5.L/hmgb2.S/bag6.L/rnf8.S/nap1l1.S/dusp1.L/plk1.S/parn.L/nanos1.L/spdyc.S/ddx4.L/igf1r.S/wee1-a/nap1l1.L/dazap1.L/dusp1-b/aurka-b
GO:0044782	cilium organization	25	0.297265	0.972383	0.510669	1	1	555	tags=16%, list=9%, signal=15%	100036788/100036799/100137642/100158359	bbof1.L/tsga14/tmem237.L/mcidas
GO:0051493	regulation of cytoskeleton organization	30	0.284279	0.959748	0.511789	1	1	2245	tags=40%, list=35%, signal=26%	100036872/100037214/100158292/373591/379165/379403/379845/380084/380531/394289/397895/398191	LOC100036872/was.L/ska3.L/lpar1.L/taok1.S/lpar1.S/arpc1a.S/actr3.S/stmn4/rock2.L/gsn.S/chek1.S
GO:0009123	nucleoside monophosphate metabolic process	31	0.288002	0.969122	0.512752	1	1	1926	tags=42%, list=30%, signal=30%	100036846/100125228/100137668/379079/379254/379818/379924/380038/380168/380285/380347/380485/394323	hk2.L/tyms.L/uqcr10.L/eno1.L/xaldb/atp5b.S/ak2.S/eno3.L/tpi1.S/adsl.L/prps2.S/impdh1.L/hk1.L
GO:0006650	glycerophospholipid metabolic process	20	-0.262926	-0.932869	0.513932	1	1	191	tags=50%, list=3%, signal=49%	447000/447254/447532/447552/496083/734343/779111/779154/779273	bpnt1.L/pigs.L/inpp5a.1.S/pigx.L/pigf.S/tmem55a.L/serinc1.S/ptdss1.S/mppe1.L
GO:0072359	circulatory system development	28	0.296039	0.973338	0.513966	1	1	2044	tags=43%, list=31%, signal=30%	100101279/373590/373664/373738/379067/379537/380218/380519/394225/394367/397699/397804	fgf2/hhex.L/gja1.L/tbx5.S/MGC52780/aplnr.S/enpp2/btg1.S/flrt3/notch1.S/itgb3.L/nrp1.L
GO:1901565	organonitrogen compound catabolic process	20	-0.270617	-0.956028	0.515152	1	1	1937	tags=50%, list=30%, signal=35%	447492/447573/494860/495134/495275/495444/496035/779153/779324	gcsh.L/ddah2.L/lyg2.S/LOC495134/bhmt.L/ugcg.S/pglyrp1.L/gm2a.L/dtd2.L
GO:0006310	DNA recombination	30	0.28587	0.965642	0.515195	1	1	245	tags=10%, list=4%, signal=10%	100036853/100036977/100037211	rpa2-b/batf.L/rag2.S
GO:0031023	microtubule organizing center organization	16	-0.278514	-0.945461	0.515406	1	1	4698	tags=100%, list=72%, signal=28%	394289/398191/398349/431833/431859/431864/431961/432285/444527/445862/445874/446808/494817/496365/734193	rock2.L/chek1.S/aurka-b/ssx2ip.S/sass6.S/stil.L/nde1.S/haus2.L/dvl3.L/clasp1.S/cep192.L/haus3.L/clasp1.L/kiaa0101.S/intu.S
GO:0071495	cellular response to endogenous stimulus	54	0.25347	0.96809	0.516213	1	1	2994	tags=72%, list=46%, signal=39%	100037050/100101279/100137708/100310816/100337601/373580/373646/373666/373669/378562/378633/379436/379664/379741/379965/380302/380441/394225/394331/394401/397780/398006/398103/398294/398579/399094/399105/399170/399183/399202/399275/399289/399290/399335/399388/399398/399442/399457/403392	LOC100037050/fgf2/pmepa1.L/znf423.L/smad8a/crhr1.2.S/nog.L/trh.S/fgf3.S/fgf9.S/smad3.L/fbxl15.L/smad1.L/lamtor2.S/mtmr4.L/zfp36l2.S/ctnnb1.S/flrt3/smad7.L/bambi.L/trh.L/insr.L/zfp36l2.L/smad8c/hes4.L/grem1.L/fgf20.S/akt1.S/fgf8.L/pik3r1.L/t.L/cpeb1.L/nr3c2.L/sox3.S/irs4.S/foxf1.L/mad2/smad1.S/znf703.S
GO:0080135	regulation of cellular response to stress	21	0.307782	0.953998	0.516595	1	1	50	tags=5%, list=1%, signal=5%	100036853	rpa2-b
GO:0051056	regulation of small GTPase mediated signal transduction	25	0.294622	0.9568	0.517442	1	1	1591	tags=36%, list=24%, signal=27%	100037205/100158344/100294515/373591/379403/379901/380027/380042/380067	murc.S/kalrn.L/spry1.S/lpar1.L/lpar1.S/abr.L/chn1.L/shoc2.S/net1.L
GO:0044723	single-organism carbohydrate metabolic process	51	0.253718	0.967068	0.518325	1	1	2100	tags=33%, list=32%, signal=23%	100036846/100036941/373780/378696/379079/379254/379637/379711/379844/380038/380168/380581/380596/380598/394323/397767/397905	hk2.L/galm.L/phkg1.S/ins.S/eno1.L/xaldb/pck1.S/g6pd.S/pck1/eno3.L/tpi1.S/chst13.L/gale.L/ppp1cc/hk1.L/ppp1cc.L/impa1
GO:0045930	negative regulation of mitotic cell cycle	19	0.311558	0.956763	0.518797	1	1	2289	tags=53%, list=35%, signal=34%	100037115/380262/380433/394307/394376/398049/398191/398219/398234/398254	fbxo31.S/dusp1.L/mad2l1.S/mad1l1.L/xtipin/wee1-a/chek1.S/ttk.S/bub1.L/dusp1-b
GO:0071822	protein complex subunit organization	102	0.22517	0.963632	0.520286	1	1	2301	tags=45%, list=35%, signal=30%	100036858/100036872/100037078/100037214/100137640/100137652/100137708/100174800/373613/373792/378534/378574/379075/379172/379258/379493/379530/379599/379612/379673/379845/379979/380021/380076/380084/380100/380126/380228/380239/380283/380331/380366/380491/380575/394341/394342/397787/397825/397895/397952/398006/398022/398176/398211/398222/398272	h2afy.L/LOC100036872/LOC100037078/was.L/cenpp.L/sco2.S/pmepa1.L/LOC100174800/kcnc1.S/kif19.S/kcnb2.S/kcnd3.L/ube2s.S/cfl1.S/cfl1.L/lum.L/drc1.L/set.S/trim72.L/tubgcp3.S/arpc1a.S/anp32e.L/fga.S/rnf8.S/actr3.S/ppp2r1b.S/psmg2.L/eif5a.L/nap1l1.S/nup93.S/fgg.L/bcs1l.L/vcp.S/h2afy2.L/hira.S/elavl2.L/ttr.L/fgb.L/gsn.S/elavl2.S/insr.L/igf1r.S/nap1l1.L/kcna4.S/LOC398222/prnp
GO:0034976	response to endoplasmic reticulum stress	15	-0.291076	-0.933715	0.520349	1	1	1484	tags=40%, list=23%, signal=31%	495100/495400/495829/735076/779300	erlin2.L/vapb.L/erlec1.S/creb3.S/yod1.L
GO:0070848	response to growth factor	43	0.265938	0.966468	0.520476	1	1	1963	tags=40%, list=30%, signal=28%	100037050/100101279/100137708/100310816/100337601/373646/373669/378562/378633/379436/379664/379965/380302/380441/394225/394331/394401	LOC100037050/fgf2/pmepa1.L/znf423.L/smad8a/nog.L/fgf3.S/fgf9.S/smad3.L/fbxl15.L/smad1.L/mtmr4.L/zfp36l2.S/ctnnb1.S/flrt3/smad7.L/bambi.L
GO:0007423	sensory organ development	17	0.325226	0.958028	0.52071	1	1	2456	tags=59%, list=38%, signal=37%	100037004/373653/373784/373809/380441/397714/398118/398128/398258/398579	nemp1.S/crx.L/six3.S/foxe3.L/ctnnb1.S/neurod4.L/crx.S/six6.L/hes4.S/hes4.L
GO:0019953	sexual reproduction	24	0.297943	0.962877	0.521292	1	1	2268	tags=54%, list=35%, signal=35%	100037063/100037236/379074/379698/380076/380239/380481/397875/398012/398019/398022/398176/398218	pld6.S/grip2.L/hmgb2.S/bag6.L/rnf8.S/nap1l1.S/plk1.S/nanos1.L/spdyc.S/ddx4.L/igf1r.S/nap1l1.L/dazap1.L
GO:0044703	multi-organism reproductive process	24	0.297943	0.962877	0.521292	1	1	2268	tags=54%, list=35%, signal=35%	100037063/100037236/379074/379698/380076/380239/380481/397875/398012/398019/398022/398176/398218	pld6.S/grip2.L/hmgb2.S/bag6.L/rnf8.S/nap1l1.S/plk1.S/nanos1.L/spdyc.S/ddx4.L/igf1r.S/nap1l1.L/dazap1.L
GO:0051028	mRNA transport	23	-0.26761	-0.970037	0.522436	1	1	678	tags=22%, list=10%, signal=20%	734567/734650/734923/735197	fyttd1.S/seh1l.L/qki.S/eny2.L
GO:0010639	negative regulation of organelle organization	21	-0.261299	-0.936774	0.528902	1	1	4811	tags=100%, list=74%, signal=26%	380433/394307/397895/398191/398234/398254/398962/398985/399170/399455/414456/414529/414724/443730/443925/446411/447307/494676/495362/734832	mad2l1.S/mad1l1.L/gsn.S/chek1.S/bub1.L/dusp1-b/capza1.L/mapk1.S/akt1.S/apc.L/gmfg.L/eps8.L/MGC81153/patl2.L/capza2.L/ercc4.L/twf1.S/stmn2.L/gmfb.L/anapc15.S
GO:0051301	cell division	116	0.22211	0.958135	0.533097	1	1	2405	tags=45%, list=37%, signal=29%	100049098/100049119/100101271/100101279/100158292/100158384/373606/373669/373801/373805/378562/379075/379165/379172/379258/379272/379305/379406/379622/379624/379766/379785/380302/380450/380481/380562/380598/394319/394376/397737/397743/397765/397767/397791/397799/397800/397840/397978/398032/398049/398059/398103/398119/398203/398318/398349/398396/398418/398428/398454/398489/398492	cks1b.S/cks2.L/spc25.L/fgf2/ska3.L/kmt5a.S/il1b.S/fgf3.S/tgfb2.L/mapre2.S/fgf9.S/ube2s.S/taok1.S/cfl1.S/cfl1.L/nsmce2.L/ppp2r2d.L/cdk4.L/kif2a.L/csnk1a1.L/ensa/cdk1.L/zfp36l2.S/ube2i.S/plk1.S/prc1.S/ppp1cc/stag2/xtipin/cdc25c.L/ccnb2.S/pdgfa.S/ppp1cc.L/mdk.S/smc4.L/smc2.L/cycE1/lig1.S/katnb1.L/wee1-a/cks2/zfp36l2.L/cdc25c.S/sept2.L/kmt5a-b/aurka-b/wee2a/birc5.1.S/nuf2.L/birc5.2.L/pkp4.S/smc5.S
GO:0006631	fatty acid metabolic process	17	0.323806	0.954821	0.533235	1	1	185	tags=12%, list=3%, signal=11%	100036971/100037114	cryl1.L/LOC100037114
GO:0030041	actin filament polymerization	19	0.313553	0.940457	0.534992	1	1	248	tags=11%, list=4%, signal=10%	100036872/100037214	LOC100036872/was.L
GO:0009259	ribonucleotide metabolic process	37	0.27194	0.943021	0.536137	1	1	2012	tags=41%, list=31%, signal=28%	100036846/100037175/100137668/373580/378610/379079/379254/379818/379924/380038/380168/380285/380485/394323/397750	hk2.L/nme3.S/uqcr10.L/crhr1.2.S/adcy9.L/eno1.L/xaldb/atp5b.S/ak2.S/eno3.L/tpi1.S/adsl.L/impdh1.L/hk1.L/hmgcr.L
GO:0007034	vacuolar transport	19	0.307605	0.935177	0.536481	1	1	31	tags=5%, list=0%, signal=5%	100036827	ndfip1
GO:0016042	lipid catabolic process	20	0.303493	0.944821	0.538462	1	1	610	tags=15%, list=9%, signal=14%	100036900/100037063/100174796	pnlip/pld6.S/lipe.L
GO:0007059	chromosome segregation	47	0.254046	0.947414	0.542595	1	1	2766	tags=62%, list=43%, signal=36%	100036855/100101271/100127348/100158292/379272/379698/380068/380182/380262/380433/380450/394299/394307/394319/397799/397800/398219/398234/398254/398418/398454/398492/398742/398926/398985/399092/399106/399129/399163	chtf8.L/spc25.L/esco1.L/ska3.L/nsmce2.L/bag6.L/cdc23/smc1a.L/dusp1.L/mad2l1.S/ube2i.S/cenpe.S/mad1l1.L/stag2/smc4.L/smc2.L/ttk.S/bub1.L/dusp1-b/birc5.1.S/birc5.2.L/smc5.S/ncapd3.L/bag6.S/mapk1.S/smc3.S/bub3.L/rad21/stag1.S
GO:0055065	metal ion homeostasis	20	0.299659	0.938788	0.543446	1	1	1699	tags=35%, list=26%, signal=26%	100036818/100137652/373659/379502/379618/379920/380269	LOC100036818/sco2.S/rgn.L/tf.L/MGC68606/atp1b1.S/aco1.L
GO:0006733	oxidoreduction coenzyme metabolic process	20	0.308308	0.945321	0.546243	1	1	1643	tags=35%, list=25%, signal=26%	100036846/100036953/379079/379254/379711/380038/380168	hk2.L/nmnat1.L/eno1.L/xaldb/g6pd.S/eno3.L/tpi1.S
GO:0030001	metal ion transport	43	0.25812	0.950028	0.546543	1	1	1582	tags=28%, list=24%, signal=21%	100036818/100036827/100049087/100137652/379185/379345/379374/379459/379618/379725/379920/380054	LOC100036818/ndfip1/slc38a7.L/sco2.S/nipal2.S/atp1b3.L/slc13a4.S/atp4b.S/MGC68606/slc38a10.S/atp1b1.S/atp1b2
GO:0051260	protein homooligomerization	21	-0.258873	-0.924922	0.549708	1	1	51	tags=14%, list=1%, signal=14%	779377/779437	evl/kcnc3.L
GO:0051130	positive regulation of cellular component organization	29	0.280026	0.942931	0.552743	1	1	1677	tags=31%, list=26%, signal=23%	100036872/100037214/373591/379272/379403/379845/379970/380084/380228	LOC100036872/was.L/lpar1.L/nsmce2.L/lpar1.S/arpc1a.S/mier1.L/actr3.S/eif5a.L
GO:0000724	double-strand break repair via homologous recombination	12	0.339104	0.908546	0.55309	1	1	50	tags=8%, list=1%, signal=8%	100036853	rpa2-b
GO:0000725	recombinational repair	12	0.339104	0.908546	0.55309	1	1	50	tags=8%, list=1%, signal=8%	100036853	rpa2-b
GO:0045786	negative regulation of cell cycle	27	0.280301	0.93197	0.555233	1	1	2393	tags=48%, list=37%, signal=31%	100037115/378493/380262/380433/394307/394376/398049/398051/398191/398219/398234/398254/398466	fbxo31.S/pak3.L/dusp1.L/mad2l1.S/mad1l1.L/xtipin/wee1-a/xicl/chek1.S/ttk.S/bub1.L/dusp1-b/mdm4.S
GO:0007165	signal transduction	491	0.197543	0.978972	0.555328	1	1	2318	tags=39%, list=36%, signal=27%	100036832/100036863/100036887/100036928/100036977/100037050/100037133/100037168/100037205/100037223/100037249/100049781/100101279/100125663/100126620/100126656/100127302/100127329/100137642/100137708/100141316/100158302/100158344/100158360/100158403/100158405/100190780/100191022/100233223/100294515/100310816/100329123/100337588/100337601/100337619/100381154/373560/373579/373580/373582/373590/3735…	rasl10b.L/rassf1.L/ppp1r2.L/rab7b.S/batf.L/LOC100037050/gapvd1.S/creb3l2.L/murc.S/arhgap18.L/apln.L/fbxo46.L/fgf2/sfrpx.S/dock10.S/tead1.S/rab36.L/LOC100127329/tmem237.L/pmepa1.L/rassf10.L/rufy1.L/kalrn.L/spred1.L/rhot1.L/irak1bp1.S/smo.L/itga2b.1.S/smoc1.L/spry1.S/znf423.L/tcf7l1-d/rangap1.S/smad8a/cd247.S/sox5/casp9.S/kit.L/crhr1.2.S/cd3g.S/hhex.L/lpar1.L/dkk1.S/adcyap1r1.S/xarp.L/nog.L/lyn.L/r…
GO:0019693	ribose phosphate metabolic process	42	0.265209	0.941649	0.556274	1	1	2012	tags=40%, list=31%, signal=28%	100036846/100037175/100137668/373580/378610/379079/379254/379711/379818/379924/380038/380168/380285/380347/380485/394323/397750	hk2.L/nme3.S/uqcr10.L/crhr1.2.S/adcy9.L/eno1.L/xaldb/g6pd.S/atp5b.S/ak2.S/eno3.L/tpi1.S/adsl.L/prps2.S/impdh1.L/hk1.L/hmgcr.L
GO:0009966	regulation of signal transduction	120	0.216645	0.951522	0.559953	1	1	1634	tags=27%, list=25%, signal=20%	100036887/100037205/100137642/100137708/100158344/100158360/100294515/100310816/100381154/373590/373591/373592/373619/373646/373649/373659/378518/378689/379165/379219/379332/379403/379436/379481/379559/379741/379774/379901/380027/380042/380067/380149	ppp1r2.L/murc.S/tmem237.L/pmepa1.L/kalrn.L/spred1.L/spry1.S/znf423.L/sox5/hhex.L/lpar1.L/dkk1.S/xarp.L/nog.L/lyn.L/rgn.L/cdh2.L/wnt5a.S/taok1.S/meis3.S/dcdc2.L/lpar1.S/fbxl15.L/ddit4.S/sesn1.L/lamtor2.S/cd81.L/abr.L/chn1.L/shoc2.S/net1.L/ncln.S
GO:0009628	response to abiotic stimulus	39	0.264557	0.940824	0.561008	1	1	1787	tags=31%, list=27%, signal=22%	100036871/100037206/100337573/373689/379068/379329/379484/379761/380057/380076/380317/380444	metrnl.L/dnaja3.L/hif-1a/LOC100485437.L/inip.S/dnaja4.2.L/cirbp.S/cirbp.L/dnaja1.L/rnf8.S/dnaja2/eif2s1.L
GO:0000904	cell morphogenesis involved in differentiation	16	-0.285042	-0.944213	0.561562	1	1	129	tags=12%, list=2%, signal=12%	779321	bves.S
GO:0008285	negative regulation of cell proliferation	25	-0.252888	-0.948	0.562092	1	1	507	tags=20%, list=8%, signal=19%	734751/734904/779040/779403	cnot7.S/rnf10.S/ing1.S/MGC154476
GO:0006302	double-strand break repair	25	0.291515	0.939799	0.562225	1	1	2405	tags=40%, list=37%, signal=25%	100036853/100049743/373628/379272/380076/380491/398191/398200/398357/398492	rpa2-b/tdp2.S/blm.S/nsmce2.L/rnf8.S/vcp.S/chek1.S/pola1.S/xrcc6.L/smc5.S
GO:0007169	transmembrane receptor protein tyrosine kinase signaling pathway	34	0.262676	0.914087	0.563636	1	1	2917	tags=68%, list=45%, signal=38%	100101279/373579/373669/373772/373789/378562/379266/379546/380441/394225/397804/397809/397974/398006/398022/398399/398951/399105/399170/399183/399202/399299/399388	fgf2/kit.L/fgf3.S/kit.S/flt1.L/fgf9.S/ntrk2.S/MGC68952/ctnnb1.S/flrt3/nrp1.L/efna1.L/mst1r.L/insr.L/igf1r.S/ror2.L/crk.L/fgf20.S/akt1.S/fgf8.L/pik3r1.L/irs1.S/irs4.S
GO:0009117	nucleotide metabolic process	57	0.24912	0.938093	0.566204	1	1	1812	tags=33%, list=28%, signal=24%	100036846/100036953/100037175/100037200/100125228/100137668/373580/378610/379079/379191/379254/379711/379818/379924/380038/380168/380285/380347/380485	hk2.L/nmnat1.L/nme3.S/dut.L/tyms.L/uqcr10.L/crhr1.2.S/adcy9.L/eno1.L/prpsap1.L/xaldb/g6pd.S/atp5b.S/ak2.S/eno3.L/tpi1.S/adsl.L/prps2.S/impdh1.L
GO:0051338	regulation of transferase activity	20	-0.268421	-0.930134	0.567398	1	1	776	tags=25%, list=12%, signal=22%	734399/734775/734971/735012	cnppd1.L/ccna2.L/ccnl1.L/ccnl2.L
GO:0051704	multi-organism process	37	0.257912	0.92895	0.567867	1	1	264	tags=11%, list=4%, signal=10%	100036977/100037060/100037063/100037236	batf.L/eif2ak2.L/pld6.S/grip2.L
GO:0007009	plasma membrane organization	12	-0.289	-0.906678	0.573864	1	1	1720	tags=50%, list=26%, signal=37%	447752/495190/495366/734941/779245	efr3a.L/blzf1.L/tesc.L/baiap2l1.L/rilpl1.L
GO:0007178	transmembrane receptor protein serine/threonine kinase signaling pathway	24	0.293442	0.926443	0.575931	1	1	1530	tags=38%, list=24%, signal=29%	100037050/100137708/100310816/100337601/373646/378633/379436/379664/379965	LOC100037050/pmepa1.L/znf423.L/smad8a/nog.L/smad3.L/fbxl15.L/smad1.L/mtmr4.L
GO:0051050	positive regulation of transport	13	0.32999	0.906158	0.576562	1	1	1231	tags=23%, list=19%, signal=19%	100036805/100380998/379379	golph3l.L/ncbp2/azin2.S
GO:0072522	purine-containing compound biosynthetic process	23	0.29422	0.911435	0.57781	1	1	1812	tags=39%, list=28%, signal=28%	100037175/100101294/373580/378610/379818/379924/380052/380285/380485	nme3.S/gart.L/crhr1.2.S/adcy9.L/atp5b.S/ak2.S/amd1.L/adsl.L/impdh1.L
GO:0007409	axonogenesis	12	0.341541	0.908464	0.57837	1	1	2920	tags=67%, list=45%, signal=37%	378529/378629/378666/397804/398078/398815/399323/399392	dcc/vax1.L/cntn1.L/nrp1.L/foxb1.S/dpysl2.L/lhx1.L/robo1.L
GO:0044839	cell cycle G2/M phase transition	14	0.322422	0.900202	0.589147	1	1	2178	tags=50%, list=33%, signal=33%	379048/379436/379766/380481/397933/398012/398049	ccnb3.S/fbxl15.L/ensa/plk1.S/LOC397933/spdyc.S/wee1-a
GO:0009165	nucleotide biosynthetic process	31	0.274214	0.908753	0.589459	1	1	1812	tags=35%, list=28%, signal=26%	100036953/100037175/100125228/373580/378610/379191/379818/379924/380285/380347/380485	nmnat1.L/nme3.S/tyms.L/crhr1.2.S/adcy9.L/prpsap1.L/atp5b.S/ak2.S/adsl.L/prps2.S/impdh1.L
GO:0045333	cellular respiration	12	0.333209	0.903038	0.591935	1	1	1557	tags=33%, list=24%, signal=25%	100137668/379886/379939/380013	uqcr10.L/cs.L/sdhb.S/idh2.S
GO:0006954	inflammatory response	11	0.33918	0.893021	0.597064	1	1	828	tags=18%, list=13%, signal=16%	100036871/373606	metrnl.L/il1b.S
GO:0016337	single organismal cell-cell adhesion	15	0.316585	0.902981	0.597826	1	1	3044	tags=80%, list=47%, signal=43%	100036977/378518/397699/398186/398489/398490/398658/398809/399303/399445/403392/414495	batf.L/cdh2.L/itgb3.L/arvcf.L/pkp4.S/ctnnd1.L/tcf7.S/vezt.L/ctnna1.S/gata3.S/znf703.S/rc3h1.L
GO:0098602	single organism cell adhesion	15	0.316585	0.902981	0.597826	1	1	3044	tags=80%, list=47%, signal=43%	100036977/378518/397699/398186/398489/398490/398658/398809/399303/399445/403392/414495	batf.L/cdh2.L/itgb3.L/arvcf.L/pkp4.S/ctnnd1.L/tcf7.S/vezt.L/ctnna1.S/gata3.S/znf703.S/rc3h1.L
GO:0065009	regulation of molecular function	61	0.229873	0.907793	0.598684	1	1	1430	tags=30%, list=22%, signal=23%	100036887/100137649/373580/373591/373659/378679/379048/379075/379115/379155/379222/379257/379379/379403/379447/379626/379741/379774	ppp1r2.L/ift57.S/crhr1.2.S/lpar1.L/rgn.L/wnt3a.L/ccnb3.S/ube2s.S/zic2.S/rbm26.S/id3.L/ctsb.S/azin2.S/lpar1.S/id3.S/pkmyt1.S/lamtor2.S/cd81.L
GO:0009893	positive regulation of metabolic process	129	0.213627	0.936772	0.60139	1	1	2270	tags=45%, list=35%, signal=30%	100037168/100137649/100158359/100310816/100337573/373580/373591/373649/373653/373732/373738/373819/378497/378589/378689/378787/379075/379115/379116/379165/379219/379264/379351/379403/379484/379520/379627/379657/379703/379752/379761/379774/379896/380076/380228/380239/380241/380302/380387/380452/380469/380481/380569/394224/394375/397837/397845/397942/397954/398000/398012/398065/398093/398103/398118…	creb3l2.L/ift57.S/mcidas/znf423.L/hif-1a/crhr1.2.S/lpar1.L/lyn.L/crx.L/foxg1.L/tbx5.S/churc1.S/irx2.L/hnf1a.L/wnt5a.S/fzd7.L/ube2s.S/zic2.S/ubtf.S/taok1.S/meis3.S/stat3.2.L/MGC53823/lpar1.S/cirbp.S/pax2.L/celf3.L/runx1.L/nfe2l1.S/actc1.L/cirbp.L/cd81.L/pabpc1.L/rnf8.S/eif5a.L/nap1l1.S/ldb1.L/zfp36l2.S/celf3.S/mef2a.L/rbm22.S/plk1.S/cnep1r1.L/maml1.L/zic3.L/gli3.L/gata6.S/thra.L/foxi4.2.L/sox2.L/s…
GO:0055080	cation homeostasis	22	0.280923	0.89718	0.60292	1	1	1699	tags=32%, list=26%, signal=24%	100036818/100137652/373659/379502/379618/379920/380269	LOC100036818/sco2.S/rgn.L/tf.L/MGC68606/atp1b1.S/aco1.L
GO:0051186	cofactor metabolic process	53	-0.198193	-0.919099	0.60515	1	1	808	tags=45%, list=12%, signal=40%	446473/446494/446763/447045/447193/447323/447434/494647/494723/495027/495316/496049/496367/733404/734369/734408/734563/734577/734851/735059/735186/779326/779372	pdha1.L/slc25a38.L/pgk1.L/mms19.L/shmt2.L/alas2.S/pdha1.S/rpe.S/nubp1.L/taldo1.L/LOC495316/coq9.S/LOC496367/coq9.L/mocs3.L/enoph1.S/coq5.L/mat2b.L/bdh2.L/MGC85013/pipox.L/cox10.L/gphn.L
GO:0071310	cellular response to organic substance	75	0.228661	0.920872	0.606099	1	1	2031	tags=36%, list=31%, signal=25%	100037050/100037061/100037168/100101279/100137708/100310816/100337601/373579/373580/373646/373666/373669/373772/378562/378633/379187/379436/379664/379741/379965/380302/380441/387262/394225/394331/394401/397780	LOC100037050/srrt.S/creb3l2.L/fgf2/pmepa1.L/znf423.L/smad8a/kit.L/crhr1.2.S/nog.L/trh.S/fgf3.S/kit.S/fgf9.S/smad3.L/prkra.L/fbxl15.L/smad1.L/lamtor2.S/mtmr4.L/zfp36l2.S/ctnnb1.S/lin28a.S/flrt3/smad7.L/bambi.L/trh.L
GO:0007264	small GTPase mediated signal transduction	125	0.21222	0.932046	0.606768	1	1	1845	tags=31%, list=28%, signal=23%	100036832/100036928/100037205/100126620/100127302/100127329/100158344/100158403/100294515/373591/373672/379055/379082/379237/379250/379311/379326/379403/379416/379583/379749/379824/379830/379883/379901/379928/379988/380027/380042/380067/380077/380166/380172/380186/380227/380363/380406/380455/380540	rasl10b.L/rab7b.S/murc.S/dock10.S/rab36.L/LOC100127329/kalrn.L/rhot1.L/spry1.S/lpar1.L/kras.L/cdc42.L/rasl11b.L/arf6.S/rasgrp2.L/MGC53710/rhoc.L/lpar1.S/rhoa.L/arl10.L/arf1.L/rab11b.1.S/rab1a.L/rap1b.L/abr.L/gdi2.L/sh2d3c.L/chn1.L/shoc2.S/net1.L/rnd1.L/arf5.L/rap2c/rheb.L/rab5a.L/rab4a/rab5c.L/dnajc27.L/srprb.L
GO:0050657	nucleic acid transport	24	-0.245003	-0.90758	0.606918	1	1	678	tags=21%, list=10%, signal=19%	734567/734650/734923/735197	fyttd1.S/seh1l.L/qki.S/eny2.L
GO:0050658	RNA transport	24	-0.245003	-0.90758	0.606918	1	1	678	tags=21%, list=10%, signal=19%	734567/734650/734923/735197	fyttd1.S/seh1l.L/qki.S/eny2.L
GO:0051236	establishment of RNA localization	24	-0.245003	-0.90758	0.606918	1	1	678	tags=21%, list=10%, signal=19%	734567/734650/734923/735197	fyttd1.S/seh1l.L/qki.S/eny2.L
GO:0042278	purine nucleoside metabolic process	33	0.259954	0.890732	0.611183	1	1	2012	tags=42%, list=31%, signal=29%	100036846/100037175/100137668/379079/379254/379818/379924/380038/380052/380168/380285/380485/394323/397750	hk2.L/nme3.S/uqcr10.L/eno1.L/xaldb/atp5b.S/ak2.S/eno3.L/amd1.L/tpi1.S/adsl.L/impdh1.L/hk1.L/hmgcr.L
GO:0046128	purine ribonucleoside metabolic process	33	0.259954	0.890732	0.611183	1	1	2012	tags=42%, list=31%, signal=29%	100036846/100037175/100137668/379079/379254/379818/379924/380038/380052/380168/380285/380485/394323/397750	hk2.L/nme3.S/uqcr10.L/eno1.L/xaldb/atp5b.S/ak2.S/eno3.L/amd1.L/tpi1.S/adsl.L/impdh1.L/hk1.L/hmgcr.L
GO:0006164	purine nucleotide biosynthetic process	18	0.311117	0.898181	0.611521	1	1	1812	tags=39%, list=28%, signal=28%	100037175/373580/378610/379818/379924/380285/380485	nme3.S/crhr1.2.S/adcy9.L/atp5b.S/ak2.S/adsl.L/impdh1.L
GO:0009152	purine ribonucleotide biosynthetic process	18	0.311117	0.898181	0.611521	1	1	1812	tags=39%, list=28%, signal=28%	100037175/373580/378610/379818/379924/380285/380485	nme3.S/crhr1.2.S/adcy9.L/atp5b.S/ak2.S/adsl.L/impdh1.L
GO:0071559	response to transforming growth factor beta	17	0.311699	0.904873	0.612999	1	1	2309	tags=65%, list=36%, signal=42%	100037050/100137708/100337601/378633/379664/379965/380302/394331/394401/398103/398294	LOC100037050/pmepa1.L/smad8a/smad3.L/smad1.L/mtmr4.L/zfp36l2.S/smad7.L/bambi.L/zfp36l2.L/smad8c
GO:0071560	cellular response to transforming growth factor beta stimulus	17	0.311699	0.904873	0.612999	1	1	2309	tags=65%, list=36%, signal=42%	100037050/100137708/100337601/378633/379664/379965/380302/394331/394401/398103/398294	LOC100037050/pmepa1.L/smad8a/smad3.L/smad1.L/mtmr4.L/zfp36l2.S/smad7.L/bambi.L/zfp36l2.L/smad8c
GO:0007017	microtubule-based process	71	0.22936	0.913833	0.614322	1	1	2364	tags=46%, list=36%, signal=30%	100036943/100049099/100158292/100158359/100337592/373792/379076/379220/379359/379530/379566/379617/379622/379673/379748/379931/380196/380258/380481/380482/380531/380562/394289/394299/394322/394412/397798/397867/398032/398191/398202/398349/398418	tuba4a.L/dynlrb2.L/ska3.L/mcidas/tuba3e.L/kif19.S/tubb6.S/tubb2b.L/tubb4a.S/drc1.L/MGC69074/dynll1.L/kif2a.L/tubgcp3.S/tuba1a.S/map2.S/chd4.L/tubb4b.L/plk1.S/tuba6/stmn4/prc1.S/rock2.L/cenpe.S/kifc1.L/tubd1.L/pcm1.L/kif3b.S/katnb1.L/chek1.S/dync1li1.S/aurka-b/birc5.1.S
GO:0006396	RNA processing	152	0.207543	0.932174	0.615558	1	1	1940	tags=32%, list=30%, signal=23%	100036786/100036884/100036957/100037061/100037126/100037139/100101284/100101322/100127297/100127308/100134834/100189566/100335148/100380947/100380998/100381103/100381163/378568/379046/379155/379166/379182/379187/379280/379343/379385/379395/379461/379627/379655/379661/379781/379871/379896/379945/379964/380050/380060/380249/380255/380321/380360/380387/380411/380469/380595/387262/394333/394346	ints7.S/ptcd2.L/trub2.L/srrt.S/wdr36.L/znf326.S/trmt2a.S/pop5.L/adad2.S/rbfox2.L/lsm2.S/casc3/LOC100493745.L/hnrnpl/ncbp2/snrpd2.L/ctu2/noct.L/MGC52856/rbm26.S/usb1.L/MGC53677/prkra.L/celf2.L/srsf10.S/MGC53182/utp6.L/mrpl44.S/celf3.L/MGC68961/celf1.S/snrpa.S/cstf2.L/pabpc1.L/prpf8.S/bxdc5/bop1.L/dbr1.S/pes1.S/hnrnpk.S/dcaf13.L/thoc5.S/celf3.S/pabpn1.L/rbm22.S/snrpf.S/lin28a.S/ssb.S/endou.L
GO:0000723	telomere maintenance	14	0.309837	0.865882	0.617418	1	1	50	tags=7%, list=1%, signal=7%	100036853	rpa2-b
GO:0006221	pyrimidine nucleotide biosynthetic process	11	0.350466	0.889331	0.617418	1	1	376	tags=18%, list=6%, signal=17%	100037175/100125228	nme3.S/tyms.L
GO:0032200	telomere organization	14	0.309837	0.865882	0.617418	1	1	50	tags=7%, list=1%, signal=7%	100036853	rpa2-b
GO:0055086	nucleobase-containing small molecule metabolic process	67	0.234891	0.910698	0.6175	1	1	1812	tags=33%, list=28%, signal=24%	100036846/100036953/100037175/100037200/100101294/100125228/100137668/373580/378610/379056/379079/379191/379254/379711/379818/379924/380038/380052/380168/380285/380347/380485	hk2.L/nmnat1.L/nme3.S/dut.L/gart.L/tyms.L/uqcr10.L/crhr1.2.S/adcy9.L/rrm2b.S/eno1.L/prpsap1.L/xaldb/g6pd.S/atp5b.S/ak2.S/eno3.L/amd1.L/tpi1.S/adsl.L/prps2.S/impdh1.L
GO:0002682	regulation of immune system process	16	-0.265115	-0.877727	0.619178	1	1	1405	tags=31%, list=22%, signal=25%	495366/495827/734198/779250	tesc.L/tnip1.S/c2.L/tnip1
GO:0007346	regulation of mitotic cell cycle	35	0.253368	0.891153	0.620397	1	1	2405	tags=51%, list=37%, signal=33%	100037115/100158359/379048/379272/380068/380262/380433/394307/394376/397933/398049/398051/398099/398191/398219/398234/398254/398492	fbxo31.S/mcidas/ccnb3.S/nsmce2.L/cdc23/dusp1.L/mad2l1.S/mad1l1.L/xtipin/LOC397933/wee1-a/xicl/cdc7.L/chek1.S/ttk.S/bub1.L/dusp1-b/smc5.S
GO:0010817	regulation of hormone levels	11	0.336398	0.865161	0.621069	1	1	2035	tags=55%, list=31%, signal=38%	373580/373781/378605/379424/397779/397787	crhr1.2.S/vip.L/htr1a.L/MGC64389/dio3.L/ttr.L
GO:0006457	protein folding	46	0.242194	0.897702	0.621253	1	1	1918	tags=39%, list=29%, signal=28%	100036945/100036992/100037206/379180/379253/379329/379788/379858/379952/380018/380057/380080/380130/380317/380405/380506/380543/394309	LOC100036945/ppwd1.S/dnaja3.L/fkbp2.L/MGC53348/dnaja4.2.L/calr.L/hspa9.L/cyp-7/canx.L/dnaja1.L/cct2.S/fkbp9.S/dnaja2/cct8.L/cct3.L/vbp1.L/tcp1.S
GO:0051129	negative regulation of cellular component organization	26	0.266515	0.879962	0.622222	1	1	2770	tags=58%, list=43%, signal=33%	100137708/373591/379403/380262/380433/394307/397809/397895/398191/398234/398254/398962/398985/399142/399170	pmepa1.L/lpar1.L/lpar1.S/dusp1.L/mad2l1.S/mad1l1.L/efna1.L/gsn.S/chek1.S/bub1.L/dusp1-b/capza1.L/mapk1.S/pten.L/akt1.S
GO:0048584	positive regulation of response to stimulus	48	0.23945	0.887479	0.622819	1	1	2361	tags=44%, list=36%, signal=28%	100310816/100381154/373590/373591/373649/379165/379219/379403/379436/379741/379774/380042/380076/380441/394401/397725/398012/398093/398212/398271/398414	znf423.L/sox5/hhex.L/lpar1.L/lyn.L/taok1.S/meis3.S/lpar1.S/fbxl15.L/lamtor2.S/cd81.L/shoc2.S/rnf8.S/ctnnb1.S/bambi.L/LOC397725/spdyc.S/meis3.L/akap12.L/vangl2.L/masp1/3a
GO:0051248	negative regulation of protein metabolic process	36	0.248657	0.877948	0.624317	1	1	3088	tags=69%, list=47%, signal=37%	100037061/100137708/100294515/379379/379698/380114/380262/380302/380444/387262/398050/398103/398232/398254/398313/398850/398926/399170/399186/399289/399455/414467/414476/414495/414585	srrt.S/pmepa1.L/spry1.S/azin2.S/bag6.L/fxr1.S/dusp1.L/zfp36l2.S/eif2s1.L/lin28a.S/fxr1.L/zfp36l2.L/LOC398232/dusp1-b/spry2.S/aida.S/bag6.S/akt1.S/dact1.L/cpeb1.L/apc.L/mettl14.S/eif4ebp2.S/rc3h1.L/mastl.L
GO:1903311	regulation of mRNA metabolic process	17	0.30551	0.887203	0.625378	1	1	1760	tags=41%, list=27%, signal=30%	100036884/379484/379627/379761/379896/380302/380387	ptcd2.L/cirbp.S/celf3.L/cirbp.L/pabpc1.L/zfp36l2.S/celf3.S
GO:0007093	mitotic cell cycle checkpoint	18	0.294849	0.891149	0.625758	1	1	2289	tags=50%, list=35%, signal=32%	100037115/380262/380433/394307/394376/398049/398219/398234/398254	fbxo31.S/dusp1.L/mad2l1.S/mad1l1.L/xtipin/wee1-a/ttk.S/bub1.L/dusp1-b
GO:0030030	cell projection organization	67	0.223513	0.899541	0.627329	1	1	2283	tags=42%, list=35%, signal=27%	100036788/100036799/100137642/100158359/373591/373792/378529/378629/378666/379189/379332/379403/379530/379806/394225/394367/397710/397761/397762/397798/397804/397809/397822/397994/397995/398078/398203/398244	bbof1.L/tsga14/tmem237.L/mcidas/lpar1.L/kif19.S/dcc/vax1.L/cntn1.L/dpysl4.L/dcdc2.L/lpar1.S/drc1.L/dbnl/flrt3/notch1.S/LOC397710/ncam1.S/ncam1.L/pcm1.L/nrp1.L/efna1.L/nefl.L/nefm.L/nefm.S/foxb1.S/sept2.L/ift20.L
GO:0009161	ribonucleoside monophosphate metabolic process	30	0.257229	0.865827	0.629827	1	1	1926	tags=40%, list=30%, signal=28%	100036846/100137668/379079/379254/379818/379924/380038/380168/380285/380347/380485/394323	hk2.L/uqcr10.L/eno1.L/xaldb/atp5b.S/ak2.S/eno3.L/tpi1.S/adsl.L/prps2.S/impdh1.L/hk1.L
GO:0046578	regulation of Ras protein signal transduction	24	0.274363	0.884316	0.631884	1	1	1591	tags=33%, list=24%, signal=25%	100037205/100158344/100294515/373591/379403/379901/380042/380067	murc.S/kalrn.L/spry1.S/lpar1.L/lpar1.S/abr.L/shoc2.S/net1.L
GO:0022603	regulation of anatomical structure morphogenesis	31	0.256461	0.878493	0.631954	1	1	1243	tags=29%, list=19%, signal=24%	100101269/100127345/100294515/373591/379067/379172/379258/379332/379403	palm.S/wtip.L/spry1.S/lpar1.L/MGC52780/cfl1.S/cfl1.L/dcdc2.L/lpar1.S
GO:0043066	negative regulation of apoptotic process	26	-0.231862	-0.892735	0.632588	1	1	5003	tags=100%, list=77%, signal=23%	380467/380481/394343/398078/398258/398418/398454/398466/398579/399164/399170/399202/414488/414533/432296/444083/444328/444499/444991/446286/446379/447213/447525/733235/735245	socs3/plk1.S/pim3/foxb1.S/hes4.S/birc5.1.S/birc5.2.L/mdm4.S/hes4.L/tcf7l2.L/akt1.S/pik3r1.L/naa38.S/socs3.L/triap1.S/aurkb.S/ndnf.L/mdm2.S/foxo1.L/mtdh.S/klhl20.L/MGC81968/tfap2b.S/xiap.L/pim3.L
GO:0043069	negative regulation of programmed cell death	26	-0.231862	-0.892735	0.632588	1	1	5003	tags=100%, list=77%, signal=23%	380467/380481/394343/398078/398258/398418/398454/398466/398579/399164/399170/399202/414488/414533/432296/444083/444328/444499/444991/446286/446379/447213/447525/733235/735245	socs3/plk1.S/pim3/foxb1.S/hes4.S/birc5.1.S/birc5.2.L/mdm4.S/hes4.L/tcf7l2.L/akt1.S/pik3r1.L/naa38.S/socs3.L/triap1.S/aurkb.S/ndnf.L/mdm2.S/foxo1.L/mtdh.S/klhl20.L/MGC81968/tfap2b.S/xiap.L/pim3.L
GO:0060548	negative regulation of cell death	26	-0.231862	-0.892735	0.632588	1	1	5003	tags=100%, list=77%, signal=23%	380467/380481/394343/398078/398258/398418/398454/398466/398579/399164/399170/399202/414488/414533/432296/444083/444328/444499/444991/446286/446379/447213/447525/733235/735245	socs3/plk1.S/pim3/foxb1.S/hes4.S/birc5.1.S/birc5.2.L/mdm4.S/hes4.L/tcf7l2.L/akt1.S/pik3r1.L/naa38.S/socs3.L/triap1.S/aurkb.S/ndnf.L/mdm2.S/foxo1.L/mtdh.S/klhl20.L/MGC81968/tfap2b.S/xiap.L/pim3.L
GO:0010605	negative regulation of macromolecule metabolic process	119	0.208418	0.904947	0.638824	1	1	2388	tags=49%, list=37%, signal=31%	100037061/100126605/100137708/100294515/100337514/100337515/100380998/373583/373590/373732/373775/379073/379115/379187/379213/379222/379293/379379/379447/379484/379520/379698/379761/379896/379970/380076/380114/380192/380262/380302/380396/380444/380481/387262/394316/394342/394367/394376/397813/397952/398016/398019/398050/398087/398103/398147/398213/398220/398232/398248/398254/398258/398267/398313/…	srrt.S/insm1.L/pmepa1.L/spry1.S/cbfa2t3.L/LOC100337515/ncbp2/foxd1.L/hhex.L/foxg1.L/purb.L/hes1.S/zic2.S/prkra.L/cbfa2t2.L/id3.L/snd1.S/azin2.S/id3.S/cirbp.S/pax2.L/bag6.L/cirbp.L/pabpc1.L/mier1.L/rnf8.S/fxr1.S/snd1.L/dusp1.L/zfp36l2.S/id4.L/eif2s1.L/plk1.S/lin28a.S/foxd5b/elavl2.L/notch1.S/xtipin/hes1.L/elavl2.S/foxd4l1.1.S/ddx4.L/fxr1.L/mecp2.S/zfp36l2.L/ctbp2.S/mdfic.S/glis2.S/LOC398232/zbtb33…
GO:0050801	ion homeostasis	23	0.267702	0.86667	0.640693	1	1	1699	tags=30%, list=26%, signal=23%	100036818/100137652/373659/379502/379618/379920/380269	LOC100036818/sco2.S/rgn.L/tf.L/MGC68606/atp1b1.S/aco1.L
GO:0098771	inorganic ion homeostasis	23	0.267702	0.86667	0.640693	1	1	1699	tags=30%, list=26%, signal=23%	100036818/100137652/373659/379502/379618/379920/380269	LOC100036818/sco2.S/rgn.L/tf.L/MGC68606/atp1b1.S/aco1.L
GO:0006818	hydrogen transport	16	-0.261667	-0.871109	0.640719	1	1	1762	tags=50%, list=27%, signal=37%	447489/447528/495264/495366/734359/734627/779272	atp6v0d2.L/nnt.L/atp6v1g3.L/tesc.L/atp6v1h.L/atp6v1a.L/atp6v1b1.L
GO:0009892	negative regulation of metabolic process	124	0.206563	0.905054	0.641444	1	1	2388	tags=48%, list=37%, signal=31%	100037061/100126605/100137708/100294515/100337514/100337515/100380998/373583/373590/373732/373775/379073/379115/379155/379187/379213/379222/379293/379379/379447/379484/379520/379626/379698/379761/379896/379970/380076/380114/380192/380262/380302/380396/380444/380481/387262/394316/394342/394367/394376/397813/397952/398016/398019/398050/398087/398103/398147/398213/398220/398232/398248/398254/398258/…	srrt.S/insm1.L/pmepa1.L/spry1.S/cbfa2t3.L/LOC100337515/ncbp2/foxd1.L/hhex.L/foxg1.L/purb.L/hes1.S/zic2.S/rbm26.S/prkra.L/cbfa2t2.L/id3.L/snd1.S/azin2.S/id3.S/cirbp.S/pax2.L/pkmyt1.S/bag6.L/cirbp.L/pabpc1.L/mier1.L/rnf8.S/fxr1.S/snd1.L/dusp1.L/zfp36l2.S/id4.L/eif2s1.L/plk1.S/lin28a.S/foxd5b/elavl2.L/notch1.S/xtipin/hes1.L/elavl2.S/foxd4l1.1.S/ddx4.L/fxr1.L/mecp2.S/zfp36l2.L/ctbp2.S/mdfic.S/glis2.S…
GO:0051641	cellular localization	145	-0.162952	-0.920779	0.643411	1	1	1755	tags=29%, list=27%, signal=22%	447516/447574/447752/494665/494712/494730/494790/494838/495010/495049/495108/495128/495185/495190/495285/495346/495366/495466/495494/495680/495972/496052/496244/503675/734358/734395/734421/734492/734499/734567/734650/734740/734826/734883/734884/735158/735197/779245/779273/779304/779349	timm44.S/syn1.S/efr3a.L/rab14.S/sytl2.S/gcc1.S/chchd4.S/timm21.L/LOC495010/srp19.L/snx18.S/aktip.S/ap1s2.S/blzf1.L/timm17a.L/klhl21.L/tesc.L/mzt1.S/tnpo1.L/elavl1.S/trappc2l.L/ap3m2.S/ap3s2.S/nup50.S/spdl1.S/xpo7.L/syn2.S/timm10.L/ap1m1.S/fyttd1.S/seh1l.L/stx18.L/ift43.L/stx5.S/sec16a.L/MGC114704/eny2.L/rilpl1.L/mppe1.L/ift46.S/MGC154829
GO:0031399	regulation of protein modification process	52	0.234983	0.887673	0.64486	1	1	2475	tags=48%, list=38%, signal=30%	100036887/100137708/100294515/373591/373649/379048/379075/379165/379219/379403/379774/380262/380481/380569/397809/397933/398012/398093/398142/398191/398232/398254/398313/398573/398612	ppp1r2.L/pmepa1.L/spry1.S/lpar1.L/lyn.L/ccnb3.S/ube2s.S/taok1.S/meis3.S/lpar1.S/cd81.L/dusp1.L/plk1.S/cnep1r1.L/efna1.L/LOC397933/spdyc.S/meis3.L/phf1.L/chek1.S/LOC398232/dusp1-b/spry2.S/topbp1.L/map3k10.L
GO:0000278	mitotic cell cycle	123	0.206678	0.907378	0.6483	1	1	2405	tags=43%, list=37%, signal=28%	100036855/100037115/100101271/100158292/100158337/100158359/100158384/373805/379048/379075/379272/379305/379436/379622/379624/379766/379785/380068/380182/380219/380262/380433/380450/380481/380598/394299/394307/394319/394376/397737/397743/397767/397799/397800/397840/397933/398032/398049/398051/398099/398119/398191/398203/398219/398234/398254/398318/398349/398396/398418/398428/398454/398492	chtf8.L/fbxo31.S/spc25.L/ska3.L/tfdp2.S/mcidas/kmt5a.S/mapre2.S/ccnb3.S/ube2s.S/nsmce2.L/ppp2r2d.L/fbxl15.L/kif2a.L/csnk1a1.L/ensa/cdk1.L/cdc23/smc1a.L/ccne2.L/dusp1.L/mad2l1.S/ube2i.S/plk1.S/ppp1cc/cenpe.S/mad1l1.L/stag2/xtipin/cdc25c.L/ccnb2.S/ppp1cc.L/smc4.L/smc2.L/cycE1/LOC397933/katnb1.L/wee1-a/xicl/cdc7.L/cdc25c.S/chek1.S/sept2.L/ttk.S/bub1.L/dusp1-b/kmt5a-b/aurka-b/wee2a/birc5.1.S/nuf2.L/b…
GO:0007187	G-protein coupled receptor signaling pathway, coupled to cyclic nucleotide second messenger	15	0.304663	0.859103	0.649776	1	1	1243	tags=40%, list=19%, signal=32%	373580/373591/378605/378610/379236/379403	crhr1.2.S/lpar1.L/htr1a.L/adcy9.L/gnai3.S/lpar1.S
GO:0007188	adenylate cyclase-modulating G-protein coupled receptor signaling pathway	15	0.304663	0.859103	0.649776	1	1	1243	tags=40%, list=19%, signal=32%	373580/373591/378605/378610/379236/379403	crhr1.2.S/lpar1.L/htr1a.L/adcy9.L/gnai3.S/lpar1.S
GO:0006811	ion transport	76	-0.183395	-0.905041	0.653266	1	1	712	tags=16%, list=11%, signal=14%	734359/734398/734537/734627/734942/779116/779157/779232/779272/779315/780760	atp6v1h.L/mfsd4b.S/orai2.S/atp6v1a.L/slco2b1.L/klhl24.S/slc12a9.L/saraf.L/atp6v1b1.L/mmgt1.L/mpc1.L
GO:0006368	transcription elongation from RNA polymerase II promoter	11	-0.287642	-0.84213	0.654891	1	1	2362	tags=55%, list=36%, signal=35%	446278/446381/447018/447614/735197	paf1.L/brd4.L/ell2.S/nelfa.L/eny2.L
GO:0006886	intracellular protein transport	85	-0.182587	-0.91424	0.658416	1	1	2414	tags=47%, list=37%, signal=30%	444842/444846/446301/446331/446451/446477/446523/446550/446587/446595/446654/446698/446701/446760/447508/447516/494712/494730/494790/494838/495010/495049/495108/495185/495285/495366/495494/496052/496244/734395/734492/734499/734740/734826/734883/735158/779245/779304/779349	ipo5.S/ipo5.L/LOC446301/bcap31.L/snx9.L/pex26.L/cltb/ap4m1.S/rph3a.S/srp9.L/snx18.L/stx2.L/ap1m2.L/mff.S/sar1a.S/timm44.S/sytl2.S/gcc1.S/chchd4.S/timm21.L/LOC495010/srp19.L/snx18.S/ap1s2.S/timm17a.L/tesc.L/tnpo1.L/ap3m2.S/ap3s2.S/xpo7.L/timm10.L/ap1m1.S/stx18.L/ift43.L/stx5.S/MGC114704/rilpl1.L/ift46.S/MGC154829
GO:0010629	negative regulation of gene expression	94	0.211487	0.89345	0.662636	1	1	2388	tags=50%, list=37%, signal=32%	100037061/100126605/100337514/100337515/100380998/373583/373590/373732/373775/379073/379115/379187/379213/379222/379293/379447/379520/379896/379970/380076/380114/380192/380302/380396/380444/380481/387262/394316/394342/394367/397813/397952/398016/398019/398050/398087/398103/398147/398213/398220/398248/398258/398267/398329/398399/398418/398454	srrt.S/insm1.L/cbfa2t3.L/LOC100337515/ncbp2/foxd1.L/hhex.L/foxg1.L/purb.L/hes1.S/zic2.S/prkra.L/cbfa2t2.L/id3.L/snd1.S/id3.S/pax2.L/pabpc1.L/mier1.L/rnf8.S/fxr1.S/snd1.L/zfp36l2.S/id4.L/eif2s1.L/plk1.S/lin28a.S/foxd5b/elavl2.L/notch1.S/hes1.L/elavl2.S/foxd4l1.1.S/ddx4.L/fxr1.L/mecp2.S/zfp36l2.L/ctbp2.S/mdfic.S/glis2.S/zbtb33.S/hes4.S/hes7.1.L/xsox-11/ror2.L/birc5.1.S/birc5.2.L
GO:0007179	transforming growth factor beta receptor signaling pathway	15	0.302541	0.857579	0.663235	1	1	1963	tags=53%, list=30%, signal=37%	100037050/100137708/100337601/378633/379664/379965/394331/394401	LOC100037050/pmepa1.L/smad8a/smad3.L/smad1.L/mtmr4.L/smad7.L/bambi.L
GO:0031325	positive regulation of cellular metabolic process	126	0.205476	0.89886	0.671676	1	1	2270	tags=44%, list=35%, signal=30%	100037168/100137649/100158359/100310816/100337573/373580/373591/373649/373653/373732/373738/373819/378497/378589/378689/378787/379075/379115/379116/379165/379219/379264/379403/379484/379520/379627/379657/379703/379761/379774/379896/380076/380228/380239/380241/380302/380387/380452/380469/380481/380569/394224/394375/397837/397845/397942/397954/398000/398012/398065/398093/398103/398118/398176/398191…	creb3l2.L/ift57.S/mcidas/znf423.L/hif-1a/crhr1.2.S/lpar1.L/lyn.L/crx.L/foxg1.L/tbx5.S/churc1.S/irx2.L/hnf1a.L/wnt5a.S/fzd7.L/ube2s.S/zic2.S/ubtf.S/taok1.S/meis3.S/stat3.2.L/lpar1.S/cirbp.S/pax2.L/celf3.L/runx1.L/nfe2l1.S/cirbp.L/cd81.L/pabpc1.L/rnf8.S/eif5a.L/nap1l1.S/ldb1.L/zfp36l2.S/celf3.S/mef2a.L/rbm22.S/plk1.S/cnep1r1.L/maml1.L/zic3.L/gli3.L/gata6.S/thra.L/foxi4.2.L/sox2.L/spdyc.S/eomes.L/me…
GO:0015931	nucleobase-containing compound transport	25	-0.22854	-0.860008	0.671875	1	1	678	tags=20%, list=10%, signal=18%	734567/734650/734923/735197	fyttd1.S/seh1l.L/qki.S/eny2.L
GO:0051603	proteolysis involved in cellular protein catabolic process	68	0.218875	0.876219	0.67298	1	1	1843	tags=34%, list=28%, signal=24%	100036785/100037115/100126611/100137618/378667/379075/379436/379551/379568/379676/379698/379720/379820/379868/379981/380076/380119/380243/380335/380385/380491/380496/380538	usp3.L/fbxo31.S/cul5.L/rlim.S/psmb9.L/ube2s.S/fbxl15.L/psmb7.2.L/rnf126.L/MGC68557/bag6.L/MGC69086/tceb1.L/spop.L/usp46.S/rnf8.S/nploc4.S/usp8.L/usp10/ube3a.S/vcp.S/znrf1.S/skp1.S
GO:0000280	nuclear division	106	0.206859	0.884519	0.673008	1	1	2405	tags=43%, list=37%, signal=28%	100036855/100037063/100101271/100158292/100158384/373805/379075/379272/379305/379622/379624/379698/379766/379785/380068/380182/380262/380433/380450/380481/380598/394299/394307/394319/394376/397737/397743/397767/397799/397800/398012/398019/398032/398049/398119/398191/398203/398234/398254/398318/398349/398396/398418/398428/398454/398492	chtf8.L/pld6.S/spc25.L/ska3.L/kmt5a.S/mapre2.S/ube2s.S/nsmce2.L/ppp2r2d.L/kif2a.L/csnk1a1.L/bag6.L/ensa/cdk1.L/cdc23/smc1a.L/dusp1.L/mad2l1.S/ube2i.S/plk1.S/ppp1cc/cenpe.S/mad1l1.L/stag2/xtipin/cdc25c.L/ccnb2.S/ppp1cc.L/smc4.L/smc2.L/spdyc.S/ddx4.L/katnb1.L/wee1-a/cdc25c.S/chek1.S/sept2.L/bub1.L/dusp1-b/kmt5a-b/aurka-b/wee2a/birc5.1.S/nuf2.L/birc5.2.L/smc5.S
GO:1901987	regulation of cell cycle phase transition	23	0.270824	0.853676	0.675883	1	1	2289	tags=52%, list=35%, signal=34%	100037115/379048/379272/380068/380262/380433/394307/397933/398049/398099/398234/398254	fbxo31.S/ccnb3.S/nsmce2.L/cdc23/dusp1.L/mad2l1.S/mad1l1.L/LOC397933/wee1-a/cdc7.L/bub1.L/dusp1-b
GO:1901990	regulation of mitotic cell cycle phase transition	23	0.270824	0.853676	0.675883	1	1	2289	tags=52%, list=35%, signal=34%	100037115/379048/379272/380068/380262/380433/394307/397933/398049/398099/398234/398254	fbxo31.S/ccnb3.S/nsmce2.L/cdc23/dusp1.L/mad2l1.S/mad1l1.L/LOC397933/wee1-a/cdc7.L/bub1.L/dusp1-b
GO:0009056	catabolic process	172	0.195692	0.89799	0.676991	1	1	1978	tags=35%, list=30%, signal=25%	100036785/100036846/100036900/100037063/100037115/100037216/100125662/100125664/100126611/100137618/100174796/100189566/100380998/378667/379075/379079/379254/379370/379379/379402/379436/379439/379484/379485/379501/379551/379564/379568/379663/379676/379698/379720/379761/379820/379833/379868/379893/379896/379941/379962/379981/380038/380076/380119/380168/380243/380302/380335/380385/380491/380495/380…	usp3.L/hk2.L/pnlip/pld6.S/fbxo31.S/hibch.L/hal.2.L/LOC100125664/cul5.L/rlim.S/lipe.L/casc3/ncbp2/psmb9.L/ube2s.S/eno1.L/xaldb/psmc3.S/azin2.S/MGC53924/fbxl15.L/dnase1l3.L/cirbp.S/MGC64462/mmp11.L/psmb7.2.L/mmp13.S/rnf126.L/mmp9.L/MGC68557/bag6.L/MGC69086/cirbp.L/tceb1.L/gldc.S/spop.L/cpt2.S/pabpc1.L/nthl1.S/gpd1l.L/usp46.S/eno3.L/rnf8.S/nploc4.S/tpi1.S/usp8.L/zfp36l2.S/usp10/ube3a.S/vcp.S/gcat.S/…
GO:0006413	translational initiation	19	0.277692	0.84016	0.680303	1	1	1787	tags=32%, list=27%, signal=23%	100037060/100380998/379633/379753/380037/380444	eif2ak2.L/ncbp2/eif3a.L/eif3m.S/eif3l.L/eif2s1.L
GO:0006446	regulation of translational initiation	19	0.277692	0.84016	0.680303	1	1	1787	tags=32%, list=27%, signal=23%	100037060/100380998/379633/379753/380037/380444	eif2ak2.L/ncbp2/eif3a.L/eif3m.S/eif3l.L/eif2s1.L
GO:0044344	cellular response to fibroblast growth factor stimulus	15	0.294802	0.841993	0.680428	1	1	2198	tags=47%, list=34%, signal=31%	100101279/373669/378562/380302/380441/394225/398103	fgf2/fgf3.S/fgf9.S/zfp36l2.S/ctnnb1.S/flrt3/zfp36l2.L
GO:0071774	response to fibroblast growth factor	15	0.294802	0.841993	0.680428	1	1	2198	tags=47%, list=34%, signal=31%	100101279/373669/378562/380302/380441/394225/398103	fgf2/fgf3.S/fgf9.S/zfp36l2.S/ctnnb1.S/flrt3/zfp36l2.L
GO:1901293	nucleoside phosphate biosynthetic process	32	0.255579	0.854216	0.680498	1	1	1812	tags=34%, list=28%, signal=25%	100036953/100037175/100125228/373580/378610/379191/379818/379924/380285/380347/380485	nmnat1.L/nme3.S/tyms.L/crhr1.2.S/adcy9.L/prpsap1.L/atp5b.S/ak2.S/adsl.L/prps2.S/impdh1.L
GO:0051297	centrosome organization	12	-0.278343	-0.8438	0.680965	1	1	4698	tags=100%, list=72%, signal=28%	394289/398191/398349/431833/431859/431864/431961/432285/445874/446808/496365	rock2.L/chek1.S/aurka-b/ssx2ip.S/sass6.S/stil.L/nde1.S/haus2.L/cep192.L/haus3.L/kiaa0101.S
GO:0050790	regulation of catalytic activity	48	0.224252	0.845127	0.683853	1	1	1808	tags=35%, list=28%, signal=26%	100036887/100137649/373580/373591/373659/379048/379075/379155/379257/379379/379403/379626/379741/379774/380102/380262/380481	ppp1r2.L/ift57.S/crhr1.2.S/lpar1.L/rgn.L/ccnb3.S/ube2s.S/rbm26.S/ctsb.S/azin2.S/lpar1.S/pkmyt1.S/lamtor2.S/cd81.L/cg10992/dusp1.L/plk1.S
GO:0000086	G2/M transition of mitotic cell cycle	13	0.295666	0.809963	0.689382	1	1	2178	tags=46%, list=33%, signal=31%	379048/379436/379766/380481/397933/398049	ccnb3.S/fbxl15.L/ensa/plk1.S/LOC397933/wee1-a
GO:0042127	regulation of cell proliferation	47	-0.195915	-0.868068	0.693966	1	1	593	tags=15%, list=9%, signal=14%	734718/734751/734904/779040/779370/779403	pds5b.L/cnot7.S/rnf10.S/ing1.S/fgfr3.L/MGC154476
GO:0051173	positive regulation of nitrogen compound metabolic process	103	0.205721	0.881054	0.694215	1	1	2270	tags=45%, list=35%, signal=30%	100037168/100158359/100310816/100337573/373580/373653/373732/373738/373819/378497/378589/378689/378787/379115/379116/379219/379264/379484/379520/379627/379657/379703/379761/379896/380076/380228/380239/380241/380302/380387/380452/380469/394224/394375/397837/397845/397942/397954/398000/398065/398093/398103/398118/398176/398191/398220	creb3l2.L/mcidas/znf423.L/hif-1a/crhr1.2.S/crx.L/foxg1.L/tbx5.S/churc1.S/irx2.L/hnf1a.L/wnt5a.S/fzd7.L/zic2.S/ubtf.S/meis3.S/stat3.2.L/cirbp.S/pax2.L/celf3.L/runx1.L/nfe2l1.S/cirbp.L/pabpc1.L/rnf8.S/eif5a.L/nap1l1.S/ldb1.L/zfp36l2.S/celf3.S/mef2a.L/rbm22.S/maml1.L/zic3.L/gli3.L/gata6.S/thra.L/foxi4.2.L/sox2.L/eomes.L/meis3.L/zfp36l2.L/crx.S/nap1l1.L/chek1.S/glis2.S
GO:0010468	regulation of gene expression	470	0.184263	0.916264	0.696138	1	1	2296	tags=42%, list=35%, signal=29%	100036804/100036844/100036884/100036904/100036960/100036977/100037060/100037061/100037139/100037168/100037205/100049112/100049724/100125666/100126604/100126605/100126628/100127308/100127345/100137644/100158283/100158359/100158384/100189566/100191019/100310816/100329123/100335135/100337514/100337515/100337573/100337586/100379090/100379091/100380955/100380998/100381154/373583/373590/373614/373624/3…	taf5.L/sin3b.S/ptcd2.L/LOC100036904/zbtb8a.1.S/batf.L/eif2ak2.L/srrt.S/znf326.S/creb3l2.L/murc.S/mif4gd.L/zyx.S/msx1.L/isl1.L/insm1.L/LOC100126628/rbfox2.L/wtip.L/LOC100137644/znf71.L/mcidas/kmt5a.S/casc3/LOC100191019/znf423.L/tcf7l1-d/smarca4.S/cbfa2t3.L/LOC100337515/hif-1a/pax6.S/tshz1.S/tshz1.L/lhx2/ncbp2/sox5/foxd1.L/hhex.L/rest.S/nkx2-2.S/nkx2-1.L/nog.L/max.L/crx.L/hand1.L/foxg1.L/tbx5.S/pur…
GO:1903047	mitotic cell cycle process	117	0.199553	0.869032	0.696934	1	1	2405	tags=43%, list=37%, signal=27%	100036855/100037115/100101271/100158292/100158384/373805/379048/379075/379272/379305/379436/379622/379624/379766/379785/380068/380182/380219/380262/380433/380450/380481/380598/394299/394307/394319/394376/397737/397743/397767/397799/397800/397840/397933/398032/398049/398099/398119/398191/398203/398219/398234/398254/398318/398349/398396/398418/398428/398454/398492	chtf8.L/fbxo31.S/spc25.L/ska3.L/kmt5a.S/mapre2.S/ccnb3.S/ube2s.S/nsmce2.L/ppp2r2d.L/fbxl15.L/kif2a.L/csnk1a1.L/ensa/cdk1.L/cdc23/smc1a.L/ccne2.L/dusp1.L/mad2l1.S/ube2i.S/plk1.S/ppp1cc/cenpe.S/mad1l1.L/stag2/xtipin/cdc25c.L/ccnb2.S/ppp1cc.L/smc4.L/smc2.L/cycE1/LOC397933/katnb1.L/wee1-a/cdc7.L/cdc25c.S/chek1.S/sept2.L/ttk.S/bub1.L/dusp1-b/kmt5a-b/aurka-b/wee2a/birc5.1.S/nuf2.L/birc5.2.L/smc5.S
GO:0032269	negative regulation of cellular protein metabolic process	35	0.236302	0.830292	0.7	1	1	3088	tags=69%, list=47%, signal=36%	100037061/100137708/100294515/379698/380114/380262/380302/380444/387262/398050/398103/398232/398254/398313/398850/398926/399170/399186/399289/399455/414467/414476/414495/414585	srrt.S/pmepa1.L/spry1.S/bag6.L/fxr1.S/dusp1.L/zfp36l2.S/eif2s1.L/lin28a.S/fxr1.L/zfp36l2.L/LOC398232/dusp1-b/spry2.S/aida.S/bag6.S/akt1.S/dact1.L/cpeb1.L/apc.L/mettl14.S/eif4ebp2.S/rc3h1.L/mastl.L
GO:0008543	fibroblast growth factor receptor signaling pathway	12	0.309673	0.822021	0.7014	1	1	1890	tags=42%, list=29%, signal=30%	100101279/373669/378562/380441/394225	fgf2/fgf3.S/fgf9.S/ctnnb1.S/flrt3
GO:0061025	membrane fusion	12	0.30241	0.815685	0.701783	1	1	165	tags=8%, list=3%, signal=8%	100037063	pld6.S
GO:0051259	protein oligomerization	25	-0.229504	-0.852552	0.704969	1	1	51	tags=8%, list=1%, signal=8%	779437	kcnc3.L
GO:0072528	pyrimidine-containing compound biosynthetic process	12	0.312709	0.817868	0.708333	1	1	376	tags=17%, list=6%, signal=16%	100037175/100125228	nme3.S/tyms.L
GO:0002520	immune system development	23	0.25996	0.825449	0.710949	1	1	2984	tags=65%, list=46%, signal=35%	100036977/373590/373649/380076/380239/380302/398028/398103/398176/398658/398716/399121/399273/399445/403373	batf.L/hhex.L/lyn.L/rnf8.S/nap1l1.S/zfp36l2.S/tal1.S/zfp36l2.L/nap1l1.L/tcf7.S/prmt1.S/prmt1.L/gata2.L/gata3.S/nbn.L
GO:0032784	regulation of DNA-templated transcription, elongation	12	0.307708	0.823613	0.712716	1	1	201	tags=8%, list=3%, signal=8%	100037139	znf326.S
GO:0006812	cation transport	59	0.217238	0.843273	0.714653	1	1	1582	tags=27%, list=24%, signal=21%	100036818/100036827/100049087/100137652/100158446/379185/379345/379374/379457/379459/379618/379725/379818/379892/379920/380054	LOC100036818/ndfip1/slc38a7.L/sco2.S/atp13a1.L/nipal2.S/atp1b3.L/slc13a4.S/atp6v1e1.L/atp4b.S/MGC68606/slc38a10.S/atp5b.S/atp6v0d1.L/atp1b1.S/atp1b2
GO:0031344	regulation of cell projection organization	12	0.301095	0.807352	0.717647	1	1	2859	tags=67%, list=44%, signal=37%	373591/379332/379403/397809/398815/399142/399170/399296	lpar1.L/dcdc2.L/lpar1.S/efna1.L/dpysl2.L/pten.L/akt1.S/cdk5.L
GO:0006066	alcohol metabolic process	22	0.261327	0.817381	0.723188	1	1	2100	tags=41%, list=32%, signal=28%	100036994/100174796/373644/379273/380539/397750/397757/397787/397905	LOC100036994/lipe.L/ldlr.S/dhcr7/degs3.S/hmgcr.L/ldlr.L/ttr.L/impa1
GO:0031324	negative regulation of cellular metabolic process	112	0.198657	0.861864	0.724586	1	1	2388	tags=48%, list=37%, signal=31%	100037061/100126605/100137708/100294515/100337514/100337515/373583/373590/373732/373775/379073/379115/379155/379213/379222/379447/379484/379520/379626/379698/379761/379896/379970/380076/380114/380262/380302/380396/380444/380481/387262/394316/394342/394367/394376/397813/397952/398016/398050/398087/398103/398147/398213/398220/398232/398248/398254/398258/398267/398313/398329/398399/398418/398454	srrt.S/insm1.L/pmepa1.L/spry1.S/cbfa2t3.L/LOC100337515/foxd1.L/hhex.L/foxg1.L/purb.L/hes1.S/zic2.S/rbm26.S/cbfa2t2.L/id3.L/id3.S/cirbp.S/pax2.L/pkmyt1.S/bag6.L/cirbp.L/pabpc1.L/mier1.L/rnf8.S/fxr1.S/dusp1.L/zfp36l2.S/id4.L/eif2s1.L/plk1.S/lin28a.S/foxd5b/elavl2.L/notch1.S/xtipin/hes1.L/elavl2.S/foxd4l1.1.S/fxr1.L/mecp2.S/zfp36l2.L/ctbp2.S/mdfic.S/glis2.S/LOC398232/zbtb33.S/dusp1-b/hes4.S/hes7.1.L…
GO:0044265	cellular macromolecule catabolic process	96	0.201083	0.844322	0.729242	1	1	1968	tags=36%, list=30%, signal=26%	100036785/100037115/100126611/100137618/100189566/100380998/378667/379075/379436/379439/379484/379485/379551/379568/379676/379698/379720/379761/379820/379868/379896/379981/380076/380119/380243/380302/380335/380385/380491/380496/380538/387262/394303/394311/394409	usp3.L/fbxo31.S/cul5.L/rlim.S/casc3/ncbp2/psmb9.L/ube2s.S/fbxl15.L/dnase1l3.L/cirbp.S/MGC64462/psmb7.2.L/rnf126.L/MGC68557/bag6.L/MGC69086/cirbp.L/tceb1.L/spop.L/pabpc1.L/usp46.S/rnf8.S/nploc4.S/usp8.L/zfp36l2.S/usp10/ube3a.S/vcp.S/znrf1.S/skp1.S/lin28a.S/fen1.L/fen1.S/parn.L
GO:0060249	anatomical structure homeostasis	16	0.270281	0.778148	0.729483	1	1	50	tags=6%, list=1%, signal=6%	100036853	rpa2-b
GO:0051169	nuclear transport	19	0.260607	0.786258	0.732087	1	1	3006	tags=74%, list=46%, signal=40%	100380998/379149/379321/379795/380494/398026/398027/398213/398775/399124/399202/399447/407836/407837	ncbp2/snupn.L/ipo7.S/nup58.L/nup155.L/kpna7.S/kpna2/mdfic.S/anp32a.L/zic1.L/pik3r1.L/nup62.L/kpna6.S/imp alpha 4
GO:0010941	regulation of cell death	63	-0.177365	-0.856278	0.732456	1	1	238	tags=10%, list=4%, signal=9%	779040/779175/779245/779346/779403	ing1.S/bnip3l.L/rilpl1.L/rbm5.L/MGC154476
GO:0051172	negative regulation of nitrogen compound metabolic process	90	0.20129	0.845398	0.733496	1	1	2388	tags=50%, list=37%, signal=32%	100037061/100126605/100337514/100337515/373583/373590/373732/373775/379073/379115/379213/379222/379447/379484/379520/379761/379896/379970/380076/380114/380302/380396/380444/380481/387262/394316/394342/394367/394376/397813/397952/398016/398050/398087/398103/398147/398213/398220/398248/398258/398267/398329/398399/398418/398454	srrt.S/insm1.L/cbfa2t3.L/LOC100337515/foxd1.L/hhex.L/foxg1.L/purb.L/hes1.S/zic2.S/cbfa2t2.L/id3.L/id3.S/cirbp.S/pax2.L/cirbp.L/pabpc1.L/mier1.L/rnf8.S/fxr1.S/zfp36l2.S/id4.L/eif2s1.L/plk1.S/lin28a.S/foxd5b/elavl2.L/notch1.S/xtipin/hes1.L/elavl2.S/foxd4l1.1.S/fxr1.L/mecp2.S/zfp36l2.L/ctbp2.S/mdfic.S/glis2.S/zbtb33.S/hes4.S/hes7.1.L/xsox-11/ror2.L/birc5.1.S/birc5.2.L
GO:0042440	pigment metabolic process	11	-0.274664	-0.810838	0.735294	1	1	437	tags=45%, list=7%, signal=42%	447323/494727/734851/779326	alas2.S/ddt.L/bdh2.L/cox10.L
GO:0006461	protein complex assembly	92	0.200111	0.841759	0.736585	1	1	2301	tags=42%, list=35%, signal=28%	100036858/100036872/100037078/100037214/100137640/100137652/100137708/100174800/373613/378534/378574/379075/379530/379599/379612/379673/379845/380021/380084/380100/380126/380239/380283/380331/380366/380491/380575/394341/394342/397787/397825/397895/397952/398006/398022/398176/398211/398222/398272	h2afy.L/LOC100036872/LOC100037078/was.L/cenpp.L/sco2.S/pmepa1.L/LOC100174800/kcnc1.S/kcnb2.S/kcnd3.L/ube2s.S/drc1.L/set.S/trim72.L/tubgcp3.S/arpc1a.S/fga.S/actr3.S/ppp2r1b.S/psmg2.L/nap1l1.S/nup93.S/fgg.L/bcs1l.L/vcp.S/h2afy2.L/hira.S/elavl2.L/ttr.L/fgb.L/gsn.S/elavl2.S/insr.L/igf1r.S/nap1l1.L/kcna4.S/LOC398222/prnp
GO:0070271	protein complex biogenesis	92	0.200111	0.841759	0.736585	1	1	2301	tags=42%, list=35%, signal=28%	100036858/100036872/100037078/100037214/100137640/100137652/100137708/100174800/373613/378534/378574/379075/379530/379599/379612/379673/379845/380021/380084/380100/380126/380239/380283/380331/380366/380491/380575/394341/394342/397787/397825/397895/397952/398006/398022/398176/398211/398222/398272	h2afy.L/LOC100036872/LOC100037078/was.L/cenpp.L/sco2.S/pmepa1.L/LOC100174800/kcnc1.S/kcnb2.S/kcnd3.L/ube2s.S/drc1.L/set.S/trim72.L/tubgcp3.S/arpc1a.S/fga.S/actr3.S/ppp2r1b.S/psmg2.L/nap1l1.S/nup93.S/fgg.L/bcs1l.L/vcp.S/h2afy2.L/hira.S/elavl2.L/ttr.L/fgb.L/gsn.S/elavl2.S/insr.L/igf1r.S/nap1l1.L/kcna4.S/LOC398222/prnp
GO:0010033	response to organic substance	91	0.203077	0.848084	0.739927	1	1	2031	tags=34%, list=31%, signal=24%	100037050/100037061/100037168/100101279/100137708/100310816/100337601/373579/373580/373646/373649/373666/373669/373772/378562/378633/379187/379436/379500/379664/379741/379965/380302/380441/380491/387262/394225/394331/394401/394425/397780	LOC100037050/srrt.S/creb3l2.L/fgf2/pmepa1.L/znf423.L/smad8a/kit.L/crhr1.2.S/nog.L/lyn.L/trh.S/fgf3.S/kit.S/fgf9.S/smad3.L/prkra.L/fbxl15.L/MGC64596/smad1.L/lamtor2.S/mtmr4.L/zfp36l2.S/ctnnb1.S/vcp.S/lin28a.S/flrt3/smad7.L/bambi.L/gnaq.L/trh.L
GO:0022613	ribonucleoprotein complex biogenesis	48	0.215271	0.82028	0.742934	1	1	1725	tags=33%, list=27%, signal=25%	100037126/100049738/100049749/379128/379182/379343/379385/379395/379633/379753/379761/379964/380037/380050/380249/380321	wdr36.L/nop10.S/sbds.S/rsl24d1.S/MGC53677/srsf10.S/MGC53182/utp6.L/eif3a.L/eif3m.S/cirbp.L/bxdc5/eif3l.L/bop1.L/pes1.S/dcaf13.L
GO:0006022	aminoglycan metabolic process	14	-0.251156	-0.800005	0.743169	1	1	4875	tags=71%, list=75%, signal=18%	443929/444170/444275/444328/444363/447542/494860/495168/496035	extl2.L/chit1.S/MGC80904/ndnf.L/xylt1.L/extl3.L/lyg2.S/itih2.S/pglyrp1.L
GO:0008610	lipid biosynthetic process	47	0.218352	0.807127	0.746753	1	1	635	tags=11%, list=10%, signal=10%	100036774/100037114/100049104/100158362/100190774	cyp17a1.L/LOC100037114/ggps1.L/pi4k2a.L/ptdss2.L
GO:0040008	regulation of growth	19	0.260053	0.780148	0.746988	1	1	1568	tags=32%, list=24%, signal=24%	373662/373738/379492/379598/379972/380030	nov.L/tbx5.S/gap43.L/cyr61.S/ing3.L/gap43.S
GO:0051254	positive regulation of RNA metabolic process	90	0.199827	0.839112	0.750302	1	1	2270	tags=46%, list=35%, signal=30%	100037168/100158359/100310816/100337573/373653/373732/373738/373819/378497/378589/378689/378787/379115/379116/379219/379264/379520/379627/379657/379703/379896/380239/380241/380302/380387/380452/380469/394224/394375/397837/397845/397942/397954/398000/398065/398093/398103/398118/398176/398191/398220	creb3l2.L/mcidas/znf423.L/hif-1a/crx.L/foxg1.L/tbx5.S/churc1.S/irx2.L/hnf1a.L/wnt5a.S/fzd7.L/zic2.S/ubtf.S/meis3.S/stat3.2.L/pax2.L/celf3.L/runx1.L/nfe2l1.S/pabpc1.L/nap1l1.S/ldb1.L/zfp36l2.S/celf3.S/mef2a.L/rbm22.S/maml1.L/zic3.L/gli3.L/gata6.S/thra.L/foxi4.2.L/sox2.L/eomes.L/meis3.L/zfp36l2.L/crx.S/nap1l1.L/chek1.S/glis2.S
GO:0010557	positive regulation of macromolecule biosynthetic process	84	0.201535	0.837953	0.752427	1	1	2270	tags=45%, list=35%, signal=30%	100037168/100158359/100310816/100337573/373653/373732/373738/373819/378497/378589/378689/378787/379115/379116/379219/379264/379484/379520/379657/379703/379761/380228/380239/380241/380452/394224/394375/397837/397845/397942/397954/398000/398065/398093/398118/398176/398191/398220	creb3l2.L/mcidas/znf423.L/hif-1a/crx.L/foxg1.L/tbx5.S/churc1.S/irx2.L/hnf1a.L/wnt5a.S/fzd7.L/zic2.S/ubtf.S/meis3.S/stat3.2.L/cirbp.S/pax2.L/runx1.L/nfe2l1.S/cirbp.L/eif5a.L/nap1l1.S/ldb1.L/mef2a.L/maml1.L/zic3.L/gli3.L/gata6.S/thra.L/foxi4.2.L/sox2.L/eomes.L/meis3.L/crx.S/nap1l1.L/chek1.S/glis2.S
GO:0006259	DNA metabolic process	152	0.194129	0.868333	0.753073	1	1	2520	tags=45%, list=39%, signal=28%	100036853/100036977/100037063/100037159/100037211/100049743/100127348/100158359/100158435/100316923/373628/378605/379068/379165/379232/379272/379439/379485/379577/379699/379793/379797/379850/380056/380076/380182/380190/380282/380335/380369/380403/380414/380491/394303/394311/394376/397790/397814/397843/397851/397915/397923/397937/397973/397978/398019/398024/398081/398191/398192/398196/398197/39820…	rpa2-b/batf.L/pld6.S/ssbp1.S/rag2.S/tdp2.S/esco1.L/mcidas/nsmce4a.L/rev3l.L/blm.S/htr1a.L/inip.S/taok1.S/pms1.S/nsmce2.L/dnase1l3.L/MGC64462/xrcc3.L/mcm5.S/pold2.L/ube2t.S/mcm3/rbbp7.L/rnf8.S/smc1a.L/ercc1.L/mcm6.2.S/usp10/rfc5.L/xrcc1.L/mcm7.L/vcp.S/fen1.L/fen1.S/xtipin/xpa.L/xcen/mcm4.S/polg.L/ssbp1.L/orc4.L/rpa1.L/polb.S/lig1.S/ddx4.L/cdt1.L/cdc45.L/chek1.S/clspn.S/mcm10.L/atr.L/pola1.S/ruvbl2…
GO:0048285	organelle fission	114	0.196184	0.847086	0.754427	1	1	2405	tags=43%, list=37%, signal=28%	100036855/100037063/100101271/100158292/100158384/373805/379075/379244/379272/379305/379622/379624/379698/379716/379766/379785/379875/380068/380182/380262/380433/380450/380481/380598/394299/394307/394319/394376/397737/397743/397767/397799/397800/398012/398019/398032/398049/398119/398191/398203/398234/398254/398318/398349/398396/398418/398428/398454/398492	chtf8.L/pld6.S/spc25.L/ska3.L/kmt5a.S/mapre2.S/ube2s.S/MGC53884/nsmce2.L/ppp2r2d.L/kif2a.L/csnk1a1.L/bag6.L/pex11b.S/ensa/cdk1.L/dnm1l.S/cdc23/smc1a.L/dusp1.L/mad2l1.S/ube2i.S/plk1.S/ppp1cc/cenpe.S/mad1l1.L/stag2/xtipin/cdc25c.L/ccnb2.S/ppp1cc.L/smc4.L/smc2.L/spdyc.S/ddx4.L/katnb1.L/wee1-a/cdc25c.S/chek1.S/sept2.L/bub1.L/dusp1-b/kmt5a-b/aurka-b/wee2a/birc5.1.S/nuf2.L/birc5.2.L/smc5.S
GO:0044257	cellular protein catabolic process	69	0.208061	0.834899	0.755332	1	1	1843	tags=33%, list=28%, signal=24%	100036785/100037115/100126611/100137618/378667/379075/379436/379551/379568/379676/379698/379720/379820/379868/379981/380076/380119/380243/380335/380385/380491/380496/380538	usp3.L/fbxo31.S/cul5.L/rlim.S/psmb9.L/ube2s.S/fbxl15.L/psmb7.2.L/rnf126.L/MGC68557/bag6.L/MGC69086/tceb1.L/spop.L/usp46.S/rnf8.S/nploc4.S/usp8.L/usp10/ube3a.S/vcp.S/znrf1.S/skp1.S
GO:0016569	chromatin modification	25	0.237926	0.77736	0.756028	1	1	8	tags=4%, list=0%, signal=4%	100036785	usp3.L
GO:0016570	histone modification	25	0.237926	0.77736	0.756028	1	1	8	tags=4%, list=0%, signal=4%	100036785	usp3.L
GO:0007018	microtubule-based movement	15	0.279768	0.785156	0.758675	1	1	2254	tags=53%, list=35%, signal=35%	100049099/373792/379622/394299/394322/397798/397867/398202	dynlrb2.L/kif19.S/kif2a.L/cenpe.S/kifc1.L/pcm1.L/kif3b.S/dync1li1.S
GO:0007265	Ras protein signal transduction	30	0.231879	0.777605	0.758916	1	1	1591	tags=27%, list=24%, signal=20%	100037205/100158344/100294515/373591/379403/379901/380042/380067	murc.S/kalrn.L/spry1.S/lpar1.L/lpar1.S/abr.L/shoc2.S/net1.L
GO:1901615	organic hydroxy compound metabolic process	30	0.234087	0.787554	0.759547	1	1	2100	tags=43%, list=32%, signal=29%	100036994/100174796/373644/379273/379402/379424/380184/380539/387560/397750/397757/397787/397905	LOC100036994/lipe.L/ldlr.S/dhcr7/MGC53924/MGC64389/tyrp1.L/degs3.S/tph1.S/hmgcr.L/ldlr.L/ttr.L/impa1
GO:0030097	hemopoiesis	20	0.253237	0.776689	0.759883	1	1	2524	tags=50%, list=39%, signal=31%	100036977/373590/373649/380239/380302/398028/398103/398176/398658/398716	batf.L/hhex.L/lyn.L/nap1l1.S/zfp36l2.S/tal1.S/zfp36l2.L/nap1l1.L/tcf7.S/prmt1.S
GO:0048534	hematopoietic or lymphoid organ development	20	0.253237	0.776689	0.759883	1	1	2524	tags=50%, list=39%, signal=31%	100036977/373590/373649/380239/380302/398028/398103/398176/398658/398716	batf.L/hhex.L/lyn.L/nap1l1.S/zfp36l2.S/tal1.S/zfp36l2.L/nap1l1.L/tcf7.S/prmt1.S
GO:0006644	phospholipid metabolic process	34	-0.206322	-0.836446	0.76	1	1	2175	tags=50%, list=33%, signal=33%	446638/446720/447000/447155/447215/447254/447319/447513/447532/447552/495497/496083/734343/779111/779154/779273	pgs1.S/pi4ka.S/bpnt1.L/pemt.L/plpp3.S/pigs.L/plpp3.L/agpat1.L/inpp5a.1.S/pigx.L/mboat7.L/pigf.S/tmem55a.L/serinc1.S/ptdss1.S/mppe1.L
GO:0043604	amide biosynthetic process	115	0.19763	0.851656	0.761416	1	1	1907	tags=35%, list=29%, signal=25%	100037060/100049112/100049136/100049719/100101304/100101334/100126616/100137680/100158393/100189566/100380998/379198/379241/379413/379484/379623/379633/379670/379675/379753/379761/379896/380033/380037/380105/380114/380179/380228/380271/380302/380313/380325/380337/380438/380444/380489/380520/380539/387327/394293	eif2ak2.L/mif4gd.L/LOC100049136/LOC100049719/sepsecs.L/LOC100101334/mrpl32.L/pdf.S/mrps16.L/casc3/ncbp2/arg2.S/pars2.L/rpl37a.L/cirbp.S/igf2bp3.S/eif3a.L/qars.S/mars/eif3m.S/cirbp.L/pabpc1.L/rpl3.L/eif3l.L/gclm.L/fxr1.S/sars.L/eif5a.L/farsb.L/zfp36l2.S/rpl30.S/kars.L/mrps12.L/yars.L/eif2s1.L/rps19.S/rpl35a.L/degs3.S/mknk1.S/igf2bp3.L
GO:0072657	protein localization to membrane	15	-0.24134	-0.78115	0.764205	1	1	2244	tags=67%, list=35%, signal=44%	446477/446595/446760/447752/495049/495190/495366/734492/779245	pex26.L/srp9.L/mff.S/efr3a.L/srp19.L/blzf1.L/tesc.L/timm10.L/rilpl1.L
GO:0090150	establishment of protein localization to membrane	15	-0.24134	-0.78115	0.764205	1	1	2244	tags=67%, list=35%, signal=44%	446477/446595/446760/447752/495049/495190/495366/734492/779245	pex26.L/srp9.L/mff.S/efr3a.L/srp19.L/blzf1.L/tesc.L/timm10.L/rilpl1.L
GO:0010876	lipid localization	15	0.261097	0.749841	0.76702	1	1	2018	tags=40%, list=31%, signal=28%	373580/373644/380004/380278/380548/397757	crhr1.2.S/ldlr.S/osbpl2.L/esyt2.S/tmem30a.L/ldlr.L
GO:0055085	transmembrane transport	63	-0.17506	-0.851763	0.768473	1	1	1762	tags=30%, list=27%, signal=22%	447516/447523/494790/494838/495171/495236/495366/495984/496002/496238/734359/734429/734492/734627/779116/779157/779272/779440	timm44.S/slc5a2.L/chchd4.S/timm21.L/slc25a17.S/mfsd10.L/tesc.L/slc25a32.L/slc25a42.S/slc16a13.L/atp6v1h.L/slc45a2.L/timm10.L/atp6v1a.L/klhl24.S/slc12a9.L/atp6v1b1.L/slc25a21.L
GO:0033043	regulation of organelle organization	56	0.206454	0.798847	0.773902	1	1	2289	tags=38%, list=35%, signal=25%	100036872/100037214/100158292/373591/379165/379272/379332/379403/379845/380068/380084/380262/380433/380531/394289/394307/397895/398049/398191/398234/398254	LOC100036872/was.L/ska3.L/lpar1.L/taok1.S/nsmce2.L/dcdc2.L/lpar1.S/arpc1a.S/cdc23/actr3.S/dusp1.L/mad2l1.S/stmn4/rock2.L/mad1l1.L/gsn.S/wee1-a/chek1.S/bub1.L/dusp1-b
GO:0006508	proteolysis	91	-0.164345	-0.851914	0.77439	1	1	947	tags=20%, list=15%, signal=17%	733154/733235/734287/734319/734327/734447/734481/734596/734802/734819/734823/735103/735163/735197/735204/779202/779300	uchl5.L/xiap.L/chfr.S/anapc10.S/tnfaip1.L/usp12.L/MGC115064/MGC115579/MGC131147/sec11c.L/otub1.L/dtl.S/cul4b.S/eny2.L/uchl1.L/usp10.S/yod1.L
GO:0043543	protein acylation	13	-0.247219	-0.77021	0.776119	1	1	1655	tags=46%, list=25%, signal=34%	494983/495052/495304/735057/735097	zdhhc8.S/LOC495052/ing5.L/atat1.S/meaf6.S
GO:0009894	regulation of catabolic process	17	0.264795	0.767941	0.776946	1	1	2342	tags=47%, list=36%, signal=30%	379379/379484/379698/379761/379896/380302/398103/398371	azin2.S/cirbp.S/bag6.L/cirbp.L/pabpc1.L/zfp36l2.S/zfp36l2.L/psmd2
GO:1901698	response to nitrogen compound	20	0.248157	0.772005	0.776957	1	1	2257	tags=45%, list=35%, signal=29%	100037061/373580/379187/379500/379741/387262/394425/398006/398206	srrt.S/crhr1.2.S/prkra.L/MGC64596/lamtor2.S/lin28a.S/gnaq.L/insr.L/p2rx4.L
GO:0006913	nucleocytoplasmic transport	18	0.254584	0.756781	0.777429	1	1	3006	tags=72%, list=46%, signal=39%	100380998/379149/379321/379795/380494/398026/398027/398213/398775/399124/399202/407836/407837	ncbp2/snupn.L/ipo7.S/nup58.L/nup155.L/kpna7.S/kpna2/mdfic.S/anp32a.L/zic1.L/pik3r1.L/kpna6.S/imp alpha 4
GO:0030203	glycosaminoglycan metabolic process	13	-0.251117	-0.772383	0.778364	1	1	4875	tags=69%, list=75%, signal=17%	443929/444275/444328/444363/447542/494860/495168/496035	extl2.L/MGC80904/ndnf.L/xylt1.L/extl3.L/lyg2.S/itih2.S/pglyrp1.L
GO:0035295	tube development	26	-0.206001	-0.817357	0.780255	1	1	781	tags=19%, list=12%, signal=17%	734194/734218/734219/735210	shroom3.L/sdc4.S/sdc4.L/rfx2.S
GO:0006732	coenzyme metabolic process	40	-0.186476	-0.806773	0.78125	1	1	1110	tags=25%, list=17%, signal=21%	496367/733404/734369/734408/734563/734577/735059/735186/779372	LOC496367/coq9.L/mocs3.L/enoph1.S/coq5.L/mat2b.L/MGC85013/pipox.L/gphn.L
GO:0007283	spermatogenesis	14	0.267419	0.756327	0.781499	1	1	2633	tags=64%, list=40%, signal=38%	100037063/379074/379698/380076/380239/398019/398176/398812/398926	pld6.S/hmgb2.S/bag6.L/rnf8.S/nap1l1.S/ddx4.L/nap1l1.L/meig1.S/bag6.S
GO:0048232	male gamete generation	14	0.267419	0.756327	0.781499	1	1	2633	tags=64%, list=40%, signal=38%	100037063/379074/379698/380076/380239/398019/398176/398812/398926	pld6.S/hmgb2.S/bag6.L/rnf8.S/nap1l1.S/ddx4.L/nap1l1.L/meig1.S/bag6.S
GO:0007186	G-protein coupled receptor signaling pathway	45	-0.181883	-0.820491	0.782101	1	1	1004	tags=20%, list=15%, signal=17%	595043/734177/734246/734690/734922/735203/779103/779438	gng12.L/p2ry11.L/gng7.S/rgs6.S/gna14.S/MGC132043/gna11/gnai2.S
GO:0098655	cation transmembrane transport	16	-0.23575	-0.780488	0.782235	1	1	682	tags=38%, list=10%, signal=34%	447489/495366/734359/734627/779272	atp6v0d2.L/tesc.L/atp6v1h.L/atp6v1a.L/atp6v1b1.L
GO:0098662	inorganic cation transmembrane transport	16	-0.23575	-0.780488	0.782235	1	1	682	tags=38%, list=10%, signal=34%	447489/495366/734359/734627/779272	atp6v0d2.L/tesc.L/atp6v1h.L/atp6v1a.L/atp6v1b1.L
GO:0006403	RNA localization	28	-0.202201	-0.786515	0.782468	1	1	678	tags=18%, list=10%, signal=16%	734567/734650/734923/735197	fyttd1.S/seh1l.L/qki.S/eny2.L
GO:0098813	nuclear chromosome segregation	33	0.22448	0.77203	0.783448	1	1	2718	tags=58%, list=42%, signal=34%	100036855/100127348/379272/379698/380068/380182/380262/380433/394299/394307/397799/397800/398234/398254/398492/398742/398926/398985/399092	chtf8.L/esco1.L/nsmce2.L/bag6.L/cdc23/smc1a.L/dusp1.L/mad2l1.S/cenpe.S/mad1l1.L/smc4.L/smc2.L/bub1.L/dusp1-b/smc5.S/ncapd3.L/bag6.S/mapk1.S/smc3.S
GO:0045935	positive regulation of nucleobase-containing compound metabolic process	99	0.194272	0.82607	0.787336	1	1	2270	tags=43%, list=35%, signal=29%	100037168/100158359/100310816/100337573/373580/373653/373732/373738/373819/378497/378589/378689/378787/379115/379116/379219/379264/379520/379627/379657/379703/379896/380076/380239/380241/380302/380387/380452/380469/394224/394375/397837/397845/397942/397954/398000/398065/398093/398103/398118/398176/398191/398220	creb3l2.L/mcidas/znf423.L/hif-1a/crhr1.2.S/crx.L/foxg1.L/tbx5.S/churc1.S/irx2.L/hnf1a.L/wnt5a.S/fzd7.L/zic2.S/ubtf.S/meis3.S/stat3.2.L/pax2.L/celf3.L/runx1.L/nfe2l1.S/pabpc1.L/rnf8.S/nap1l1.S/ldb1.L/zfp36l2.S/celf3.S/mef2a.L/rbm22.S/maml1.L/zic3.L/gli3.L/gata6.S/thra.L/foxi4.2.L/sox2.L/eomes.L/meis3.L/zfp36l2.L/crx.S/nap1l1.L/chek1.S/glis2.S
GO:0051049	regulation of transport	26	0.236216	0.760448	0.787923	1	1	1231	tags=23%, list=19%, signal=19%	100036805/100037133/100380998/373580/378605/379379	golph3l.L/gapvd1.S/ncbp2/crhr1.2.S/htr1a.L/azin2.S
GO:0051171	regulation of nitrogen compound metabolic process	476	0.177015	0.880041	0.788032	1	1	2296	tags=41%, list=35%, signal=29%	100036804/100036844/100036884/100036904/100036960/100036977/100037060/100037061/100037139/100037168/100037205/100049112/100049724/100125666/100126604/100126605/100126628/100127308/100127345/100127348/100137644/100158283/100158359/100158384/100189566/100191019/100310816/100329123/100335135/100337514/100337515/100337573/100337586/100379090/100379091/100380955/100380998/100381154/373580/373583/37359…	taf5.L/sin3b.S/ptcd2.L/LOC100036904/zbtb8a.1.S/batf.L/eif2ak2.L/srrt.S/znf326.S/creb3l2.L/murc.S/mif4gd.L/zyx.S/msx1.L/isl1.L/insm1.L/LOC100126628/rbfox2.L/wtip.L/esco1.L/LOC100137644/znf71.L/mcidas/kmt5a.S/casc3/LOC100191019/znf423.L/tcf7l1-d/smarca4.S/cbfa2t3.L/LOC100337515/hif-1a/pax6.S/tshz1.S/tshz1.L/lhx2/ncbp2/sox5/crhr1.2.S/foxd1.L/hhex.L/rest.S/nkx2-2.S/nkx2-1.L/nog.L/max.L/crx.L/hand1.L/…
GO:0071705	nitrogen compound transport	37	0.217125	0.773317	0.788752	1	1	2035	tags=41%, list=31%, signal=28%	100049087/100189566/100380998/373580/373781/379149/379379/379623/379725/380020/380283/380360/394293/397707/397787	slc38a7.L/casc3/ncbp2/crhr1.2.S/vip.L/snupn.L/azin2.S/igf2bp3.S/slc38a10.S/slc7a3.L/nup93.S/thoc5.S/igf2bp3.L/ahctf1.L/ttr.L
GO:0061024	membrane organization	51	-0.179259	-0.830445	0.789916	1	1	2244	tags=45%, list=35%, signal=30%	446487/446560/446595/446602/446698/446733/446760/447546/447583/447752/494746/495049/495190/495314/495366/734492/734740/734883/734884/734941/779162/779245	cul3.L/spast.S/srp9.L/MGC81773/stx2.L/reep4.S/mff.S/vps4a.L/myrf.L/efr3a.L/slc25a46.L/srp19.L/blzf1.L/mfn1.S/tesc.L/timm10.L/stx18.L/stx5.S/sec16a.L/baiap2l1.L/ctdnep1.S/rilpl1.L
GO:0006511	ubiquitin-dependent protein catabolic process	63	0.201043	0.798194	0.791139	1	1	1843	tags=32%, list=28%, signal=23%	100036785/100037115/100126611/100137618/379075/379436/379568/379676/379698/379820/379868/379981/380076/380119/380243/380335/380385/380491/380496/380538	usp3.L/fbxo31.S/cul5.L/rlim.S/ube2s.S/fbxl15.L/rnf126.L/MGC68557/bag6.L/tceb1.L/spop.L/usp46.S/rnf8.S/nploc4.S/usp8.L/usp10/ube3a.S/vcp.S/znrf1.S/skp1.S
GO:0010558	negative regulation of macromolecule biosynthetic process	82	0.196956	0.815666	0.79203	1	1	2388	tags=51%, list=37%, signal=33%	100037061/100126605/100337514/100337515/373583/373590/373732/373775/379073/379115/379213/379222/379447/379520/379970/380076/380114/380302/380396/380444/380481/387262/394316/394342/394367/394376/397813/397952/398016/398050/398087/398103/398147/398213/398220/398248/398258/398267/398329/398399/398418/398454	srrt.S/insm1.L/cbfa2t3.L/LOC100337515/foxd1.L/hhex.L/foxg1.L/purb.L/hes1.S/zic2.S/cbfa2t2.L/id3.L/id3.S/pax2.L/mier1.L/rnf8.S/fxr1.S/zfp36l2.S/id4.L/eif2s1.L/plk1.S/lin28a.S/foxd5b/elavl2.L/notch1.S/xtipin/hes1.L/elavl2.S/foxd4l1.1.S/fxr1.L/mecp2.S/zfp36l2.L/ctbp2.S/mdfic.S/glis2.S/zbtb33.S/hes4.S/hes7.1.L/xsox-11/ror2.L/birc5.1.S/birc5.2.L
GO:2000113	negative regulation of cellular macromolecule biosynthetic process	82	0.196956	0.815666	0.79203	1	1	2388	tags=51%, list=37%, signal=33%	100037061/100126605/100337514/100337515/373583/373590/373732/373775/379073/379115/379213/379222/379447/379520/379970/380076/380114/380302/380396/380444/380481/387262/394316/394342/394367/394376/397813/397952/398016/398050/398087/398103/398147/398213/398220/398248/398258/398267/398329/398399/398418/398454	srrt.S/insm1.L/cbfa2t3.L/LOC100337515/foxd1.L/hhex.L/foxg1.L/purb.L/hes1.S/zic2.S/cbfa2t2.L/id3.L/id3.S/pax2.L/mier1.L/rnf8.S/fxr1.S/zfp36l2.S/id4.L/eif2s1.L/plk1.S/lin28a.S/foxd5b/elavl2.L/notch1.S/xtipin/hes1.L/elavl2.S/foxd4l1.1.S/fxr1.L/mecp2.S/zfp36l2.L/ctbp2.S/mdfic.S/glis2.S/zbtb33.S/hes4.S/hes7.1.L/xsox-11/ror2.L/birc5.1.S/birc5.2.L
GO:0008283	cell proliferation	59	0.208909	0.799808	0.792308	1	1	2318	tags=46%, list=36%, signal=30%	100037060/100037061/100049749/100294515/373649/373672/373732/373738/373775/378493/378605/379067/379774/380249/380319/380519/394376/394418/397701/397782/397913/398181/398200/398232/398258/398266/398313	eif2ak2.L/srrt.S/sbds.S/spry1.S/lyn.L/kras.L/foxg1.L/tbx5.S/purb.L/pak3.L/htr1a.L/MGC52780/cd81.L/pes1.S/ndrg1.S/btg1.S/xtipin/fgfr1.L/fgfr4.L/xfgfra2/btg4.S/fgfr4.S/pola1.S/LOC398232/hes4.S/ing2.L/spry2.S
GO:1901575	organic substance catabolic process	165	0.182414	0.830666	0.793757	1	1	1978	tags=33%, list=30%, signal=24%	100036785/100036846/100036900/100037063/100037115/100037216/100125662/100126611/100137618/100174796/100189566/100380998/378667/379075/379079/379254/379370/379379/379436/379439/379484/379485/379551/379568/379676/379698/379720/379761/379820/379833/379868/379893/379896/379941/379962/379981/380038/380076/380119/380168/380243/380302/380335/380385/380491/380495/380496/380538/380561/387262/394303/394311…	usp3.L/hk2.L/pnlip/pld6.S/fbxo31.S/hibch.L/hal.2.L/cul5.L/rlim.S/lipe.L/casc3/ncbp2/psmb9.L/ube2s.S/eno1.L/xaldb/psmc3.S/azin2.S/fbxl15.L/dnase1l3.L/cirbp.S/MGC64462/psmb7.2.L/rnf126.L/MGC68557/bag6.L/MGC69086/cirbp.L/tceb1.L/gldc.S/spop.L/cpt2.S/pabpc1.L/nthl1.S/gpd1l.L/usp46.S/eno3.L/rnf8.S/nploc4.S/tpi1.S/usp8.L/zfp36l2.S/usp10/ube3a.S/vcp.S/gcat.S/znrf1.S/skp1.S/pla2g4a.L/lin28a.S/fen1.L/fen1…
GO:0060429	epithelium development	44	0.212679	0.781309	0.794737	1	1	2300	tags=48%, list=35%, signal=31%	100101299/100126605/100158359/373738/378493/378497/378787/379067/379326/379416/379537/380519/394225/394316/397706/398016/398078/398103/398258/398267/398271	ube2d4.L/insm1.L/mcidas/tbx5.S/pak3.L/irx2.L/fzd7.L/MGC52780/rhoc.L/rhoa.L/aplnr.S/btg1.S/flrt3/foxd5b/wnt4.S/foxd4l1.1.S/foxb1.S/zfp36l2.L/hes4.S/hes7.1.L/vangl2.L
GO:0006730	one-carbon metabolic process	11	-0.258067	-0.766042	0.795014	1	1	2237	tags=64%, list=34%, signal=42%	446816/447193/447361/503669/503682/734577	ca13.L/shmt2.L/ahcyl2.S/ahcy.L/ahcy.S/mat2b.L
GO:0048729	tissue morphogenesis	30	-0.196995	-0.793341	0.79538	1	1	781	tags=20%, list=12%, signal=18%	734193/734194/734218/734219/735210	intu.S/shroom3.L/sdc4.S/sdc4.L/rfx2.S
GO:0051253	negative regulation of RNA metabolic process	69	0.201646	0.810282	0.797452	1	1	2388	tags=54%, list=37%, signal=34%	100126605/100337514/100337515/373583/373590/373732/373775/379073/379115/379213/379222/379447/379484/379520/379761/379896/379970/380076/380396/380481/394316/394342/394367/397813/397952/398016/398087/398147/398213/398220/398248/398258/398267/398329/398399/398418/398454	insm1.L/cbfa2t3.L/LOC100337515/foxd1.L/hhex.L/foxg1.L/purb.L/hes1.S/zic2.S/cbfa2t2.L/id3.L/id3.S/cirbp.S/pax2.L/cirbp.L/pabpc1.L/mier1.L/rnf8.S/id4.L/plk1.S/foxd5b/elavl2.L/notch1.S/hes1.L/elavl2.S/foxd4l1.1.S/mecp2.S/ctbp2.S/mdfic.S/glis2.S/zbtb33.S/hes4.S/hes7.1.L/xsox-11/ror2.L/birc5.1.S/birc5.2.L
GO:0009891	positive regulation of biosynthetic process	89	0.194525	0.811625	0.79878	1	1	2270	tags=45%, list=35%, signal=30%	100037168/100158359/100310816/100337573/373580/373653/373732/373738/373819/378497/378589/378689/378787/379115/379116/379219/379264/379484/379520/379657/379703/379761/380228/380239/380241/380452/380569/394224/394375/397837/397845/397942/397954/398000/398065/398093/398118/398176/398191/398220	creb3l2.L/mcidas/znf423.L/hif-1a/crhr1.2.S/crx.L/foxg1.L/tbx5.S/churc1.S/irx2.L/hnf1a.L/wnt5a.S/fzd7.L/zic2.S/ubtf.S/meis3.S/stat3.2.L/cirbp.S/pax2.L/runx1.L/nfe2l1.S/cirbp.L/eif5a.L/nap1l1.S/ldb1.L/mef2a.L/cnep1r1.L/maml1.L/zic3.L/gli3.L/gata6.S/thra.L/foxi4.2.L/sox2.L/eomes.L/meis3.L/crx.S/nap1l1.L/chek1.S/glis2.S
GO:0031328	positive regulation of cellular biosynthetic process	89	0.194525	0.811625	0.79878	1	1	2270	tags=45%, list=35%, signal=30%	100037168/100158359/100310816/100337573/373580/373653/373732/373738/373819/378497/378589/378689/378787/379115/379116/379219/379264/379484/379520/379657/379703/379761/380228/380239/380241/380452/380569/394224/394375/397837/397845/397942/397954/398000/398065/398093/398118/398176/398191/398220	creb3l2.L/mcidas/znf423.L/hif-1a/crhr1.2.S/crx.L/foxg1.L/tbx5.S/churc1.S/irx2.L/hnf1a.L/wnt5a.S/fzd7.L/zic2.S/ubtf.S/meis3.S/stat3.2.L/cirbp.S/pax2.L/runx1.L/nfe2l1.S/cirbp.L/eif5a.L/nap1l1.S/ldb1.L/mef2a.L/cnep1r1.L/maml1.L/zic3.L/gli3.L/gata6.S/thra.L/foxi4.2.L/sox2.L/eomes.L/meis3.L/crx.S/nap1l1.L/chek1.S/glis2.S
GO:0007051	spindle organization	11	-0.255968	-0.745921	0.798851	1	1	4843	tags=64%, list=74%, signal=16%	444883/444884/445874/446560/446808/495279	cdca9.S/cdca8.L/cep192.L/spast.S/haus3.L/tnks.L
GO:0006473	protein acetylation	11	-0.254629	-0.742848	0.802228	1	1	1655	tags=45%, list=25%, signal=34%	495052/495304/735057/735097	LOC495052/ing5.L/atat1.S/meaf6.S
GO:0031329	regulation of cellular catabolic process	12	0.275201	0.719966	0.802528	1	1	1717	tags=42%, list=26%, signal=31%	379484/379698/379761/379896/380302	cirbp.S/bag6.L/cirbp.L/pabpc1.L/zfp36l2.S
GO:0044085	cellular component biogenesis	209	0.177685	0.834157	0.806243	1	1	2271	tags=36%, list=35%, signal=24%	100036788/100036799/100036858/100036872/100037063/100037078/100037126/100037214/100049738/100049749/100125665/100137640/100137642/100137652/100137708/100158359/100174800/373591/373613/378534/378574/379075/379128/379182/379332/379343/379385/379395/379403/379530/379599/379612/379633/379673/379698/379753/379761/379806/379845/379866/379964/380021/380037/380050/380084/380100/380126/380196/380239/38024…	bbof1.L/tsga14/h2afy.L/LOC100036872/pld6.S/LOC100037078/wdr36.L/was.L/nop10.S/sbds.S/capn3.L/cenpp.L/tmem237.L/sco2.S/pmepa1.L/mcidas/LOC100174800/lpar1.L/kcnc1.S/kcnb2.S/kcnd3.L/ube2s.S/rsl24d1.S/MGC53677/dcdc2.L/srsf10.S/MGC53182/utp6.L/lpar1.S/drc1.L/set.S/trim72.L/eif3a.L/tubgcp3.S/bag6.L/eif3m.S/cirbp.L/dbnl/arpc1a.S/cav3.2.S/bxdc5/fga.S/eif3l.L/bop1.L/actr3.S/ppp2r1b.S/psmg2.L/chd4.L/nap1l1…
GO:0043043	peptide biosynthetic process	112	0.189611	0.814533	0.806415	1	1	1907	tags=34%, list=29%, signal=24%	100037060/100049112/100049136/100049719/100101304/100101334/100126616/100137680/100158393/100189566/100380998/379241/379413/379484/379623/379633/379670/379675/379753/379761/379896/380033/380037/380105/380114/380179/380228/380271/380302/380313/380325/380337/380438/380444/380489/380520/387327/394293	eif2ak2.L/mif4gd.L/LOC100049136/LOC100049719/sepsecs.L/LOC100101334/mrpl32.L/pdf.S/mrps16.L/casc3/ncbp2/pars2.L/rpl37a.L/cirbp.S/igf2bp3.S/eif3a.L/qars.S/mars/eif3m.S/cirbp.L/pabpc1.L/rpl3.L/eif3l.L/gclm.L/fxr1.S/sars.L/eif5a.L/farsb.L/zfp36l2.S/rpl30.S/kars.L/mrps12.L/yars.L/eif2s1.L/rps19.S/rpl35a.L/mknk1.S/igf2bp3.L
GO:0016192	vesicle-mediated transport	115	-0.161011	-0.886423	0.808511	1	1	1602	tags=27%, list=25%, signal=21%	494712/494730/494752/495040/495063/495108/495128/495185/495255/495333/495972/495994/496052/496218/496244/496250/734477/734499/734524/734883/734884/735123/735158/735162/779066/779273/779321/779329/779349/779425	sytl2.S/gcc1.S/stx19.L/ehd1.S/vamp1.L/snx18.S/aktip.S/ap1s2.S/vamp8.L/sh3gl3.S/trappc2l.L/march2.S/ap3m2.S/LOC496218/ap3s2.S/optn.L/cep83.L/ap1m1.S/cbll1/stx5.S/sec16a.L/sft2d2.L/MGC114704/stxbp3.L/arf4/mppe1.L/bves.S/march3.S/MGC154829/sept5.S
GO:0042325	regulation of phosphorylation	42	-0.182322	-0.80213	0.808664	1	1	776	tags=17%, list=12%, signal=15%	734399/734775/734971/735012/779250/779399	cnppd1.L/ccna2.L/ccnl1.L/ccnl2.L/tnip1/MGC154438
GO:0010563	negative regulation of phosphorus metabolic process	16	0.254182	0.739347	0.809077	1	1	2318	tags=50%, list=36%, signal=32%	100137708/100294515/379155/379626/380262/398232/398254/398313	pmepa1.L/spry1.S/rbm26.S/pkmyt1.S/dusp1.L/LOC398232/dusp1-b/spry2.S
GO:0045936	negative regulation of phosphate metabolic process	16	0.254182	0.739347	0.809077	1	1	2318	tags=50%, list=36%, signal=32%	100137708/100294515/379155/379626/380262/398232/398254/398313	pmepa1.L/spry1.S/rbm26.S/pkmyt1.S/dusp1.L/LOC398232/dusp1-b/spry2.S
GO:0009156	ribonucleoside monophosphate biosynthetic process	17	-0.223524	-0.759773	0.809816	1	1	5055	tags=100%, list=78%, signal=22%	379924/380285/380347/380485/398453/398956/399236/399237/414511/443877/447329/494728/494739/496224/496317/734496	ak2.S/adsl.L/prps2.S/impdh1.L/impdh2.S/ppat.L/impdh2/prps1.L/MGC82246/ak1.L/adssl1.S/umps.L/uck2.S/uckl1.L/upp2.S/ak3.L
GO:0009163	nucleoside biosynthetic process	23	-0.203118	-0.765347	0.811075	1	1	2040	tags=43%, list=31%, signal=30%	447181/447329/494728/494739/496224/496317/734496/734821/779138	nme3.L/adssl1.S/umps.L/uck2.S/uckl1.L/upp2.S/ak3.L/nme6.S/hprt1.L
GO:0042455	ribonucleoside biosynthetic process	23	-0.203118	-0.765347	0.811075	1	1	2040	tags=43%, list=31%, signal=30%	447181/447329/494728/494739/496224/496317/734496/734821/779138	nme3.L/adssl1.S/umps.L/uck2.S/uckl1.L/upp2.S/ak3.L/nme6.S/hprt1.L
GO:1901659	glycosyl compound biosynthetic process	23	-0.203118	-0.765347	0.811075	1	1	2040	tags=43%, list=31%, signal=30%	447181/447329/494728/494739/496224/496317/734496/734821/779138	nme3.L/adssl1.S/umps.L/uck2.S/uckl1.L/upp2.S/ak3.L/nme6.S/hprt1.L
GO:2000112	regulation of cellular macromolecule biosynthetic process	457	0.175431	0.870608	0.813646	1	1	2296	tags=42%, list=35%, signal=29%	100036804/100036844/100036904/100036960/100036977/100037060/100037061/100037139/100037168/100037205/100049112/100049724/100125666/100126604/100126605/100126628/100127345/100127348/100137644/100158283/100158359/100158384/100189566/100191019/100310816/100329123/100335135/100337514/100337515/100337573/100337586/100379090/100379091/100380955/100380998/100381154/373583/373590/373614/373624/373626/3736…	taf5.L/sin3b.S/LOC100036904/zbtb8a.1.S/batf.L/eif2ak2.L/srrt.S/znf326.S/creb3l2.L/murc.S/mif4gd.L/zyx.S/msx1.L/isl1.L/insm1.L/LOC100126628/wtip.L/esco1.L/LOC100137644/znf71.L/mcidas/kmt5a.S/casc3/LOC100191019/znf423.L/tcf7l1-d/smarca4.S/cbfa2t3.L/LOC100337515/hif-1a/pax6.S/tshz1.S/tshz1.L/lhx2/ncbp2/sox5/foxd1.L/hhex.L/rest.S/nkx2-2.S/nkx2-1.L/nog.L/max.L/crx.L/hand1.L/foxg1.L/tbx5.S/purb.L/gcm1.…
GO:0007049	cell cycle	227	0.179404	0.837834	0.816017	1	1	2467	tags=42%, list=38%, signal=27%	100036853/100036855/100037063/100037115/100049098/100049119/100101271/100101275/100127348/100158292/100158337/100158359/100158384/100192354/373805/378493/379048/379075/379165/379172/379222/379224/379258/379272/379305/379406/379436/379447/379622/379624/379626/379698/379699/379766/379785/379850/380050/380068/380182/380196/380219/380262/380282/380414/380433/380450/380481/380562/380598/394289/394299/…	rpa2-b/chtf8.L/pld6.S/fbxo31.S/cks1b.S/cks2.L/spc25.L/fbxo43.L/esco1.L/ska3.L/tfdp2.S/mcidas/kmt5a.S/senp5.L/mapre2.S/pak3.L/ccnb3.S/ube2s.S/taok1.S/cfl1.S/id3.L/gadd45a.L/cfl1.L/nsmce2.L/ppp2r2d.L/cdk4.L/fbxl15.L/id3.S/kif2a.L/csnk1a1.L/pkmyt1.S/bag6.L/mcm5.S/ensa/cdk1.L/mcm3/bop1.L/cdc23/smc1a.L/chd4.L/ccne2.L/dusp1.L/mcm6.2.S/mcm7.L/mad2l1.S/ube2i.S/plk1.S/prc1.S/ppp1cc/rock2.L/cenpe.S/mad1l1.…
GO:1901605	alpha-amino acid metabolic process	23	0.226401	0.72528	0.82127	1	1	1872	tags=35%, list=29%, signal=25%	100037051/100125662/379198/379833/380048/380061/380495/380593	phgdh.S/hal.2.L/arg2.S/gldc.S/shmt1.L/padi2.S/gcat.S/glul
GO:0010556	regulation of macromolecule biosynthetic process	458	0.174345	0.865956	0.822154	1	1	2296	tags=42%, list=35%, signal=29%	100036804/100036844/100036904/100036960/100036977/100037060/100037061/100037139/100037168/100037205/100049112/100049724/100125666/100126604/100126605/100126628/100127345/100127348/100137644/100158283/100158359/100158384/100189566/100191019/100310816/100329123/100335135/100337514/100337515/100337573/100337586/100379090/100379091/100380955/100380998/100381154/373583/373590/373614/373624/373626/3736…	taf5.L/sin3b.S/LOC100036904/zbtb8a.1.S/batf.L/eif2ak2.L/srrt.S/znf326.S/creb3l2.L/murc.S/mif4gd.L/zyx.S/msx1.L/isl1.L/insm1.L/LOC100126628/wtip.L/esco1.L/LOC100137644/znf71.L/mcidas/kmt5a.S/casc3/LOC100191019/znf423.L/tcf7l1-d/smarca4.S/cbfa2t3.L/LOC100337515/hif-1a/pax6.S/tshz1.S/tshz1.L/lhx2/ncbp2/sox5/foxd1.L/hhex.L/rest.S/nkx2-2.S/nkx2-1.L/nog.L/max.L/crx.L/hand1.L/foxg1.L/tbx5.S/purb.L/gcm1.…
GO:0016071	mRNA metabolic process	107	-0.158477	-0.857343	0.823899	1	1	685	tags=13%, list=11%, signal=12%	734364/734628/734751/734762/734923/734926/734970/735191/779090/779296/779346/779386/779402	alyref.L/MGC114707/cnot7.S/scnm1.L/qki.S/u2af1.S/snw1.S/rnps1.S/pdcd11.L/luc7l3.L/rbm5.L/gemin6.S/smg9.L
GO:0045893	positive regulation of transcription, DNA-templated	80	0.189062	0.780241	0.824755	1	1	2270	tags=44%, list=35%, signal=29%	100037168/100158359/100310816/100337573/373653/373732/373738/373819/378497/378589/378689/378787/379115/379116/379219/379264/379520/379657/379703/380239/380241/380452/394224/394375/397837/397845/397942/397954/398000/398065/398093/398118/398176/398191/398220	creb3l2.L/mcidas/znf423.L/hif-1a/crx.L/foxg1.L/tbx5.S/churc1.S/irx2.L/hnf1a.L/wnt5a.S/fzd7.L/zic2.S/ubtf.S/meis3.S/stat3.2.L/pax2.L/runx1.L/nfe2l1.S/nap1l1.S/ldb1.L/mef2a.L/maml1.L/zic3.L/gli3.L/gata6.S/thra.L/foxi4.2.L/sox2.L/eomes.L/meis3.L/crx.S/nap1l1.L/chek1.S/glis2.S
GO:1902680	positive regulation of RNA biosynthetic process	80	0.189062	0.780241	0.824755	1	1	2270	tags=44%, list=35%, signal=29%	100037168/100158359/100310816/100337573/373653/373732/373738/373819/378497/378589/378689/378787/379115/379116/379219/379264/379520/379657/379703/380239/380241/380452/394224/394375/397837/397845/397942/397954/398000/398065/398093/398118/398176/398191/398220	creb3l2.L/mcidas/znf423.L/hif-1a/crx.L/foxg1.L/tbx5.S/churc1.S/irx2.L/hnf1a.L/wnt5a.S/fzd7.L/zic2.S/ubtf.S/meis3.S/stat3.2.L/pax2.L/runx1.L/nfe2l1.S/nap1l1.S/ldb1.L/mef2a.L/maml1.L/zic3.L/gli3.L/gata6.S/thra.L/foxi4.2.L/sox2.L/eomes.L/meis3.L/crx.S/nap1l1.L/chek1.S/glis2.S
GO:1903508	positive regulation of nucleic acid-templated transcription	80	0.189062	0.780241	0.824755	1	1	2270	tags=44%, list=35%, signal=29%	100037168/100158359/100310816/100337573/373653/373732/373738/373819/378497/378589/378689/378787/379115/379116/379219/379264/379520/379657/379703/380239/380241/380452/394224/394375/397837/397845/397942/397954/398000/398065/398093/398118/398176/398191/398220	creb3l2.L/mcidas/znf423.L/hif-1a/crx.L/foxg1.L/tbx5.S/churc1.S/irx2.L/hnf1a.L/wnt5a.S/fzd7.L/zic2.S/ubtf.S/meis3.S/stat3.2.L/pax2.L/runx1.L/nfe2l1.S/nap1l1.S/ldb1.L/mef2a.L/maml1.L/zic3.L/gli3.L/gata6.S/thra.L/foxi4.2.L/sox2.L/eomes.L/meis3.L/crx.S/nap1l1.L/chek1.S/glis2.S
GO:0046488	phosphatidylinositol metabolic process	16	-0.221688	-0.73519	0.825	1	1	2127	tags=50%, list=33%, signal=34%	447000/447254/447532/447552/496083/734343/779273	bpnt1.L/pigs.L/inpp5a.1.S/pigx.L/pigf.S/tmem55a.L/mppe1.L
GO:0009889	regulation of biosynthetic process	463	0.173416	0.861631	0.825203	1	1	2296	tags=42%, list=35%, signal=29%	100036804/100036844/100036904/100036960/100036977/100037060/100037061/100037139/100037168/100037205/100049112/100049724/100125666/100126604/100126605/100126628/100127345/100127348/100137644/100158283/100158359/100158384/100189566/100191019/100310816/100329123/100335135/100337514/100337515/100337573/100337586/100379090/100379091/100380955/100380998/100381154/373580/373583/373590/373614/373624/3736…	taf5.L/sin3b.S/LOC100036904/zbtb8a.1.S/batf.L/eif2ak2.L/srrt.S/znf326.S/creb3l2.L/murc.S/mif4gd.L/zyx.S/msx1.L/isl1.L/insm1.L/LOC100126628/wtip.L/esco1.L/LOC100137644/znf71.L/mcidas/kmt5a.S/casc3/LOC100191019/znf423.L/tcf7l1-d/smarca4.S/cbfa2t3.L/LOC100337515/hif-1a/pax6.S/tshz1.S/tshz1.L/lhx2/ncbp2/sox5/crhr1.2.S/foxd1.L/hhex.L/rest.S/nkx2-2.S/nkx2-1.L/nog.L/max.L/crx.L/hand1.L/foxg1.L/tbx5.S/pu…
GO:0031326	regulation of cellular biosynthetic process	463	0.173416	0.861631	0.825203	1	1	2296	tags=42%, list=35%, signal=29%	100036804/100036844/100036904/100036960/100036977/100037060/100037061/100037139/100037168/100037205/100049112/100049724/100125666/100126604/100126605/100126628/100127345/100127348/100137644/100158283/100158359/100158384/100189566/100191019/100310816/100329123/100335135/100337514/100337515/100337573/100337586/100379090/100379091/100380955/100380998/100381154/373580/373583/373590/373614/373624/3736…	taf5.L/sin3b.S/LOC100036904/zbtb8a.1.S/batf.L/eif2ak2.L/srrt.S/znf326.S/creb3l2.L/murc.S/mif4gd.L/zyx.S/msx1.L/isl1.L/insm1.L/LOC100126628/wtip.L/esco1.L/LOC100137644/znf71.L/mcidas/kmt5a.S/casc3/LOC100191019/znf423.L/tcf7l1-d/smarca4.S/cbfa2t3.L/LOC100337515/hif-1a/pax6.S/tshz1.S/tshz1.L/lhx2/ncbp2/sox5/crhr1.2.S/foxd1.L/hhex.L/rest.S/nkx2-2.S/nkx2-1.L/nog.L/max.L/crx.L/hand1.L/foxg1.L/tbx5.S/pu…
GO:0098660	inorganic ion transmembrane transport	17	-0.222443	-0.754363	0.825714	1	1	682	tags=41%, list=10%, signal=37%	446821/447489/495366/734359/734627/779272	atp6v0e1.L/atp6v0d2.L/tesc.L/atp6v1h.L/atp6v1a.L/atp6v1b1.L
GO:0006629	lipid metabolic process	120	0.182367	0.798588	0.827506	1	1	635	tags=10%, list=10%, signal=9%	100036774/100036900/100036971/100036994/100037063/100037114/100049104/100049757/100137651/100158362/100174796/100190774	cyp17a1.L/pnlip/cryl1.L/LOC100036994/pld6.S/LOC100037114/ggps1.L/srd5a1.S/impa2.L/pi4k2a.L/lipe.L/ptdss2.L
GO:0006399	tRNA metabolic process	25	0.231602	0.738261	0.827688	1	1	1781	tags=40%, list=27%, signal=29%	100101304/100101322/100381163/379241/379670/379675/380179/380271/380325/380438	sepsecs.L/pop5.L/ctu2/pars2.L/qars.S/mars/sars.L/farsb.L/kars.L/yars.L
GO:0032879	regulation of localization	40	0.211426	0.757436	0.828338	1	1	995	tags=18%, list=15%, signal=15%	100036805/100037133/100380998/373580/373583/373738/378605	golph3l.L/gapvd1.S/ncbp2/crhr1.2.S/foxd1.L/tbx5.S/htr1a.L
GO:0008284	positive regulation of cell proliferation	19	-0.211208	-0.737231	0.828383	1	1	593	tags=16%, list=9%, signal=14%	734751/779370	cnot7.S/fgfr3.L
GO:0044765	single-organism transport	92	0.188351	0.787419	0.828395	1	1	1570	tags=28%, list=24%, signal=22%	100036805/100049087/100101323/100158346/100158357/100380998/373580/373644/373781/373810/378605/379149/379321/379379/379457/379612/379690/379725/379818/379841/379892/379920/380004/380008/380020/380035	golph3l.L/slc38a7.L/srp68.L/exoc7.L/adhfe1.S/ncbp2/crhr1.2.S/ldlr.S/vip.L/syn2.L/htr1a.L/snupn.L/ipo7.S/azin2.S/atp6v1e1.L/trim72.L/cplx2.L/slc38a10.S/atp5b.S/arfip1.L/atp6v0d1.L/atp1b1.S/osbpl2.L/ssr3.L/slc7a3.L/p2ry4.L
GO:0048585	negative regulation of response to stimulus	45	0.2031	0.75833	0.828804	1	1	2797	tags=51%, list=43%, signal=29%	100036871/100137708/100294515/373592/373646/378689/379481/379559/380262/394401/398213/398232/398248/398254/398313/398700/398850/399094/399142/399164/399170/399186/399205	metrnl.L/pmepa1.L/spry1.S/dkk1.S/nog.L/wnt5a.S/ddit4.S/sesn1.L/dusp1.L/bambi.L/mdfic.S/LOC398232/zbtb33.S/dusp1-b/spry2.S/hmgxb4.S/aida.S/grem1.L/pten.L/tcf7l2.L/akt1.S/dact1.L/sfrp5.L
GO:0006518	peptide metabolic process	116	0.186649	0.803385	0.829324	1	1	2198	tags=40%, list=34%, signal=27%	100037060/100049112/100049136/100049719/100101304/100101334/100126616/100137680/100158393/100189566/100380998/379207/379241/379413/379484/379623/379633/379670/379675/379753/379761/379896/380033/380037/380105/380114/380179/380228/380271/380302/380313/380325/380337/380438/380444/380489/380520/387327/394293/394392/397736/397774/397904/398050/398091/398103	eif2ak2.L/mif4gd.L/LOC100049136/LOC100049719/sepsecs.L/LOC100101334/mrpl32.L/pdf.S/mrps16.L/casc3/ncbp2/pam.L/pars2.L/rpl37a.L/cirbp.S/igf2bp3.S/eif3a.L/qars.S/mars/eif3m.S/cirbp.L/pabpc1.L/rpl3.L/eif3l.L/gclm.L/fxr1.S/sars.L/eif5a.L/farsb.L/zfp36l2.S/rpl30.S/kars.L/mrps12.L/yars.L/eif2s1.L/rps19.S/rpl35a.L/mknk1.S/igf2bp3.L/pum1.S/pam.S/rps7/rpl22.S/fxr1.L/LOC100487104.S/zfp36l2.L
GO:0065003	macromolecular complex assembly	123	-0.158359	-0.872219	0.830882	1	1	698	tags=14%, list=11%, signal=13%	734371/734596/734642/734768/734884/734905/734941/735075/735134/779218/779296/779346/779377/779386/779398/779437	eif3e.S/MGC115579/rad52.S/ndufaf4.L/sec16a.L/dnaaf3.L/baiap2l1.L/eif3b.L/atpaf2.S/catip.L/luc7l3.L/rbm5.L/evl/gemin6.S/psmg1.L/kcnc3.L
GO:0016054	organic acid catabolic process	12	0.256252	0.704003	0.833068	1	1	378	tags=17%, list=6%, signal=16%	100037216/100125662	hibch.L/hal.2.L
GO:0046395	carboxylic acid catabolic process	12	0.256252	0.704003	0.833068	1	1	378	tags=17%, list=6%, signal=16%	100037216/100125662	hibch.L/hal.2.L
GO:0044712	single-organism catabolic process	62	0.192859	0.775242	0.833333	1	1	1978	tags=32%, list=30%, signal=23%	100036846/100036900/100037063/100037216/100125662/100174796/379079/379254/379501/379564/379663/379833/379893/380038/380168/380491/380495/380561/394323/397692	hk2.L/pnlip/pld6.S/hibch.L/hal.2.L/lipe.L/eno1.L/xaldb/mmp11.L/mmp13.S/mmp9.L/gldc.S/cpt2.S/eno3.L/tpi1.S/vcp.S/gcat.S/pla2g4a.L/hk1.L/plcb3.L
GO:1902532	negative regulation of intracellular signal transduction	22	-0.199621	-0.72525	0.834835	1	1	1437	tags=23%, list=22%, signal=18%	495827/734276/734327/779250	tnip1.S/socs2.S/tnfaip1.L/tnip1
GO:0097190	apoptotic signaling pathway	11	-0.238135	-0.697833	0.836735	1	1	3876	tags=91%, list=60%, signal=37%	398926/399164/399170/432296/444261/447092/447125/494751/734308	bag6.S/tcf7l2.L/akt1.S/triap1.S/apaf1.L/crip1.S/crip1.L/dido1.L/rnf41.S
GO:0009890	negative regulation of biosynthetic process	83	0.190469	0.788562	0.84	1	1	2388	tags=51%, list=37%, signal=32%	100037061/100126605/100337514/100337515/373583/373590/373732/373775/379073/379115/379213/379222/379447/379520/379970/380076/380114/380302/380396/380444/380481/387262/394316/394342/394367/394376/397813/397952/398016/398050/398087/398103/398147/398213/398220/398248/398258/398267/398329/398399/398418/398454	srrt.S/insm1.L/cbfa2t3.L/LOC100337515/foxd1.L/hhex.L/foxg1.L/purb.L/hes1.S/zic2.S/cbfa2t2.L/id3.L/id3.S/pax2.L/mier1.L/rnf8.S/fxr1.S/zfp36l2.S/id4.L/eif2s1.L/plk1.S/lin28a.S/foxd5b/elavl2.L/notch1.S/xtipin/hes1.L/elavl2.S/foxd4l1.1.S/fxr1.L/mecp2.S/zfp36l2.L/ctbp2.S/mdfic.S/glis2.S/zbtb33.S/hes4.S/hes7.1.L/xsox-11/ror2.L/birc5.1.S/birc5.2.L
GO:0031327	negative regulation of cellular biosynthetic process	83	0.190469	0.788562	0.84	1	1	2388	tags=51%, list=37%, signal=32%	100037061/100126605/100337514/100337515/373583/373590/373732/373775/379073/379115/379213/379222/379447/379520/379970/380076/380114/380302/380396/380444/380481/387262/394316/394342/394367/394376/397813/397952/398016/398050/398087/398103/398147/398213/398220/398248/398258/398267/398329/398399/398418/398454	srrt.S/insm1.L/cbfa2t3.L/LOC100337515/foxd1.L/hhex.L/foxg1.L/purb.L/hes1.S/zic2.S/cbfa2t2.L/id3.L/id3.S/pax2.L/mier1.L/rnf8.S/fxr1.S/zfp36l2.S/id4.L/eif2s1.L/plk1.S/lin28a.S/foxd5b/elavl2.L/notch1.S/xtipin/hes1.L/elavl2.S/foxd4l1.1.S/fxr1.L/mecp2.S/zfp36l2.L/ctbp2.S/mdfic.S/glis2.S/zbtb33.S/hes4.S/hes7.1.L/xsox-11/ror2.L/birc5.1.S/birc5.2.L
GO:0030163	protein catabolic process	80	0.188137	0.775675	0.844172	1	1	1843	tags=32%, list=28%, signal=24%	100036785/100037115/100126611/100137618/378667/379075/379370/379379/379436/379551/379568/379676/379698/379720/379820/379868/379941/379981/380076/380119/380243/380335/380385/380491/380496/380538	usp3.L/fbxo31.S/cul5.L/rlim.S/psmb9.L/ube2s.S/psmc3.S/azin2.S/fbxl15.L/psmb7.2.L/rnf126.L/MGC68557/bag6.L/MGC69086/tceb1.L/spop.L/nthl1.S/usp46.S/rnf8.S/nploc4.S/usp8.L/usp10/ube3a.S/vcp.S/znrf1.S/skp1.S
GO:0019941	modification-dependent protein catabolic process	64	0.191014	0.761108	0.844304	1	1	1843	tags=31%, list=28%, signal=23%	100036785/100037115/100126611/100137618/379075/379436/379568/379676/379698/379820/379868/379981/380076/380119/380243/380335/380385/380491/380496/380538	usp3.L/fbxo31.S/cul5.L/rlim.S/ube2s.S/fbxl15.L/rnf126.L/MGC68557/bag6.L/tceb1.L/spop.L/usp46.S/rnf8.S/nploc4.S/usp8.L/usp10/ube3a.S/vcp.S/znrf1.S/skp1.S
GO:0043632	modification-dependent macromolecule catabolic process	64	0.191014	0.761108	0.844304	1	1	1843	tags=31%, list=28%, signal=23%	100036785/100037115/100126611/100137618/379075/379436/379568/379676/379698/379820/379868/379981/380076/380119/380243/380335/380385/380491/380496/380538	usp3.L/fbxo31.S/cul5.L/rlim.S/ube2s.S/fbxl15.L/rnf126.L/MGC68557/bag6.L/tceb1.L/spop.L/usp46.S/rnf8.S/nploc4.S/usp8.L/usp10/ube3a.S/vcp.S/znrf1.S/skp1.S
GO:0051726	regulation of cell cycle	69	-0.163748	-0.80502	0.84434	1	1	721	tags=14%, list=11%, signal=13%	734319/734399/734775/734832/734971/735012/735103/779347/779417	anapc10.S/cnppd1.L/ccna2.L/anapc15.S/ccnl1.L/ccnl2.L/dtl.S/ccng1.S/junb
GO:0016049	cell growth	16	0.24483	0.706213	0.846512	1	1	2659	tags=50%, list=41%, signal=30%	373662/373801/379598/379741/394225/398003/398815/398970	nov.L/tgfb2.L/cyr61.S/lamtor2.S/flrt3/ctgf.L/dpysl2.L/epb41l3.L
GO:1902531	regulation of intracellular signal transduction	65	0.190586	0.759055	0.847826	1	1	1695	tags=26%, list=26%, signal=20%	100037205/100158344/100294515/373591/373649/373659/379165/379219/379403/379559/379741/379774/379901/380027/380042/380067/380262	murc.S/kalrn.L/spry1.S/lpar1.L/lyn.L/rgn.L/taok1.S/meis3.S/lpar1.S/sesn1.L/lamtor2.S/cd81.L/abr.L/chn1.L/shoc2.S/net1.L/dusp1.L
GO:1902580	single-organism cellular localization	35	-0.185939	-0.765916	0.847909	1	1	1750	tags=34%, list=27%, signal=25%	447752/494790/494838/495049/495190/495366/734358/734492/734826/779245/779304	efr3a.L/chchd4.S/timm21.L/srp19.L/blzf1.L/tesc.L/spdl1.S/timm10.L/ift43.L/rilpl1.L/ift46.S
GO:0031109	microtubule polymerization or depolymerization	11	0.269325	0.69409	0.848875	1	1	1838	tags=36%, list=28%, signal=26%	100158292/373792/379673/380531	ska3.L/kif19.S/tubgcp3.S/stmn4
GO:0045934	negative regulation of nucleobase-containing compound metabolic process	73	0.187053	0.76256	0.849502	1	1	2388	tags=52%, list=37%, signal=33%	100126605/100337514/100337515/373583/373590/373732/373775/379073/379115/379213/379222/379447/379484/379520/379761/379896/379970/380076/380396/380481/394316/394342/394367/394376/397813/397952/398016/398087/398147/398213/398220/398248/398258/398267/398329/398399/398418/398454	insm1.L/cbfa2t3.L/LOC100337515/foxd1.L/hhex.L/foxg1.L/purb.L/hes1.S/zic2.S/cbfa2t2.L/id3.L/id3.S/cirbp.S/pax2.L/cirbp.L/pabpc1.L/mier1.L/rnf8.S/id4.L/plk1.S/foxd5b/elavl2.L/notch1.S/xtipin/hes1.L/elavl2.S/foxd4l1.1.S/mecp2.S/ctbp2.S/mdfic.S/glis2.S/zbtb33.S/hes4.S/hes7.1.L/xsox-11/ror2.L/birc5.1.S/birc5.2.L
GO:0035556	intracellular signal transduction	221	0.170342	0.806088	0.851249	1	1	1800	tags=26%, list=28%, signal=20%	100036832/100036928/100036977/100037205/100049781/100126620/100126656/100127302/100127329/100158302/100158344/100158403/100158405/100294515/373591/373649/373659/373672/378610/379055/379082/379165/379219/379237/379250/379311/379326/379332/379338/379403/379416/379559/379583/379698/379741/379749/379774/379824/379830/379883/379901/379928/379988/380027/380042/380067/380077/380166/380172/380186/380227/…	rasl10b.L/rab7b.S/batf.L/murc.S/fbxo46.L/dock10.S/tead1.S/rab36.L/LOC100127329/rufy1.L/kalrn.L/rhot1.L/irak1bp1.S/spry1.S/lpar1.L/lyn.L/rgn.L/kras.L/adcy9.L/cdc42.L/rasl11b.L/taok1.S/meis3.S/arf6.S/rasgrp2.L/MGC53710/rhoc.L/dcdc2.L/MGC53048/lpar1.S/rhoa.L/sesn1.L/arl10.L/bag6.L/lamtor2.S/arf1.L/cd81.L/rab11b.1.S/rab1a.L/rap1b.L/abr.L/gdi2.L/sh2d3c.L/chn1.L/shoc2.S/net1.L/rnd1.L/arf5.L/rap2c/rheb.…
GO:0048519	negative regulation of biological process	226	0.169602	0.802576	0.85141	1	1	2395	tags=42%, list=37%, signal=27%	100036871/100037060/100037061/100037115/100126605/100137708/100294515/100337514/100337515/100380998/373583/373590/373591/373592/373646/373732/373738/373775/378493/378497/378689/379067/379073/379115/379155/379187/379213/379222/379293/379379/379403/379447/379481/379484/379520/379559/379626/379698/379761/379896/379918/379970/380076/380114/380192/380262/380277/380302/380396/380433/380444/380467/38048…	metrnl.L/eif2ak2.L/srrt.S/fbxo31.S/insm1.L/pmepa1.L/spry1.S/cbfa2t3.L/LOC100337515/ncbp2/foxd1.L/hhex.L/lpar1.L/dkk1.S/nog.L/foxg1.L/tbx5.S/purb.L/pak3.L/irx2.L/wnt5a.S/MGC52780/hes1.S/zic2.S/rbm26.S/prkra.L/cbfa2t2.L/id3.L/snd1.S/azin2.S/lpar1.S/id3.S/ddit4.S/cirbp.S/pax2.L/sesn1.L/pkmyt1.S/bag6.L/cirbp.L/pabpc1.L/api5.S/mier1.L/rnf8.S/fxr1.S/snd1.L/dusp1.L/hmgb3/zfp36l2.S/id4.L/mad2l1.S/eif2s1.…
GO:0006950	response to stress	210	0.173423	0.811234	0.852495	1	1	2494	tags=40%, list=38%, signal=25%	100036853/100036871/100036920/100036977/100037060/100037115/100037168/100037206/100049743/100125664/100126622/100158435/100316923/100337573/373606/373628/373848/379068/379165/379209/379224/379232/379272/379326/379329/379416/379484/379559/379577/379612/379698/379703/379761/379771/379797/379849/379956/380021/380057/380076/380182/380190/380317/380331/380335/380403/380444/380481/380491/394225/394303/…	rpa2-b/metrnl.L/gpx4.L/batf.L/eif2ak2.L/fbxo31.S/creb3l2.L/dnaja3.L/tdp2.S/LOC100125664/ninj1.L/nsmce4a.L/rev3l.L/hif-1a/il1b.S/blm.S/p2ry1.S/inip.S/taok1.S/MGC53355/gadd45a.L/pms1.S/nsmce2.L/rhoc.L/dnaja4.2.L/rhoa.L/cirbp.S/sesn1.L/xrcc3.L/trim72.L/bag6.L/nfe2l1.S/cirbp.L/serpinc1.L/ube2t.S/ahsa1/msra.1.L/fga.S/dnaja1.L/rnf8.S/smc1a.L/ercc1.L/dnaja2/fgg.L/usp10/xrcc1.L/eif2s1.L/plk1.S/vcp.S/flrt…
GO:0019220	regulation of phosphate metabolic process	51	0.194107	0.741258	0.855629	1	1	2318	tags=43%, list=36%, signal=28%	100036887/100137708/100294515/373580/373591/373649/379048/379155/379165/379219/379403/379626/379774/380262/380569/397809/397933/398012/398093/398232/398254/398313	ppp1r2.L/pmepa1.L/spry1.S/crhr1.2.S/lpar1.L/lyn.L/ccnb3.S/rbm26.S/taok1.S/meis3.S/lpar1.S/pkmyt1.S/cd81.L/dusp1.L/cnep1r1.L/efna1.L/LOC397933/spdyc.S/meis3.L/LOC398232/dusp1-b/spry2.S
GO:0051174	regulation of phosphorus metabolic process	51	0.194107	0.741258	0.855629	1	1	2318	tags=43%, list=36%, signal=28%	100036887/100137708/100294515/373580/373591/373649/379048/379155/379165/379219/379403/379626/379774/380262/380569/397809/397933/398012/398093/398232/398254/398313	ppp1r2.L/pmepa1.L/spry1.S/crhr1.2.S/lpar1.L/lyn.L/ccnb3.S/rbm26.S/taok1.S/meis3.S/lpar1.S/pkmyt1.S/cd81.L/dusp1.L/cnep1r1.L/efna1.L/LOC397933/spdyc.S/meis3.L/LOC398232/dusp1-b/spry2.S
GO:0007600	sensory perception	19	0.231483	0.68968	0.856703	1	1	2869	tags=63%, list=44%, signal=35%	373689/378500/379115/379332/379493/380078/398002/398109/398616/399262/399264/399310	LOC100485437.L/omp.L/zic2.S/dcdc2.L/lum.L/rlbp1.L/prph2/sag/rbp3.L/gnat/dlx2.L/opn1lw.L
GO:0010975	regulation of neuron projection development	11	0.258886	0.674719	0.860307	1	1	2859	tags=64%, list=44%, signal=36%	373591/379403/397809/398815/399142/399170/399296	lpar1.L/lpar1.S/efna1.L/dpysl2.L/pten.L/akt1.S/cdk5.L
GO:0007067	mitotic nuclear division	101	0.180164	0.766365	0.86141	1	1	2405	tags=42%, list=37%, signal=27%	100036855/100101271/100158292/100158384/373805/379075/379272/379305/379622/379624/379766/379785/380068/380182/380262/380433/380450/380481/380598/394299/394307/394319/394376/397737/397743/397767/397799/397800/398032/398049/398119/398191/398203/398234/398254/398318/398349/398396/398418/398428/398454/398492	chtf8.L/spc25.L/ska3.L/kmt5a.S/mapre2.S/ube2s.S/nsmce2.L/ppp2r2d.L/kif2a.L/csnk1a1.L/ensa/cdk1.L/cdc23/smc1a.L/dusp1.L/mad2l1.S/ube2i.S/plk1.S/ppp1cc/cenpe.S/mad1l1.L/stag2/xtipin/cdc25c.L/ccnb2.S/ppp1cc.L/smc4.L/smc2.L/katnb1.L/wee1-a/cdc25c.S/chek1.S/sept2.L/bub1.L/dusp1-b/kmt5a-b/aurka-b/wee2a/birc5.1.S/nuf2.L/birc5.2.L/smc5.S
GO:0019219	regulation of nucleobase-containing compound metabolic process	436	0.169899	0.842185	0.861929	1	1	2325	tags=42%, list=36%, signal=29%	100036804/100036844/100036884/100036904/100036960/100036977/100037139/100037168/100037205/100049724/100125666/100126604/100126605/100126628/100127308/100127345/100127348/100137644/100158283/100158359/100158384/100191019/100310816/100329123/100335135/100337514/100337515/100337573/100337586/100379090/100379091/100380955/100381154/373580/373583/373590/373614/373624/373626/373646/373652/373653/373663…	taf5.L/sin3b.S/ptcd2.L/LOC100036904/zbtb8a.1.S/batf.L/znf326.S/creb3l2.L/murc.S/zyx.S/msx1.L/isl1.L/insm1.L/LOC100126628/rbfox2.L/wtip.L/esco1.L/LOC100137644/znf71.L/mcidas/kmt5a.S/LOC100191019/znf423.L/tcf7l1-d/smarca4.S/cbfa2t3.L/LOC100337515/hif-1a/pax6.S/tshz1.S/tshz1.L/lhx2/sox5/crhr1.2.S/foxd1.L/hhex.L/rest.S/nkx2-2.S/nkx2-1.L/nog.L/max.L/crx.L/hand1.L/foxg1.L/tbx5.S/purb.L/gcm1.S/foxe3.L/c…
GO:0019637	organophosphate metabolic process	101	0.182655	0.759878	0.862396	1	1	1740	tags=28%, list=27%, signal=21%	100036846/100036953/100037146/100037175/100037200/100125228/100137651/100137668/100158362/100190774/373580/378610/379056/379065/379079/379191/379254/379259/379632/379711/379774/379818/379924/379962/380038/380168/380285/380347	hk2.L/nmnat1.L/pfkp.S/nme3.S/dut.L/tyms.L/impa2.L/uqcr10.L/pi4k2a.L/ptdss2.L/crhr1.2.S/adcy9.L/rrm2b.S/MGC52759/eno1.L/prpsap1.L/xaldb/taz.L/MGC68847/g6pd.S/cd81.L/atp5b.S/ak2.S/gpd1l.L/eno3.L/tpi1.S/adsl.L/prps2.S
GO:0044092	negative regulation of molecular function	20	0.223293	0.691694	0.864583	1	1	3114	tags=70%, list=48%, signal=37%	379155/379222/379447/379626/380262/398213/398254/399170/399205/399455/414525/414585/414632/414640	rbm26.S/id3.L/id3.S/pkmyt1.S/dusp1.L/mdfic.S/dusp1-b/akt1.S/sfrp5.L/apc.L/ppp1r26.L/mastl.L/sh3bp4.S/sh3bp4.L
GO:0006412	translation	109	0.179976	0.769532	0.864679	1	1	2198	tags=39%, list=34%, signal=26%	100037060/100049112/100049136/100101304/100101334/100126616/100137680/100158393/100189566/100380998/379241/379413/379484/379623/379633/379670/379675/379753/379761/379896/380033/380037/380114/380179/380228/380271/380302/380313/380325/380337/380438/380444/380489/380520/387327/394293/394392/397774/397904/398050/398091/398103	eif2ak2.L/mif4gd.L/LOC100049136/sepsecs.L/LOC100101334/mrpl32.L/pdf.S/mrps16.L/casc3/ncbp2/pars2.L/rpl37a.L/cirbp.S/igf2bp3.S/eif3a.L/qars.S/mars/eif3m.S/cirbp.L/pabpc1.L/rpl3.L/eif3l.L/fxr1.S/sars.L/eif5a.L/farsb.L/zfp36l2.S/rpl30.S/kars.L/mrps12.L/yars.L/eif2s1.L/rps19.S/rpl35a.L/mknk1.S/igf2bp3.L/pum1.S/rps7/rpl22.S/fxr1.L/LOC100487104.S/zfp36l2.L
GO:0009416	response to light stimulus	17	-0.208145	-0.704073	0.866242	1	1	310	tags=18%, list=5%, signal=17%	735103/779103	dtl.S/gna11
GO:0001933	negative regulation of protein phosphorylation	11	0.261834	0.682635	0.8672	1	1	2784	tags=73%, list=43%, signal=42%	100137708/100294515/380262/398232/398254/398313/398850/399186	pmepa1.L/spry1.S/dusp1.L/LOC398232/dusp1-b/spry2.S/aida.S/dact1.L
GO:0042326	negative regulation of phosphorylation	11	0.261834	0.682635	0.8672	1	1	2784	tags=73%, list=43%, signal=42%	100137708/100294515/380262/398232/398254/398313/398850/399186	pmepa1.L/spry1.S/dusp1.L/LOC398232/dusp1-b/spry2.S/aida.S/dact1.L
GO:0044270	cellular nitrogen compound catabolic process	32	-0.180961	-0.743248	0.869888	1	1	1430	tags=28%, list=22%, signal=22%	495150/495275/496046/496174/496317/734751/735008/779402	gtpbp1.S/bhmt.L/LOC496046/dera.S/upp2.S/cnot7.S/itpa.S/smg9.L
GO:0042451	purine nucleoside biosynthetic process	18	-0.198439	-0.68622	0.87013	1	1	611	tags=17%, list=9%, signal=15%	734821/779138	nme6.S/hprt1.L
GO:0046129	purine ribonucleoside biosynthetic process	18	-0.198439	-0.68622	0.87013	1	1	611	tags=17%, list=9%, signal=15%	734821/779138	nme6.S/hprt1.L
GO:0051258	protein polymerization	31	0.20235	0.694892	0.871329	1	1	2093	tags=32%, list=32%, signal=22%	100036872/100037214/379075/379673/379845/380021/380084/380331/397825/397895	LOC100036872/was.L/ube2s.S/tubgcp3.S/arpc1a.S/fga.S/actr3.S/fgg.L/fgb.L/gsn.S
GO:0006996	organelle organization	316	0.169911	0.815129	0.871875	1	1	2419	tags=37%, list=37%, signal=24%	100036788/100036799/100036805/100036853/100036855/100036858/100036872/100037063/100037074/100037078/100037214/100049749/100101271/100125665/100127345/100127348/100137640/100137642/100158292/100158300/100158359/100158384/100158403/100158407/100174800/100190776/373591/373792/373805/379049/379063/379075/379165/379172/379244/379258/379272/379305/379332/379403/379530/379599/379622/379624/379673/379698…	bbof1.L/tsga14/golph3l.L/rpa2-b/chtf8.L/h2afy.L/LOC100036872/pld6.S/tmem11.L/LOC100037078/was.L/sbds.S/spc25.L/capn3.L/wtip.L/esco1.L/cenpp.L/tmem237.L/ska3.L/ablim1.S/mcidas/kmt5a.S/rhot1.L/tbccd1.L/LOC100174800/lmo7.L/lpar1.L/kif19.S/mapre2.S/MGC52538/MGC52725/ube2s.S/taok1.S/cfl1.S/MGC53884/cfl1.L/nsmce2.L/ppp2r2d.L/dcdc2.L/lpar1.S/drc1.L/set.S/kif2a.L/csnk1a1.L/tubgcp3.S/bag6.L/mcm5.S/pex11b.…
GO:0043603	cellular amide metabolic process	125	0.176405	0.76889	0.872437	1	1	2029	tags=36%, list=31%, signal=25%	100037060/100049112/100049136/100049719/100101304/100101334/100125662/100126616/100137680/100158393/100189566/100380998/379198/379207/379241/379413/379484/379623/379633/379670/379675/379753/379761/379896/380033/380037/380105/380114/380179/380228/380271/380302/380313/380325/380337/380438/380444/380489/380520/380539/387327/394293/394392/397736/397774	eif2ak2.L/mif4gd.L/LOC100049136/LOC100049719/sepsecs.L/LOC100101334/hal.2.L/mrpl32.L/pdf.S/mrps16.L/casc3/ncbp2/arg2.S/pam.L/pars2.L/rpl37a.L/cirbp.S/igf2bp3.S/eif3a.L/qars.S/mars/eif3m.S/cirbp.L/pabpc1.L/rpl3.L/eif3l.L/gclm.L/fxr1.S/sars.L/eif5a.L/farsb.L/zfp36l2.S/rpl30.S/kars.L/mrps12.L/yars.L/eif2s1.L/rps19.S/rpl35a.L/degs3.S/mknk1.S/igf2bp3.L/pum1.S/pam.S/rps7
GO:0008652	cellular amino acid biosynthetic process	12	0.251975	0.665255	0.875	1	1	161	tags=8%, list=2%, signal=8%	100037051	phgdh.S
GO:0043933	macromolecular complex subunit organization	169	0.172682	0.787865	0.875694	1	1	1752	tags=28%, list=27%, signal=21%	100036785/100036858/100036872/100037063/100037078/100037212/100037214/100049749/100137640/100137652/100137708/100174800/100335135/373613/373792/378534/378574/379075/379172/379199/379258/379343/379493/379530/379599/379612/379633/379673/379753/379761/379845/379970/379972/379979/380021/380024/380037/380076/380084/380100/380126/380143/380196/380228/380239/380283/380331/380366	usp3.L/h2afy.L/LOC100036872/pld6.S/LOC100037078/actr6.L/was.L/sbds.S/cenpp.L/sco2.S/pmepa1.L/LOC100174800/smarca4.S/kcnc1.S/kif19.S/kcnb2.S/kcnd3.L/ube2s.S/cfl1.S/cdc73.S/cfl1.L/srsf10.S/lum.L/drc1.L/set.S/trim72.L/eif3a.L/tubgcp3.S/eif3m.S/cirbp.L/arpc1a.S/mier1.L/ing3.L/anp32e.L/fga.S/smarcc1.L/eif3l.L/rnf8.S/actr3.S/ppp2r1b.S/psmg2.L/actl6a.L/chd4.L/eif5a.L/nap1l1.S/nup93.S/fgg.L/bcs1l.L
GO:0000226	microtubule cytoskeleton organization	42	-0.173988	-0.76325	0.876923	1	1	1596	tags=26%, list=25%, signal=20%	494817/495279/495938/496365/734193/734358/734878/734905/735057/735118	clasp1.L/tnks.L/LOC495938/kiaa0101.S/intu.S/spdl1.S/fgfr1op.L/dnaaf3.L/atat1.S/fopnl.L
GO:0010243	response to organonitrogen compound	13	0.238518	0.663085	0.878788	1	1	3114	tags=85%, list=48%, signal=44%	373580/379500/379741/398006/398206/399170/399202/399289/399388/414632/414640	crhr1.2.S/MGC64596/lamtor2.S/insr.L/p2rx4.L/akt1.S/pik3r1.L/cpeb1.L/irs4.S/sh3bp4.S/sh3bp4.L
GO:0000819	sister chromatid segregation	31	0.204341	0.694997	0.879501	1	1	2718	tags=55%, list=42%, signal=32%	100036855/100127348/379272/380068/380182/380262/380433/394299/394307/397799/397800/398234/398254/398492/398742/398985/399092	chtf8.L/esco1.L/nsmce2.L/cdc23/smc1a.L/dusp1.L/mad2l1.S/cenpe.S/mad1l1.L/smc4.L/smc2.L/bub1.L/dusp1-b/smc5.S/ncapd3.L/mapk1.S/smc3.S
GO:0016053	organic acid biosynthetic process	28	0.201517	0.672027	0.87972	1	1	185	tags=7%, list=3%, signal=7%	100037051/100037114	phgdh.S/LOC100037114
GO:0009119	ribonucleoside metabolic process	38	0.19669	0.692652	0.879947	1	1	2012	tags=37%, list=31%, signal=26%	100036846/100037175/100137668/379079/379254/379818/379924/380038/380052/380168/380285/380485/394323/397750	hk2.L/nme3.S/uqcr10.L/eno1.L/xaldb/atp5b.S/ak2.S/eno3.L/amd1.L/tpi1.S/adsl.L/impdh1.L/hk1.L/hmgcr.L
GO:0009057	macromolecule catabolic process	111	0.174001	0.746642	0.882214	1	1	1968	tags=34%, list=30%, signal=24%	100036785/100037115/100126611/100137618/100189566/100380998/378667/379075/379370/379379/379436/379439/379484/379485/379551/379568/379676/379698/379720/379761/379820/379868/379896/379941/379981/380076/380119/380243/380302/380335/380385/380491/380496/380538/387262/394303/394311/394409	usp3.L/fbxo31.S/cul5.L/rlim.S/casc3/ncbp2/psmb9.L/ube2s.S/psmc3.S/azin2.S/fbxl15.L/dnase1l3.L/cirbp.S/MGC64462/psmb7.2.L/rnf126.L/MGC68557/bag6.L/MGC69086/cirbp.L/tceb1.L/spop.L/pabpc1.L/nthl1.S/usp46.S/rnf8.S/nploc4.S/usp8.L/zfp36l2.S/usp10/ube3a.S/vcp.S/znrf1.S/skp1.S/lin28a.S/fen1.L/fen1.S/parn.L
GO:1901566	organonitrogen compound biosynthetic process	198	0.169838	0.77858	0.88267	1	1	1907	tags=31%, list=29%, signal=23%	100036953/100037051/100037060/100037175/100049112/100049136/100049719/100101294/100101304/100101334/100125228/100126616/100137680/100158393/100189566/100189568/100190774/100380998/373580/378610/379198/379241/379356/379379/379413/379484/379623/379633/379670/379675/379753/379761/379818/379859/379896/379924/380033/380037/380052/380061/380105/380114/380140/380179/380228/380266/380271/380285/380302/38…	nmnat1.L/phgdh.S/eif2ak2.L/nme3.S/mif4gd.L/LOC100049136/LOC100049719/gart.L/sepsecs.L/LOC100101334/tyms.L/mrpl32.L/pdf.S/mrps16.L/casc3/tmlhe.L/ptdss2.L/ncbp2/crhr1.2.S/adcy9.L/arg2.S/pars2.L/MGC52924/azin2.S/rpl37a.L/cirbp.S/igf2bp3.S/eif3a.L/qars.S/mars/eif3m.S/cirbp.L/atp5b.S/odc1.L/pabpc1.L/ak2.S/rpl3.L/eif3l.L/amd1.L/padi2.S/gclm.L/fxr1.S/ext2.L/sars.L/eif5a.L/mthfd1.L/farsb.L/adsl.L/zfp36l2…
GO:0046394	carboxylic acid biosynthetic process	27	0.211083	0.690137	0.883621	1	1	185	tags=7%, list=3%, signal=7%	100037051/100037114	phgdh.S/LOC100037114
GO:0009127	purine nucleoside monophosphate biosynthetic process	11	0.256747	0.659818	0.884615	1	1	2817	tags=64%, list=43%, signal=36%	379818/379924/380285/380485/398453/398956/399236	atp5b.S/ak2.S/adsl.L/impdh1.L/impdh2.S/ppat.L/impdh2
GO:0009168	purine ribonucleoside monophosphate biosynthetic process	11	0.256747	0.659818	0.884615	1	1	2817	tags=64%, list=43%, signal=36%	379818/379924/380285/380485/398453/398956/399236	atp5b.S/ak2.S/adsl.L/impdh1.L/impdh2.S/ppat.L/impdh2
GO:0051252	regulation of RNA metabolic process	419	0.165965	0.821727	0.884694	1	1	2325	tags=42%, list=36%, signal=29%	100036804/100036844/100036884/100036904/100036960/100036977/100037139/100037168/100037205/100049724/100125666/100126604/100126605/100126628/100127308/100127345/100137644/100158283/100158359/100158384/100191019/100310816/100329123/100335135/100337514/100337515/100337573/100337586/100379090/100379091/100380955/100381154/373583/373590/373614/373624/373626/373646/373652/373653/373663/373732/373738/37…	taf5.L/sin3b.S/ptcd2.L/LOC100036904/zbtb8a.1.S/batf.L/znf326.S/creb3l2.L/murc.S/zyx.S/msx1.L/isl1.L/insm1.L/LOC100126628/rbfox2.L/wtip.L/LOC100137644/znf71.L/mcidas/kmt5a.S/LOC100191019/znf423.L/tcf7l1-d/smarca4.S/cbfa2t3.L/LOC100337515/hif-1a/pax6.S/tshz1.S/tshz1.L/lhx2/sox5/foxd1.L/hhex.L/rest.S/nkx2-2.S/nkx2-1.L/nog.L/max.L/crx.L/hand1.L/foxg1.L/tbx5.S/purb.L/gcm1.S/foxe3.L/churc1.S/neurod6.L/…
GO:0007088	regulation of mitotic nuclear division	19	0.218552	0.665121	0.888724	1	1	2405	tags=53%, list=37%, signal=33%	379272/380068/380262/380433/394307/398049/398191/398234/398254/398492	nsmce2.L/cdc23/dusp1.L/mad2l1.S/mad1l1.L/wee1-a/chek1.S/bub1.L/dusp1-b/smc5.S
GO:0051783	regulation of nuclear division	19	0.218552	0.665121	0.888724	1	1	2405	tags=53%, list=37%, signal=33%	379272/380068/380262/380433/394307/398049/398191/398234/398254/398492	nsmce2.L/cdc23/dusp1.L/mad2l1.S/mad1l1.L/wee1-a/chek1.S/bub1.L/dusp1-b/smc5.S
GO:0071417	cellular response to organonitrogen compound	11	-0.228729	-0.669076	0.890026	1	1	779	tags=18%, list=12%, signal=16%	734941	baiap2l1.L
GO:0006401	RNA catabolic process	24	0.211601	0.667334	0.890173	1	1	1968	tags=42%, list=30%, signal=29%	100189566/100380998/379484/379761/379896/380302/387262/394303/394311/394409	casc3/ncbp2/cirbp.S/cirbp.L/pabpc1.L/zfp36l2.S/lin28a.S/fen1.L/fen1.S/parn.L
GO:0010498	proteasomal protein catabolic process	28	-0.190448	-0.755813	0.891447	1	1	1484	tags=29%, list=23%, signal=22%	495100/495829/595046/734319/734327/734481/779300	erlin2.L/erlec1.S/LOC595046/anapc10.S/tnfaip1.L/MGC115064/yod1.L
GO:0043161	proteasome-mediated ubiquitin-dependent protein catabolic process	28	-0.190448	-0.755813	0.891447	1	1	1484	tags=29%, list=23%, signal=22%	495100/495829/595046/734319/734327/734481/779300	erlin2.L/erlec1.S/LOC595046/anapc10.S/tnfaip1.L/MGC115064/yod1.L
GO:0051128	regulation of cellular component organization	99	0.173914	0.744584	0.892121	1	1	2289	tags=35%, list=35%, signal=23%	100036872/100037214/100101269/100127345/100137708/100158292/373591/373662/379165/379172/379258/379272/379332/379403/379598/379845/379970/380068/380084/380228/380262/380350/380433/380484/380531/394289/394307/397809/397895/398003/398049/398142/398191/398234/398254	LOC100036872/was.L/palm.S/wtip.L/pmepa1.L/ska3.L/lpar1.L/nov.L/taok1.S/cfl1.S/cfl1.L/nsmce2.L/dcdc2.L/lpar1.S/cyr61.S/arpc1a.S/mier1.L/cdc23/actr3.S/eif5a.L/dusp1.L/palmd.L/mad2l1.S/bin1.S/stmn4/rock2.L/mad1l1.L/efna1.L/gsn.S/ctgf.L/wee1-a/phf1.L/chek1.S/bub1.L/dusp1-b
GO:0015672	monovalent inorganic cation transport	30	0.209856	0.703287	0.893258	1	1	2105	tags=43%, list=32%, signal=29%	100049087/379345/379374/379457/379459/379725/379818/379892/379920/380054/397733/397893/397916	slc38a7.L/atp1b3.L/slc13a4.S/atp6v1e1.L/atp4b.S/slc38a10.S/atp5b.S/atp6v0d1.L/atp1b1.S/atp1b2/atpb-3/scnn1b.S/fxyd2.L
GO:0030258	lipid modification	15	0.232449	0.659014	0.893293	1	1	558	tags=13%, list=9%, signal=12%	100137651/100158362	impa2.L/pi4k2a.L
GO:1902578	single-organism localization	104	0.174686	0.74764	0.893365	1	1	1789	tags=31%, list=28%, signal=23%	100036805/100049087/100101323/100158346/100158357/100380998/373580/373644/373781/373810/378605/379149/379321/379379/379453/379457/379612/379690/379698/379725/379818/379841/379892/379920/380004/380008/380020/380035/380256/380278/380330/380447	golph3l.L/slc38a7.L/srp68.L/exoc7.L/adhfe1.S/ncbp2/crhr1.2.S/ldlr.S/vip.L/syn2.L/htr1a.L/snupn.L/ipo7.S/azin2.S/kdelr3.L/atp6v1e1.L/trim72.L/cplx2.L/bag6.L/slc38a10.S/atp5b.S/arfip1.L/atp6v0d1.L/atp1b1.S/osbpl2.L/ssr3.L/slc7a3.L/p2ry4.L/srp54.S/esyt2.S/kdelr2.L/dag1
GO:0008154	actin polymerization or depolymerization	25	0.209208	0.66982	0.894502	1	1	248	tags=8%, list=4%, signal=8%	100036872/100037214	LOC100036872/was.L
GO:0031400	negative regulation of protein modification process	14	0.224564	0.631981	0.895385	1	1	2784	tags=57%, list=43%, signal=33%	100137708/100294515/380262/398232/398254/398313/398850/399186	pmepa1.L/spry1.S/dusp1.L/LOC398232/dusp1-b/spry2.S/aida.S/dact1.L
GO:0034622	cellular macromolecular complex assembly	91	0.175707	0.735467	0.895884	1	1	1752	tags=29%, list=27%, signal=21%	100036858/100036872/100037078/100037214/100049749/100137640/100137652/100137708/100174800/379075/379343/379530/379599/379633/379673/379753/379761/379845/380021/380037/380084/380126/380239/380283/380331/380366	h2afy.L/LOC100036872/LOC100037078/was.L/sbds.S/cenpp.L/sco2.S/pmepa1.L/LOC100174800/ube2s.S/srsf10.S/drc1.L/set.S/eif3a.L/tubgcp3.S/eif3m.S/cirbp.L/arpc1a.S/fga.S/eif3l.L/actr3.S/psmg2.L/nap1l1.S/nup93.S/fgg.L/bcs1l.L
GO:1901564	organonitrogen compound metabolic process	266	0.165766	0.781566	0.896951	1	1	1926	tags=32%, list=30%, signal=23%	100036846/100036931/100036953/100037051/100037060/100037175/100037200/100037216/100049112/100049136/100049719/100101294/100101304/100101334/100125228/100125662/100126616/100137668/100137680/100158393/100189566/100189568/100190774/100380998/373580/378610/379079/379198/379207/379241/379254/379356/379379/379402/379413/379424/379484/379512/379623/379633/379670/379675/379711/379737/379753/379761/37981…	hk2.L/sds.S/nmnat1.L/phgdh.S/eif2ak2.L/nme3.S/dut.L/hibch.L/mif4gd.L/LOC100049136/LOC100049719/gart.L/sepsecs.L/LOC100101334/tyms.L/hal.2.L/mrpl32.L/uqcr10.L/pdf.S/mrps16.L/casc3/tmlhe.L/ptdss2.L/ncbp2/crhr1.2.S/adcy9.L/eno1.L/arg2.S/pam.L/pars2.L/xaldb/MGC52924/azin2.S/MGC53924/rpl37a.L/MGC64389/cirbp.S/MGC64541/igf2bp3.S/eif3a.L/qars.S/mars/g6pd.S/oaz1.S/eif3m.S/cirbp.L/atp5b.S/gldc.S/odc1.L/pa…
GO:0046390	ribose phosphate biosynthetic process	23	0.219663	0.672521	0.89725	1	1	1812	tags=35%, list=28%, signal=25%	100037175/373580/378610/379818/379924/380285/380347/380485	nme3.S/crhr1.2.S/adcy9.L/atp5b.S/ak2.S/adsl.L/prps2.S/impdh1.L
GO:0009116	nucleoside metabolic process	39	0.190625	0.676057	0.898039	1	1	2012	tags=36%, list=31%, signal=25%	100036846/100037175/100137668/379079/379254/379818/379924/380038/380052/380168/380285/380485/394323/397750	hk2.L/nme3.S/uqcr10.L/eno1.L/xaldb/atp5b.S/ak2.S/eno3.L/amd1.L/tpi1.S/adsl.L/impdh1.L/hk1.L/hmgcr.L
GO:1901657	glycosyl compound metabolic process	39	0.190625	0.676057	0.898039	1	1	2012	tags=36%, list=31%, signal=25%	100036846/100037175/100137668/379079/379254/379818/379924/380038/380052/380168/380285/380485/394323/397750	hk2.L/nme3.S/uqcr10.L/eno1.L/xaldb/atp5b.S/ak2.S/eno3.L/amd1.L/tpi1.S/adsl.L/impdh1.L/hk1.L/hmgcr.L
GO:0000956	nuclear-transcribed mRNA catabolic process	17	0.21742	0.631096	0.898176	1	1	1717	tags=35%, list=26%, signal=26%	100189566/100380998/379484/379761/379896/380302	casc3/ncbp2/cirbp.S/cirbp.L/pabpc1.L/zfp36l2.S
GO:0045892	negative regulation of transcription, DNA-templated	64	0.18151	0.71833	0.899346	1	1	2388	tags=53%, list=37%, signal=34%	100126605/100337514/100337515/373583/373590/373732/373775/379073/379115/379213/379222/379447/379520/379970/380076/380396/380481/394316/394342/394367/397813/397952/398016/398087/398147/398213/398220/398248/398258/398267/398329/398399/398418/398454	insm1.L/cbfa2t3.L/LOC100337515/foxd1.L/hhex.L/foxg1.L/purb.L/hes1.S/zic2.S/cbfa2t2.L/id3.L/id3.S/pax2.L/mier1.L/rnf8.S/id4.L/plk1.S/foxd5b/elavl2.L/notch1.S/hes1.L/elavl2.S/foxd4l1.1.S/mecp2.S/ctbp2.S/mdfic.S/glis2.S/zbtb33.S/hes4.S/hes7.1.L/xsox-11/ror2.L/birc5.1.S/birc5.2.L
GO:1902679	negative regulation of RNA biosynthetic process	64	0.18151	0.71833	0.899346	1	1	2388	tags=53%, list=37%, signal=34%	100126605/100337514/100337515/373583/373590/373732/373775/379073/379115/379213/379222/379447/379520/379970/380076/380396/380481/394316/394342/394367/397813/397952/398016/398087/398147/398213/398220/398248/398258/398267/398329/398399/398418/398454	insm1.L/cbfa2t3.L/LOC100337515/foxd1.L/hhex.L/foxg1.L/purb.L/hes1.S/zic2.S/cbfa2t2.L/id3.L/id3.S/pax2.L/mier1.L/rnf8.S/id4.L/plk1.S/foxd5b/elavl2.L/notch1.S/hes1.L/elavl2.S/foxd4l1.1.S/mecp2.S/ctbp2.S/mdfic.S/glis2.S/zbtb33.S/hes4.S/hes7.1.L/xsox-11/ror2.L/birc5.1.S/birc5.2.L
GO:1903507	negative regulation of nucleic acid-templated transcription	64	0.18151	0.71833	0.899346	1	1	2388	tags=53%, list=37%, signal=34%	100126605/100337514/100337515/373583/373590/373732/373775/379073/379115/379213/379222/379447/379520/379970/380076/380396/380481/394316/394342/394367/397813/397952/398016/398087/398147/398213/398220/398248/398258/398267/398329/398399/398418/398454	insm1.L/cbfa2t3.L/LOC100337515/foxd1.L/hhex.L/foxg1.L/purb.L/hes1.S/zic2.S/cbfa2t2.L/id3.L/id3.S/pax2.L/mier1.L/rnf8.S/id4.L/plk1.S/foxd5b/elavl2.L/notch1.S/hes1.L/elavl2.S/foxd4l1.1.S/mecp2.S/ctbp2.S/mdfic.S/glis2.S/zbtb33.S/hes4.S/hes7.1.L/xsox-11/ror2.L/birc5.1.S/birc5.2.L
GO:1901699	cellular response to nitrogen compound	18	0.219714	0.666767	0.90118	1	1	2152	tags=39%, list=33%, signal=26%	100037061/373580/379187/379741/387262/394425/398006	srrt.S/crhr1.2.S/prkra.L/lamtor2.S/lin28a.S/gnaq.L/insr.L
GO:1902582	single-organism intracellular transport	27	-0.177235	-0.679305	0.907895	1	1	613	tags=48%, list=9%, signal=44%	446560/446595/446760/447516/494790/494838/495049/495366/734492/734826/779245/779304	spast.S/srp9.L/mff.S/timm44.S/chchd4.S/timm21.L/srp19.L/tesc.L/timm10.L/ift43.L/rilpl1.L/ift46.S
GO:1901607	alpha-amino acid biosynthetic process	13	0.228239	0.617194	0.909091	1	1	161	tags=8%, list=2%, signal=8%	100037051	phgdh.S
GO:0022607	cellular component assembly	185	0.163246	0.754722	0.911281	1	1	2364	tags=37%, list=36%, signal=24%	100036788/100036799/100036858/100036872/100037063/100037078/100037214/100049749/100125665/100137640/100137642/100137652/100137708/100158359/100174800/373591/373613/378534/378574/379075/379332/379343/379403/379530/379599/379612/379633/379673/379698/379753/379761/379806/379845/379866/380021/380037/380084/380100/380126/380196/380239/380283/380331/380366/380441/380491/380575/380595/394225/394341/3943…	bbof1.L/tsga14/h2afy.L/LOC100036872/pld6.S/LOC100037078/was.L/sbds.S/capn3.L/cenpp.L/tmem237.L/sco2.S/pmepa1.L/mcidas/LOC100174800/lpar1.L/kcnc1.S/kcnb2.S/kcnd3.L/ube2s.S/dcdc2.L/srsf10.S/lpar1.S/drc1.L/set.S/trim72.L/eif3a.L/tubgcp3.S/bag6.L/eif3m.S/cirbp.L/dbnl/arpc1a.S/cav3.2.S/fga.S/eif3l.L/actr3.S/ppp2r1b.S/psmg2.L/chd4.L/nap1l1.S/nup93.S/fgg.L/bcs1l.L/ctnnb1.S/vcp.S/h2afy2.L/snrpf.S/flrt3/h…
GO:0006793	phosphorus metabolic process	177	0.163345	0.742236	0.9117	1	1	2480	tags=42%, list=38%, signal=27%	100036846/100036887/100036953/100037060/100037146/100037175/100037200/100125228/100137651/100137668/100137708/100158362/100190774/100294515/373580/373591/373649/378610/379048/379056/379065/379079/379155/379165/379191/379219/379254/379259/379403/379624/379626/379632/379711/379774/379818/379924/379962/380038/380168/380262/380285/380302/380347/380481/380485/380561/380569/380598/394323/397750/397767/…	hk2.L/ppp1r2.L/nmnat1.L/eif2ak2.L/pfkp.S/nme3.S/dut.L/tyms.L/impa2.L/uqcr10.L/pmepa1.L/pi4k2a.L/ptdss2.L/spry1.S/crhr1.2.S/lpar1.L/lyn.L/adcy9.L/ccnb3.S/rrm2b.S/MGC52759/eno1.L/rbm26.S/taok1.S/prpsap1.L/meis3.S/xaldb/taz.L/lpar1.S/csnk1a1.L/pkmyt1.S/MGC68847/g6pd.S/cd81.L/atp5b.S/ak2.S/gpd1l.L/eno3.L/tpi1.S/dusp1.L/adsl.L/zfp36l2.S/prps2.S/plk1.S/impdh1.L/pla2g4a.L/cnep1r1.L/ppp1cc/hk1.L/hmgcr.L/…
GO:0006796	phosphate-containing compound metabolic process	177	0.163345	0.742236	0.9117	1	1	2480	tags=42%, list=38%, signal=27%	100036846/100036887/100036953/100037060/100037146/100037175/100037200/100125228/100137651/100137668/100137708/100158362/100190774/100294515/373580/373591/373649/378610/379048/379056/379065/379079/379155/379165/379191/379219/379254/379259/379403/379624/379626/379632/379711/379774/379818/379924/379962/380038/380168/380262/380285/380302/380347/380481/380485/380561/380569/380598/394323/397750/397767/…	hk2.L/ppp1r2.L/nmnat1.L/eif2ak2.L/pfkp.S/nme3.S/dut.L/tyms.L/impa2.L/uqcr10.L/pmepa1.L/pi4k2a.L/ptdss2.L/spry1.S/crhr1.2.S/lpar1.L/lyn.L/adcy9.L/ccnb3.S/rrm2b.S/MGC52759/eno1.L/rbm26.S/taok1.S/prpsap1.L/meis3.S/xaldb/taz.L/lpar1.S/csnk1a1.L/pkmyt1.S/MGC68847/g6pd.S/cd81.L/atp5b.S/ak2.S/gpd1l.L/eno3.L/tpi1.S/dusp1.L/adsl.L/zfp36l2.S/prps2.S/plk1.S/impdh1.L/pla2g4a.L/cnep1r1.L/ppp1cc/hk1.L/hmgcr.L/…
GO:0001932	regulation of protein phosphorylation	39	0.187746	0.666946	0.912057	1	1	2475	tags=49%, list=38%, signal=30%	100137708/100294515/373591/373649/379048/379165/379219/379403/379774/380262/397809/397933/398012/398093/398232/398254/398313/398573/398612	pmepa1.L/spry1.S/lpar1.L/lyn.L/ccnb3.S/taok1.S/meis3.S/lpar1.S/cd81.L/dusp1.L/efna1.L/LOC397933/spdyc.S/meis3.L/LOC398232/dusp1-b/spry2.S/topbp1.L/map3k10.L
GO:0007005	mitochondrion organization	34	-0.167867	-0.690951	0.914286	1	1	677	tags=44%, list=10%, signal=40%	446760/447022/447227/447516/494746/494790/494838/495314/734365/734492/734585/734711/734768/734799	mff.S/cisd2.S/MGC83539/timm44.S/slc25a46.L/chchd4.S/timm21.L/mfn1.S/fundc1.L/timm10.L/pif1.L/spata18.L/ndufaf4.L/tmem11-b
GO:0051304	chromosome separation	15	0.21602	0.619592	0.915888	1	1	2289	tags=53%, list=35%, signal=35%	379272/380068/380262/380433/394307/398219/398234/398254	nsmce2.L/cdc23/dusp1.L/mad2l1.S/mad1l1.L/ttk.S/bub1.L/dusp1-b
GO:0009064	glutamine family amino acid metabolic process	11	0.238459	0.622842	0.918367	1	1	1135	tags=18%, list=17%, signal=15%	100125662/379198	hal.2.L/arg2.S
GO:0030334	regulation of cell migration	12	-0.201214	-0.601599	0.924528	1	1	600	tags=17%, list=9%, signal=15%	735240	enpp2.L
GO:0030036	actin cytoskeleton organization	59	0.172677	0.676726	0.926617	1	1	2114	tags=32%, list=33%, signal=22%	100036872/100037214/100125665/100190776/373591/379049/379063/379172/379258/379403/379845/380084/380174/380445/394289/394360/397741/397895/397934	LOC100036872/was.L/capn3.L/lmo7.L/lpar1.L/MGC52538/MGC52725/cfl1.S/cfl1.L/lpar1.S/arpc1a.S/actr3.S/cnn3.L/cnn1.L/rock2.L/abi2.L/epb41.L/gsn.S/fscn1.L
GO:0043623	cellular protein complex assembly	48	0.179019	0.661813	0.927419	1	1	1752	tags=29%, list=27%, signal=21%	100036872/100037214/100137652/100137708/379075/379530/379673/379845/380021/380084/380126/380283/380331/380366	LOC100036872/was.L/sco2.S/pmepa1.L/ube2s.S/drc1.L/tubgcp3.S/arpc1a.S/fga.S/actr3.S/psmg2.L/nup93.S/fgg.L/bcs1l.L
GO:0044710	single-organism metabolic process	409	0.162218	0.793159	0.930928	1	1	1886	tags=28%, list=29%, signal=21%	100036774/100036846/100036900/100036931/100036941/100036953/100036971/100036977/100036994/100037007/100037051/100037063/100037114/100037175/100037200/100037216/100037235/100049104/100049757/100101294/100101309/100125228/100125662/100126621/100137651/100137668/100158361/100158362/100158373/100174796/100190774/100294515/100337512/100337572/373580/373591/373644/373659/373780/378610/378696/379038/379…	cyp17a1.L/hk2.L/pnlip/sds.S/galm.L/nmnat1.L/cryl1.L/batf.L/LOC100036994/sgpl1.L/phgdh.S/pld6.S/LOC100037114/nme3.S/dut.L/hibch.L/LOC100037235/ggps1.L/srd5a1.S/gart.L/galnt16.L/tyms.L/hal.2.L/st3gal2.2.L/impa2.L/uqcr10.L/LOC100158361/pi4k2a.L/ca4.L/lipe.L/ptdss2.L/spry1.S/ldhc/glcnac/crhr1.2.S/lpar1.L/ldlr.S/rgn.L/phkg1.S/adcy9.L/ins.S/mgat1.L/MGC52514/rrm2b.S/MGC52759/eno1.L/plcxd2.S/agk.S/taok1.…
GO:0030029	actin filament-based process	60	0.169678	0.66674	0.933833	1	1	2114	tags=32%, list=33%, signal=22%	100036872/100037214/100125665/100190776/373591/379049/379063/379172/379258/379403/379845/380084/380174/380445/394289/394360/397741/397895/397934	LOC100036872/was.L/capn3.L/lmo7.L/lpar1.L/MGC52538/MGC52725/cfl1.S/cfl1.L/lpar1.S/arpc1a.S/actr3.S/cnn3.L/cnn1.L/rock2.L/abi2.L/epb41.L/gsn.S/fscn1.L
GO:0006354	DNA-templated transcription, elongation	15	0.202477	0.58015	0.938556	1	1	201	tags=7%, list=3%, signal=6%	100037139	znf326.S
GO:0051270	regulation of cellular component movement	13	-0.196955	-0.594975	0.938719	1	1	600	tags=15%, list=9%, signal=14%	735240	enpp2.L
GO:2000145	regulation of cell motility	13	-0.196955	-0.594975	0.938719	1	1	600	tags=15%, list=9%, signal=14%	735240	enpp2.L
GO:0044248	cellular catabolic process	130	0.159176	0.702665	0.93901	1	1	1919	tags=32%, list=30%, signal=23%	100036785/100037115/100037216/100125662/100125664/100126611/100137618/100189566/100380998/378667/379075/379402/379436/379439/379484/379485/379551/379568/379676/379698/379720/379761/379820/379833/379868/379893/379896/379981/380076/380119/380243/380302/380335/380385/380491/380495/380496/380538/380561/387262/394303/394311	usp3.L/fbxo31.S/hibch.L/hal.2.L/LOC100125664/cul5.L/rlim.S/casc3/ncbp2/psmb9.L/ube2s.S/MGC53924/fbxl15.L/dnase1l3.L/cirbp.S/MGC64462/psmb7.2.L/rnf126.L/MGC68557/bag6.L/MGC69086/cirbp.L/tceb1.L/gldc.S/spop.L/cpt2.S/pabpc1.L/usp46.S/rnf8.S/nploc4.S/usp8.L/zfp36l2.S/usp10/ube3a.S/vcp.S/gcat.S/znrf1.S/skp1.S/pla2g4a.L/lin28a.S/fen1.L/fen1.S
GO:0009260	ribonucleotide biosynthetic process	22	0.196408	0.597069	0.940233	1	1	1812	tags=32%, list=28%, signal=23%	100037175/373580/378610/379818/379924/380285/380485	nme3.S/crhr1.2.S/adcy9.L/atp5b.S/ak2.S/adsl.L/impdh1.L
GO:0072330	monocarboxylic acid biosynthetic process	14	0.208056	0.581413	0.940549	1	1	185	tags=7%, list=3%, signal=7%	100037114	LOC100037114
GO:0007091	metaphase/anaphase transition of mitotic cell cycle	14	-0.197011	-0.622467	0.941667	1	1	947	tags=21%, list=15%, signal=18%	734319/734832	anapc10.S/anapc15.S
GO:0010965	regulation of mitotic sister chromatid separation	14	-0.197011	-0.622467	0.941667	1	1	947	tags=21%, list=15%, signal=18%	734319/734832	anapc10.S/anapc15.S
GO:0030071	regulation of mitotic metaphase/anaphase transition	14	-0.197011	-0.622467	0.941667	1	1	947	tags=21%, list=15%, signal=18%	734319/734832	anapc10.S/anapc15.S
GO:0044784	metaphase/anaphase transition of cell cycle	14	-0.197011	-0.622467	0.941667	1	1	947	tags=21%, list=15%, signal=18%	734319/734832	anapc10.S/anapc15.S
GO:0051306	mitotic sister chromatid separation	14	-0.197011	-0.622467	0.941667	1	1	947	tags=21%, list=15%, signal=18%	734319/734832	anapc10.S/anapc15.S
GO:1902099	regulation of metaphase/anaphase transition of cell cycle	14	-0.197011	-0.622467	0.941667	1	1	947	tags=21%, list=15%, signal=18%	734319/734832	anapc10.S/anapc15.S
GO:0044282	small molecule catabolic process	17	0.201647	0.607696	0.944012	1	1	378	tags=12%, list=6%, signal=11%	100037216/100125662	hibch.L/hal.2.L
GO:0007601	visual perception	16	0.198686	0.569737	0.945227	1	1	2869	tags=62%, list=44%, signal=35%	373689/379115/379493/380078/398002/398109/398616/399262/399264/399310	LOC100485437.L/zic2.S/lum.L/rlbp1.L/prph2/sag/rbp3.L/gnat/dlx2.L/opn1lw.L
GO:0050953	sensory perception of light stimulus	16	0.198686	0.569737	0.945227	1	1	2869	tags=62%, list=44%, signal=35%	373689/379115/379493/380078/398002/398109/398616/399262/399264/399310	LOC100485437.L/zic2.S/lum.L/rlbp1.L/prph2/sag/rbp3.L/gnat/dlx2.L/opn1lw.L
GO:0006633	fatty acid biosynthetic process	13	0.210082	0.572003	0.945652	1	1	185	tags=8%, list=3%, signal=7%	100037114	LOC100037114
GO:0010256	endomembrane system organization	27	0.183268	0.600799	0.945908	1	1	18	tags=4%, list=0%, signal=4%	100036805	golph3l.L
GO:0033044	regulation of chromosome organization	17	-0.181131	-0.60178	0.95	1	1	5330	tags=100%, list=82%, signal=18%	380068/380262/380433/394307/398234/398254/398492/398985/414724/444103/446411/446487/495279/595046/734319/734832	cdc23/dusp1.L/mad2l1.S/mad1l1.L/bub1.L/dusp1-b/smc5.S/mapk1.S/MGC81153/cul3.S/ercc4.L/cul3.L/tnks.L/LOC595046/anapc10.S/anapc15.S
GO:0016043	cellular component organization	499	0.156865	0.773193	0.950254	1	1	2419	tags=38%, list=37%, signal=26%	100036785/100036788/100036799/100036805/100036853/100036855/100036858/100036872/100037063/100037074/100037078/100037212/100037214/100049749/100101269/100101271/100101323/100125665/100127345/100127348/100137640/100137642/100137652/100137708/100158292/100158300/100158359/100158384/100158403/100158407/100174800/100190776/100335135/373591/373613/373662/373792/373805/378529/378534/378574/378629/378666…	usp3.L/bbof1.L/tsga14/golph3l.L/rpa2-b/chtf8.L/h2afy.L/LOC100036872/pld6.S/tmem11.L/LOC100037078/actr6.L/was.L/sbds.S/palm.S/spc25.L/srp68.L/capn3.L/wtip.L/esco1.L/cenpp.L/tmem237.L/sco2.S/pmepa1.L/ska3.L/ablim1.S/mcidas/kmt5a.S/rhot1.L/tbccd1.L/LOC100174800/lmo7.L/smarca4.S/lpar1.L/kcnc1.S/nov.L/kif19.S/mapre2.S/dcc/kcnb2.S/kcnd3.L/vax1.L/cntn1.L/MGC52538/MGC52725/ube2s.S/MGC52683/taok1.S/cfl1.S…
GO:0018193	peptidyl-amino acid modification	52	0.164243	0.630989	0.951058	1	1	114	tags=4%, list=2%, signal=4%	100036799/100036964	tsga14/ttll1.L
GO:0044272	sulfur compound biosynthetic process	18	0.197376	0.588176	0.951334	1	1	1631	tags=28%, list=25%, signal=21%	100049719/379867/380052/380105/380140	LOC100049719/mat2a.L/amd1.L/gclm.L/ext2.L
GO:0005977	glycogen metabolic process	12	-0.190713	-0.576682	0.952247	1	1	1366	tags=67%, list=21%, signal=53%	443944/444329/446356/446643/495215/496328/734374	ppp1r3b.S/ppp1r3c.1.L/gbe1/ppp1r3c/gbe1.S/phkg2.L/ppp1r3c.2.S
GO:0006073	cellular glucan metabolic process	12	-0.190713	-0.576682	0.952247	1	1	1366	tags=67%, list=21%, signal=53%	443944/444329/446356/446643/495215/496328/734374	ppp1r3b.S/ppp1r3c.1.L/gbe1/ppp1r3c/gbe1.S/phkg2.L/ppp1r3c.2.S
GO:0006112	energy reserve metabolic process	12	-0.190713	-0.576682	0.952247	1	1	1366	tags=67%, list=21%, signal=53%	443944/444329/446356/446643/495215/496328/734374	ppp1r3b.S/ppp1r3c.1.L/gbe1/ppp1r3c/gbe1.S/phkg2.L/ppp1r3c.2.S
GO:0044042	glucan metabolic process	12	-0.190713	-0.576682	0.952247	1	1	1366	tags=67%, list=21%, signal=53%	443944/444329/446356/446643/495215/496328/734374	ppp1r3b.S/ppp1r3c.1.L/gbe1/ppp1r3c/gbe1.S/phkg2.L/ppp1r3c.2.S
GO:0033045	regulation of sister chromatid segregation	15	0.196052	0.563845	0.953101	1	1	2405	tags=53%, list=37%, signal=34%	379272/380068/380262/380433/394307/398234/398254/398492	nsmce2.L/cdc23/dusp1.L/mad2l1.S/mad1l1.L/bub1.L/dusp1-b/smc5.S
GO:0033047	regulation of mitotic sister chromatid segregation	15	0.196052	0.563845	0.953101	1	1	2405	tags=53%, list=37%, signal=34%	379272/380068/380262/380433/394307/398234/398254/398492	nsmce2.L/cdc23/dusp1.L/mad2l1.S/mad1l1.L/bub1.L/dusp1-b/smc5.S
GO:0051983	regulation of chromosome segregation	15	0.196052	0.563845	0.953101	1	1	2405	tags=53%, list=37%, signal=34%	379272/380068/380262/380433/394307/398234/398254/398492	nsmce2.L/cdc23/dusp1.L/mad2l1.S/mad1l1.L/bub1.L/dusp1-b/smc5.S
GO:0034655	nucleobase-containing compound catabolic process	29	0.182511	0.608341	0.953168	1	1	1968	tags=41%, list=30%, signal=29%	100189566/100380998/379439/379484/379485/379761/379896/380302/387262/394303/394311/394409	casc3/ncbp2/dnase1l3.L/cirbp.S/MGC64462/cirbp.L/pabpc1.L/zfp36l2.S/lin28a.S/fen1.L/fen1.S/parn.L
GO:0090407	organophosphate biosynthetic process	49	0.165233	0.60582	0.957616	1	1	1131	tags=18%, list=17%, signal=15%	100036953/100037175/100125228/100158362/100190774/373580/378610/379065/379191	nmnat1.L/nme3.S/tyms.L/pi4k2a.L/ptdss2.L/crhr1.2.S/adcy9.L/MGC52759/prpsap1.L
GO:0015980	energy derivation by oxidation of organic compounds	24	0.173635	0.560034	0.957664	1	1	2218	tags=33%, list=34%, signal=22%	100137668/373780/379886/379939/380013/380598/397767/398139	uqcr10.L/phkg1.S/cs.L/sdhb.S/idh2.S/ppp1cc/ppp1cc.L/LOC398139
GO:0016311	dephosphorylation	20	0.189384	0.583342	0.959091	1	1	2289	tags=45%, list=35%, signal=29%	100036887/379155/379626/380262/380569/380598/397767/397905/398254	ppp1r2.L/rbm26.S/pkmyt1.S/dusp1.L/cnep1r1.L/ppp1cc/ppp1cc.L/impa1/dusp1-b
GO:0009968	negative regulation of signal transduction	44	0.161506	0.599421	0.959239	1	1	2979	tags=57%, list=46%, signal=31%	100137708/100294515/373592/373646/378689/379481/379559/380262/394401/398213/398232/398248/398254/398313/398700/398850/399094/399142/399164/399170/399186/399205/399335/399455/403365	pmepa1.L/spry1.S/dkk1.S/nog.L/wnt5a.S/ddit4.S/sesn1.L/dusp1.L/bambi.L/mdfic.S/LOC398232/zbtb33.S/dusp1-b/spry2.S/hmgxb4.S/aida.S/grem1.L/pten.L/tcf7l2.L/akt1.S/dact1.L/sfrp5.L/sox3.S/apc.L/edil3.L
GO:0010648	negative regulation of cell communication	44	0.161506	0.599421	0.959239	1	1	2979	tags=57%, list=46%, signal=31%	100137708/100294515/373592/373646/378689/379481/379559/380262/394401/398213/398232/398248/398254/398313/398700/398850/399094/399142/399164/399170/399186/399205/399335/399455/403365	pmepa1.L/spry1.S/dkk1.S/nog.L/wnt5a.S/ddit4.S/sesn1.L/dusp1.L/bambi.L/mdfic.S/LOC398232/zbtb33.S/dusp1-b/spry2.S/hmgxb4.S/aida.S/grem1.L/pten.L/tcf7l2.L/akt1.S/dact1.L/sfrp5.L/sox3.S/apc.L/edil3.L
GO:0023057	negative regulation of signaling	44	0.161506	0.599421	0.959239	1	1	2979	tags=57%, list=46%, signal=31%	100137708/100294515/373592/373646/378689/379481/379559/380262/394401/398213/398232/398248/398254/398313/398700/398850/399094/399142/399164/399170/399186/399205/399335/399455/403365	pmepa1.L/spry1.S/dkk1.S/nog.L/wnt5a.S/ddit4.S/sesn1.L/dusp1.L/bambi.L/mdfic.S/LOC398232/zbtb33.S/dusp1-b/spry2.S/hmgxb4.S/aida.S/grem1.L/pten.L/tcf7l2.L/akt1.S/dact1.L/sfrp5.L/sox3.S/apc.L/edil3.L
GO:0000070	mitotic sister chromatid segregation	30	0.175171	0.589885	0.959497	1	1	2718	tags=53%, list=42%, signal=31%	100036855/379272/380068/380182/380262/380433/394299/394307/397799/397800/398234/398254/398492/398742/398985/399092	chtf8.L/nsmce2.L/cdc23/smc1a.L/dusp1.L/mad2l1.S/cenpe.S/mad1l1.L/smc4.L/smc2.L/bub1.L/dusp1-b/smc5.S/ncapd3.L/mapk1.S/smc3.S
GO:0033365	protein localization to organelle	42	0.156758	0.560525	0.963215	1	1	2264	tags=38%, list=35%, signal=25%	100101323/379097/379149/379321/379453/379698/380008/380256/380301/380330/380481/394424/397798/398026/398027/398213	srp68.L/vapa.L/snupn.L/ipo7.S/kdelr3.L/bag6.L/ssr3.L/srp54.S/tomm40.L/kdelr2.L/plk1.S/sec61g.L/pcm1.L/kpna7.S/kpna2/mdfic.S
GO:0044283	small molecule biosynthetic process	44	0.16149	0.587225	0.964048	1	1	1643	tags=25%, list=25%, signal=19%	100037051/100037114/373659/379273/379356/379510/379637/379844/380061/380063/380168	phgdh.S/LOC100037114/rgn.L/dhcr7/MGC52924/MGC64517/pck1.S/pck1/padi2.S/elovl1.S/tpi1.S
GO:0007010	cytoskeleton organization	117	0.153347	0.659365	0.965157	1	1	2114	tags=31%, list=33%, signal=21%	100036872/100037214/100125665/100127345/100158292/100158300/100158407/100190776/373591/373792/379049/379063/379165/379172/379258/379403/379530/379624/379673/379779/379845/379931/380084/380174/380196/380445/380447/380481/380531/380562/394289/394360/397741/397798/397895/397934	LOC100036872/was.L/capn3.L/wtip.L/ska3.L/ablim1.S/tbccd1.L/lmo7.L/lpar1.L/kif19.S/MGC52538/MGC52725/taok1.S/cfl1.S/cfl1.L/lpar1.S/drc1.L/csnk1a1.L/tubgcp3.S/rp2.S/arpc1a.S/map2.S/actr3.S/cnn3.L/chd4.L/cnn1.L/dag1/plk1.S/stmn4/prc1.S/rock2.L/abi2.L/epb41.L/pcm1.L/gsn.S/fscn1.L
GO:0006397	mRNA processing	91	0.153618	0.643852	0.966547	1	1	1802	tags=26%, list=28%, signal=19%	100036884/100037139/100127308/100134834/100189566/100335148/100380947/100380998/378568/379155/379166/379280/379343/379627/379661/379781/379871/379896/379945/380060/380360/380387/380411/380469	ptcd2.L/znf326.S/rbfox2.L/lsm2.S/casc3/LOC100493745.L/hnrnpl/ncbp2/noct.L/rbm26.S/usb1.L/celf2.L/srsf10.S/celf3.L/celf1.S/snrpa.S/cstf2.L/pabpc1.L/prpf8.S/dbr1.S/thoc5.S/celf3.S/pabpn1.L/rbm22.S
GO:0034613	cellular protein localization	108	-0.14146	-0.737823	0.968153	1	1	1799	tags=29%, list=28%, signal=21%	447508/447516/447752/494712/494730/494790/494838/495010/495049/495108/495185/495190/495285/495346/495366/495466/495494/496052/496244/734358/734395/734492/734499/734740/734826/734883/735158/779245/779304/779349	sar1a.S/timm44.S/efr3a.L/sytl2.S/gcc1.S/chchd4.S/timm21.L/LOC495010/srp19.L/snx18.S/ap1s2.S/blzf1.L/timm17a.L/klhl21.L/tesc.L/mzt1.S/tnpo1.L/ap3m2.S/ap3s2.S/spdl1.S/xpo7.L/timm10.L/ap1m1.S/stx18.L/ift43.L/stx5.S/MGC114704/rilpl1.L/ift46.S/MGC154829
GO:0009101	glycoprotein biosynthetic process	51	0.15855	0.60279	0.968791	1	1	2691	tags=45%, list=41%, signal=27%	100101309/100126621/100158361/100337572/379038/379047/379348/380140/380491/394383/397702/397928/398214/398514/398521/398626/398735/398745/398746/398747/398750/398911/399050	galnt16.L/st3gal2.2.L/LOC100158361/glcnac/mgat1.L/MGC52514/rpn2.S/ext2.L/vcp.S/fut8.L/st8sia2.L/parp1.L/LOC398214/rpn1.L/MGC52894/dhdds.L/st8sia1.L/st3gal6.L/st3gal3.S/st3Gal-II/MGC68803/galnt1.L/fut3.L
GO:0044711	single-organism biosynthetic process	138	0.152854	0.67477	0.969526	1	1	1872	tags=27%, list=29%, signal=20%	100036774/100036953/100037051/100037114/100037175/100049104/100101294/100125228/100158362/100190774/373580/373659/373780/378610/379065/379191/379198/379273/379356/379510/379637/379818/379844/379924/380052/380061/380063/380091/380168/380184/380285/380347/380485/380539/380569/380581/380593	cyp17a1.L/nmnat1.L/phgdh.S/LOC100037114/nme3.S/ggps1.L/gart.L/tyms.L/pi4k2a.L/ptdss2.L/crhr1.2.S/rgn.L/phkg1.S/adcy9.L/MGC52759/prpsap1.L/arg2.S/dhcr7/MGC52924/MGC64517/pck1.S/atp5b.S/pck1/ak2.S/amd1.L/padi2.S/elovl1.S/hmgcs1/tpi1.S/tyrp1.L/adsl.L/prps2.S/impdh1.L/degs3.S/cnep1r1.L/chst13.L/glul
GO:0050877	neurological system process	22	0.175901	0.546477	0.970238	1	1	2200	tags=41%, list=34%, signal=27%	373689/378500/379115/379332/379493/380078/398002/398078/398109	LOC100485437.L/omp.L/zic2.S/dcdc2.L/lum.L/rlbp1.L/prph2/foxb1.S/sag
GO:0009124	nucleoside monophosphate biosynthetic process	18	0.18416	0.540817	0.970888	1	1	1812	tags=33%, list=28%, signal=24%	100125228/379818/379924/380285/380347/380485	tyms.L/atp5b.S/ak2.S/adsl.L/prps2.S/impdh1.L
GO:0000910	cytokinesis	18	-0.17268	-0.600613	0.971698	1	1	5385	tags=44%, list=83%, signal=8%	446474/446560/446654/446671/495108/495346/496034	kif20a.L/spast.S/snx18.L/pik3c3.L/snx18.S/klhl21.L/bin3.S
GO:0017038	protein import	14	-0.170878	-0.534875	0.972452	1	1	5396	tags=100%, list=83%, signal=17%	379321/398026/398027/398213/399124/399202/407836/407837/446477/447516/494790/494838/734492	ipo7.S/kpna7.S/kpna2/mdfic.S/zic1.L/pik3r1.L/kpna6.S/imp alpha 4/pex26.L/timm44.S/chchd4.S/timm21.L/timm10.L
GO:0007015	actin filament organization	36	0.161718	0.568614	0.973648	1	1	1605	tags=22%, list=25%, signal=17%	100036872/100037214/373591/379172/379258/379403/379845/380084	LOC100036872/was.L/lpar1.L/cfl1.S/cfl1.L/lpar1.S/arpc1a.S/actr3.S
GO:0070727	cellular macromolecule localization	112	-0.139015	-0.737897	0.974194	1	1	1799	tags=29%, list=28%, signal=21%	447508/447516/447752/494712/494730/494790/494838/495010/495049/495108/495185/495190/495285/495346/495366/495466/495494/495680/496052/496244/734358/734395/734492/734499/734740/734826/734883/735158/779245/779304/779349	sar1a.S/timm44.S/efr3a.L/sytl2.S/gcc1.S/chchd4.S/timm21.L/LOC495010/srp19.L/snx18.S/ap1s2.S/blzf1.L/timm17a.L/klhl21.L/tesc.L/mzt1.S/tnpo1.L/elavl1.S/ap3m2.S/ap3s2.S/spdl1.S/xpo7.L/timm10.L/ap1m1.S/stx18.L/ift43.L/stx5.S/MGC114704/rilpl1.L/ift46.S/MGC154829
GO:0006790	sulfur compound metabolic process	27	-0.144434	-0.562857	0.975155	1	1	2261	tags=41%, list=35%, signal=27%	446473/447045/447434/447542/494723/495291/495316/734408/734577/735160	pdha1.L/mms19.L/pdha1.S/extl3.L/nubp1.L/tpst2.L/LOC495316/enoph1.S/mat2b.L/papss1.L
GO:1902589	single-organism organelle organization	162	0.152455	0.685768	0.975419	1	1	2042	tags=29%, list=31%, signal=20%	100036788/100036799/100036855/100036872/100037063/100037214/100125665/100127348/100137642/100158292/100158359/100190776/373591/373792/379049/379063/379172/379258/379272/379332/379403/379530/379624/379673/379807/379845/379931/380068/380084/380174/380182/380196/380262/380433/380445/380447/380481/380531/380562/394289/394299/394307/394360/397741/397798/397799/397800	bbof1.L/tsga14/chtf8.L/LOC100036872/pld6.S/was.L/capn3.L/esco1.L/tmem237.L/ska3.L/mcidas/lmo7.L/lpar1.L/kif19.S/MGC52538/MGC52725/cfl1.S/cfl1.L/nsmce2.L/dcdc2.L/lpar1.S/drc1.L/csnk1a1.L/tubgcp3.S/samm50.L/arpc1a.S/map2.S/cdc23/actr3.S/cnn3.L/smc1a.L/chd4.L/dusp1.L/mad2l1.S/cnn1.L/dag1/plk1.S/stmn4/prc1.S/rock2.L/cenpe.S/mad1l1.L/abi2.L/epb41.L/pcm1.L/smc4.L/smc2.L
GO:0048523	negative regulation of cellular process	210	0.14928	0.699743	0.976796	1	1	2393	tags=41%, list=37%, signal=27%	100037060/100037061/100037115/100126605/100137708/100294515/100337514/100337515/373583/373590/373591/373592/373646/373732/373738/373775/378493/378497/378689/379067/379073/379115/379155/379213/379222/379403/379447/379481/379484/379520/379559/379626/379698/379761/379896/379918/379970/380076/380114/380262/380277/380302/380396/380433/380444/380467/380481/380519/387262/394307/394316/394342/394343/3943…	eif2ak2.L/srrt.S/fbxo31.S/insm1.L/pmepa1.L/spry1.S/cbfa2t3.L/LOC100337515/foxd1.L/hhex.L/lpar1.L/dkk1.S/nog.L/foxg1.L/tbx5.S/purb.L/pak3.L/irx2.L/wnt5a.S/MGC52780/hes1.S/zic2.S/rbm26.S/cbfa2t2.L/id3.L/lpar1.S/id3.S/ddit4.S/cirbp.S/pax2.L/sesn1.L/pkmyt1.S/bag6.L/cirbp.L/pabpc1.L/api5.S/mier1.L/rnf8.S/fxr1.S/dusp1.L/hmgb3/zfp36l2.S/id4.L/mad2l1.S/eif2s1.L/socs3/plk1.S/btg1.S/lin28a.S/mad1l1.L/foxd5…
GO:0006915	apoptotic process	105	0.150974	0.639331	0.978182	1	1	2393	tags=35%, list=37%, signal=23%	100036859/100036910/100037060/100037079/100049086/100049108/100137649/373560/373637/373738/378529/379066/379067/379165/379481/379698/379918/379972/380467/380481/380519/394343/394378/397719/397720/397818/397819/397820/397930/398078/398242/398251/398258/398266/398418/398454/398466	LOC100036859/LOC100036910/eif2ak2.L/casp7.L/aifm2.S/bmf.L/ift57.S/casp9.S/bax.L/tbx5.S/dcc/cdip1.L/MGC52780/taok1.S/ddit4.S/bag6.L/api5.S/ing3.L/socs3/plk1.S/btg1.S/pim3/trhd.L/casp1.L/casp3.S/casp6.L/xcaspase-7/casp10.S/bcl2l2.S/foxb1.S/bard1.L/bcl2l1.L/hes4.S/ing2.L/birc5.1.S/birc5.2.L/mdm4.S
GO:0012501	programmed cell death	105	0.150974	0.639331	0.978182	1	1	2393	tags=35%, list=37%, signal=23%	100036859/100036910/100037060/100037079/100049086/100049108/100137649/373560/373637/373738/378529/379066/379067/379165/379481/379698/379918/379972/380467/380481/380519/394343/394378/397719/397720/397818/397819/397820/397930/398078/398242/398251/398258/398266/398418/398454/398466	LOC100036859/LOC100036910/eif2ak2.L/casp7.L/aifm2.S/bmf.L/ift57.S/casp9.S/bax.L/tbx5.S/dcc/cdip1.L/MGC52780/taok1.S/ddit4.S/bag6.L/api5.S/ing3.L/socs3/plk1.S/btg1.S/pim3/trhd.L/casp1.L/casp3.S/casp6.L/xcaspase-7/casp10.S/bcl2l2.S/foxb1.S/bard1.L/bcl2l1.L/hes4.S/ing2.L/birc5.1.S/birc5.2.L/mdm4.S
GO:0009314	response to radiation	26	-0.145675	-0.559489	0.978261	1	1	310	tags=38%, list=5%, signal=37%	444825/446411/446552/447092/447125/447688/496365/735103/779103	gnat1.S/ercc4.L/nabp2.L/crip1.S/crip1.L/brcc3.L/kiaa0101.S/dtl.S/gna11
GO:0006281	DNA repair	101	-0.129252	-0.688552	0.980519	1	1	996	tags=16%, list=15%, signal=14%	496385/733264/733427/734196/734197/734231/734294/734481/734487/734585/734642/735103/735224/779202/779287	foxm1.S/chaf1a.S/phr.L/fancd2.L/fancl.L/wrnip1.L/msh6.L/MGC115064/mcm8.L/pif1.L/rad52.S/dtl.S/hltf.L/usp10.S/slx1a.L
GO:0019439	aromatic compound catabolic process	31	0.17103	0.576433	0.980769	1	1	1968	tags=39%, list=30%, signal=27%	100189566/100380998/379439/379484/379485/379761/379896/380302/387262/394303/394311/394409	casc3/ncbp2/dnase1l3.L/cirbp.S/MGC64462/cirbp.L/pabpc1.L/zfp36l2.S/lin28a.S/fen1.L/fen1.S/parn.L
GO:0046700	heterocycle catabolic process	31	0.17103	0.576433	0.980769	1	1	1968	tags=39%, list=30%, signal=27%	100189566/100380998/379439/379484/379485/379761/379896/380302/387262/394303/394311/394409	casc3/ncbp2/dnase1l3.L/cirbp.S/MGC64462/cirbp.L/pabpc1.L/zfp36l2.S/lin28a.S/fen1.L/fen1.S/parn.L
GO:1901361	organic cyclic compound catabolic process	31	0.17103	0.576433	0.980769	1	1	1968	tags=39%, list=30%, signal=27%	100189566/100380998/379439/379484/379485/379761/379896/380302/387262/394303/394311/394409	casc3/ncbp2/dnase1l3.L/cirbp.S/MGC64462/cirbp.L/pabpc1.L/zfp36l2.S/lin28a.S/fen1.L/fen1.S/parn.L
GO:0051346	negative regulation of hydrolase activity	11	-0.171261	-0.493706	0.981333	1	1	5393	tags=36%, list=83%, signal=6%	447525/495952/733235	tfap2b.S/ppp1r36.L/xiap.L
GO:0006486	protein glycosylation	44	0.152475	0.561989	0.981699	1	1	2691	tags=45%, list=41%, signal=27%	100101309/100126621/100158361/100337572/379038/379047/379348/380491/394383/397702/397928/398514/398521/398626/398735/398745/398746/398747/398911/399050	galnt16.L/st3gal2.2.L/LOC100158361/glcnac/mgat1.L/MGC52514/rpn2.S/vcp.S/fut8.L/st8sia2.L/parp1.L/rpn1.L/MGC52894/dhdds.L/st8sia1.L/st3gal6.L/st3gal3.S/st3Gal-II/galnt1.L/fut3.L
GO:0043413	macromolecule glycosylation	44	0.152475	0.561989	0.981699	1	1	2691	tags=45%, list=41%, signal=27%	100101309/100126621/100158361/100337572/379038/379047/379348/380491/394383/397702/397928/398514/398521/398626/398735/398745/398746/398747/398911/399050	galnt16.L/st3gal2.2.L/LOC100158361/glcnac/mgat1.L/MGC52514/rpn2.S/vcp.S/fut8.L/st8sia2.L/parp1.L/rpn1.L/MGC52894/dhdds.L/st8sia1.L/st3gal6.L/st3gal3.S/st3Gal-II/galnt1.L/fut3.L
GO:0070085	glycosylation	44	0.152475	0.561989	0.981699	1	1	2691	tags=45%, list=41%, signal=27%	100101309/100126621/100158361/100337572/379038/379047/379348/380491/394383/397702/397928/398514/398521/398626/398735/398745/398746/398747/398911/399050	galnt16.L/st3gal2.2.L/LOC100158361/glcnac/mgat1.L/MGC52514/rpn2.S/vcp.S/fut8.L/st8sia2.L/parp1.L/rpn1.L/MGC52894/dhdds.L/st8sia1.L/st3gal6.L/st3gal3.S/st3Gal-II/galnt1.L/fut3.L
GO:0031572	G2 DNA damage checkpoint	12	-0.17175	-0.536821	0.983425	1	1	5390	tags=50%, list=83%, signal=9%	444087/444814/446778/447688/735103	taok2.L/babam1.L/taok3.L/brcc3.L/dtl.S
GO:0006402	mRNA catabolic process	20	0.177434	0.532147	0.985075	1	1	2198	tags=40%, list=34%, signal=27%	100189566/100380998/379484/379761/379896/380302/394409/398103	casc3/ncbp2/cirbp.S/cirbp.L/pabpc1.L/zfp36l2.S/parn.L/zfp36l2.L
GO:0005976	polysaccharide metabolic process	13	-0.171628	-0.534605	0.98615	1	1	1366	tags=62%, list=21%, signal=49%	443944/444329/446356/446643/495215/496328/734374	ppp1r3b.S/ppp1r3c.1.L/gbe1/ppp1r3c/gbe1.S/phkg2.L/ppp1r3c.2.S
GO:0044264	cellular polysaccharide metabolic process	13	-0.171628	-0.534605	0.98615	1	1	1366	tags=62%, list=21%, signal=49%	443944/444329/446356/446643/495215/496328/734374	ppp1r3b.S/ppp1r3c.1.L/gbe1/ppp1r3c/gbe1.S/phkg2.L/ppp1r3c.2.S
GO:0043086	negative regulation of catalytic activity	14	-0.171341	-0.537335	0.986188	1	1	5393	tags=100%, list=83%, signal=17%	379626/380262/398254/399170/399455/414525/414585/414632/414640/444791/447525/495952/733235	pkmyt1.S/dusp1.L/dusp1-b/akt1.S/apc.L/ppp1r26.L/mastl.L/sh3bp4.S/sh3bp4.L/atpif1.L/tfap2b.S/ppp1r36.L/xiap.L
GO:1901135	carbohydrate derivative metabolic process	133	0.144091	0.63522	0.986486	1	1	1816	tags=25%, list=28%, signal=18%	100036846/100037146/100037175/100037186/100037200/100101309/100125228/100126621/100137668/100158361/100337572/373580/378610/379038/379047/379079/379254/379348/379632/379711/379818/379924/379962/380038/380044/380052/380140/380168/380175/380285/380347/380485/380491	hk2.L/pfkp.S/nme3.S/gmppb.S/dut.L/galnt16.L/tyms.L/st3gal2.2.L/uqcr10.L/LOC100158361/glcnac/crhr1.2.S/adcy9.L/mgat1.L/MGC52514/eno1.L/xaldb/rpn2.S/MGC68847/g6pd.S/atp5b.S/ak2.S/gpd1l.L/eno3.L/gmds.L/amd1.L/ext2.L/tpi1.S/gfpt2.L/adsl.L/prps2.S/impdh1.L/vcp.S
GO:0006897	endocytosis	27	0.154675	0.518784	0.987288	1	1	2217	tags=33%, list=34%, signal=22%	100037133/373644/379806/380176/380278/380484/394300/397757/398138	gapvd1.S/ldlr.S/dbnl/snx2.S/esyt2.S/bin1.S/itsn1.L/ldlr.L/pacsin2.S
GO:0016051	carbohydrate biosynthetic process	21	0.156718	0.493426	0.988571	1	1	5488	tags=100%, list=84%, signal=16%	373780/379637/379844/380168/380581/397905/398811/399146/399170/399424/414590/432051/444281/444674/446356/446383/446618/446643/447417/495215/496328	phkg1.S/pck1.S/pck1/tpi1.S/chst13.L/impa1/pc.1.L/has2.L/akt1.S/pck2.S/mgat2.L/MGC83164/chst10.S/MGC84280/gbe1/MGC83705/isyna1.L/ppp1r3c/nans.L/gbe1.S/phkg2.L
GO:0015031	protein transport	156	0.146899	0.664907	0.988726	1	1	196	tags=4%, list=3%, signal=4%	100036799/100036805/100036822/100036849/100037092/100037133	tsga14/golph3l.L/timm8b.S/ap1b1.L/slc7a6os.L/gapvd1.S
GO:0008219	cell death	110	0.14046	0.597832	0.989064	1	1	2393	tags=35%, list=37%, signal=23%	100036859/100036910/100037060/100037079/100049086/100049108/100137649/373560/373637/373738/378529/379066/379067/379165/379189/379481/379698/379918/379972/380467/380468/380481/380519/394343/394378/397719/397720/397818/397819/397820/397930/398078/398242/398251/398258/398266/398418/398454/398466	LOC100036859/LOC100036910/eif2ak2.L/casp7.L/aifm2.S/bmf.L/ift57.S/casp9.S/bax.L/tbx5.S/dcc/cdip1.L/MGC52780/taok1.S/dpysl4.L/ddit4.S/bag6.L/api5.S/ing3.L/socs3/clu.L/plk1.S/btg1.S/pim3/trhd.L/casp1.L/casp3.S/casp6.L/xcaspase-7/casp10.S/bcl2l2.S/foxb1.S/bard1.L/bcl2l1.L/hes4.S/ing2.L/birc5.1.S/birc5.2.L/mdm4.S
GO:0022411	cellular component disassembly	15	0.160946	0.452938	0.989181	1	1	2093	tags=33%, list=32%, signal=23%	373792/379172/379258/380228/397895	kif19.S/cfl1.S/cfl1.L/eif5a.L/gsn.S
GO:0042981	regulation of apoptotic process	61	0.143266	0.549606	0.989597	1	1	2456	tags=41%, list=38%, signal=26%	100036859/100037060/100137649/373560/373637/373738/379067/379918/379972/380467/380481/380519/394343/397719/397820/397930/398078/398242/398251/398258/398266/398418/398454/398466/398579	LOC100036859/eif2ak2.L/ift57.S/casp9.S/bax.L/tbx5.S/MGC52780/api5.S/ing3.L/socs3/plk1.S/btg1.S/pim3/casp1.L/casp10.S/bcl2l2.S/foxb1.S/bard1.L/bcl2l1.L/hes4.S/ing2.L/birc5.1.S/birc5.2.L/mdm4.S/hes4.L
GO:0043067	regulation of programmed cell death	61	0.143266	0.549606	0.989597	1	1	2456	tags=41%, list=38%, signal=26%	100036859/100037060/100137649/373560/373637/373738/379067/379918/379972/380467/380481/380519/394343/397719/397820/397930/398078/398242/398251/398258/398266/398418/398454/398466/398579	LOC100036859/eif2ak2.L/ift57.S/casp9.S/bax.L/tbx5.S/MGC52780/api5.S/ing3.L/socs3/plk1.S/btg1.S/pim3/casp1.L/casp10.S/bcl2l2.S/foxb1.S/bard1.L/bcl2l1.L/hes4.S/ing2.L/birc5.1.S/birc5.2.L/mdm4.S/hes4.L
GO:0009100	glycoprotein metabolic process	53	0.137612	0.525833	0.98961	1	1	2691	tags=43%, list=41%, signal=26%	100101309/100126621/100158361/100337572/379038/379047/379348/380140/380491/394383/397702/397928/398214/398514/398521/398626/398735/398745/398746/398747/398750/398911/399050	galnt16.L/st3gal2.2.L/LOC100158361/glcnac/mgat1.L/MGC52514/rpn2.S/ext2.L/vcp.S/fut8.L/st8sia2.L/parp1.L/LOC398214/rpn1.L/MGC52894/dhdds.L/st8sia1.L/st3gal6.L/st3gal3.S/st3Gal-II/MGC68803/galnt1.L/fut3.L
GO:0051179	localization	482	0.139992	0.692795	0.990807	1	1	1912	tags=27%, list=29%, signal=21%	100036799/100036805/100036815/100036818/100036822/100036827/100036849/100036939/100037000/100037092/100037133/100037138/100037236/100049087/100101316/100101323/100101327/100137652/100137698/100137718/100158281/100158285/100158291/100158312/100158341/100158346/100158357/100158446/100174798/100189566/100190771/100380998/373580/373583/373644/373738/373781/373810/378605/378666/378689/378787/379097/37…	tsga14/golph3l.L/cxcl8.L/LOC100036818/timm8b.S/ndfip1/ap1b1.L/zfpl1.L/LOC100498234.L/slc7a6os.L/gapvd1.S/nup107.S/grip2.L/slc38a7.L/slc25a36.L/srp68.L/acbd3.L/sco2.S/LOC100137698/kpnb1.L/sort1.S/tmem115.S/flvcr2.L/LOC100158312/slc17a5.S/exoc7.L/adhfe1.S/atp13a1.L/rint1.L/casc3/slc8b1.S/ncbp2/crhr1.2.S/foxd1.L/ldlr.S/tbx5.S/vip.L/syn2.L/htr1a.L/cntn1.L/wnt5a.S/fzd7.L/vapa.L/timm13.S/zic2.S/snupn.L…
GO:0072594	establishment of protein localization to organelle	26	0.142387	0.450086	0.992492	1	1	2264	tags=38%, list=35%, signal=25%	100101323/379149/379321/380008/380256/380301/394424/398026/398027/398213	srp68.L/snupn.L/ipo7.S/ssr3.L/srp54.S/tomm40.L/sec61g.L/kpna7.S/kpna2/mdfic.S
GO:0006605	protein targeting	30	0.146334	0.48158	0.992711	1	1	2264	tags=40%, list=35%, signal=26%	100101323/379149/379321/380008/380015/380256/380301/394424/398026/398027/398212/398213	srp68.L/snupn.L/ipo7.S/ssr3.L/tomm20.L/srp54.S/tomm40.L/sec61g.L/kpna7.S/kpna2/akap12.L/mdfic.S
GO:0045184	establishment of protein localization	162	0.142335	0.646475	0.993266	1	1	196	tags=4%, list=3%, signal=4%	100036799/100036805/100036822/100036849/100037092/100037133	tsga14/golph3l.L/timm8b.S/ap1b1.L/slc7a6os.L/gapvd1.S
GO:0006974	cellular response to DNA damage stimulus	119	0.133672	0.585353	0.995413	1	1	2494	tags=39%, list=38%, signal=25%	100036853/100036977/100037115/100049743/100158435/100316923/373628/379068/379165/379232/379272/379577/379698/379797/380076/380182/380190/380335/380403/380481/380491/394303/394311/394376/397790/397814/397937/397973/397978/398142/398191/398192/398196/398197/398200/398205/398222/398275/398357/398405/398492/398507/398571/398572/398573/398594/398657	rpa2-b/batf.L/fbxo31.S/tdp2.S/nsmce4a.L/rev3l.L/blm.S/inip.S/taok1.S/pms1.S/nsmce2.L/xrcc3.L/bag6.L/ube2t.S/rnf8.S/smc1a.L/ercc1.L/usp10/xrcc1.L/plk1.S/vcp.S/fen1.L/fen1.S/xtipin/xpa.L/xcen/rpa1.L/polb.S/lig1.S/phf1.L/chek1.S/clspn.S/mcm10.L/atr.L/pola1.S/ruvbl2.L/LOC398222/lig3.L/xrcc6.L/rad1.L/smc5.S/rad23b.S/hus1.L/rad17.L/topbp1.L/rad9a.L/aptx.L
GO:0044802	single-organism membrane organization	39	0.128125	0.456777	0.996032	1	1	1876	tags=28%, list=29%, signal=20%	100037063/100101323/379104/379612/379698/379807/379866/380008/380256/380319/380598	pld6.S/srp68.L/MGC52683/trim72.L/bag6.L/samm50.L/cav3.2.S/ssr3.L/srp54.S/ndrg1.S/ppp1cc
GO:0001558	regulation of cell growth	11	0.162514	0.418706	0.996661	1	1	3114	tags=73%, list=48%, signal=38%	373662/379598/398003/398815/398970/407753/414632/414640	nov.L/cyr61.S/ctgf.L/dpysl2.L/epb41l3.L/mmp14.L/sh3bp4.S/sh3bp4.L
GO:1901137	carbohydrate derivative biosynthetic process	93	0.124625	0.516881	0.997576	1	1	1816	tags=24%, list=28%, signal=17%	100037175/100037186/100101309/100125228/100126621/100158361/100337572/373580/378610/379038/379047/379348/379818/379924/380044/380052/380140/380175/380285/380347/380485/380491	nme3.S/gmppb.S/galnt16.L/tyms.L/st3gal2.2.L/LOC100158361/glcnac/crhr1.2.S/adcy9.L/mgat1.L/MGC52514/rpn2.S/atp5b.S/ak2.S/gmds.L/amd1.L/ext2.L/gfpt2.L/adsl.L/prps2.S/impdh1.L/vcp.S
GO:0033554	cellular response to stress	144	0.114452	0.513568	0.99887	1	1	2494	tags=37%, list=38%, signal=23%	100036853/100036977/100037060/100037115/100037168/100049743/100158435/100316923/373628/379068/379165/379209/379232/379272/379577/379698/379703/379797/380076/380182/380190/380335/380403/380444/380481/380491/394303/394311/394376/397790/397814/397937/397973/397978/398142/398191/398192/398196/398197/398200/398205/398222/398275/398357/398405/398492/398507/398571/398572/398573/398594/398612/398657	rpa2-b/batf.L/eif2ak2.L/fbxo31.S/creb3l2.L/tdp2.S/nsmce4a.L/rev3l.L/blm.S/inip.S/taok1.S/MGC53355/pms1.S/nsmce2.L/xrcc3.L/bag6.L/nfe2l1.S/ube2t.S/rnf8.S/smc1a.L/ercc1.L/usp10/xrcc1.L/eif2s1.L/plk1.S/vcp.S/fen1.L/fen1.S/xtipin/xpa.L/xcen/rpa1.L/polb.S/lig1.S/phf1.L/chek1.S/clspn.S/mcm10.L/atr.L/pola1.S/ruvbl2.L/LOC398222/lig3.L/xrcc6.L/rad1.L/smc5.S/rad23b.S/hus1.L/rad17.L/topbp1.L/rad9a.L/map3k10…
GO:0006810	transport	412	-0.134104	-0.864949	1	1	1	712	tags=13%, list=11%, signal=12%	734304/734359/734364/734395/734398/734421/734429/734446/734477/734492/734499/734524/734537/734565/734567/734574/734627/734650/734704/734740/734773/734826/734883/734884/734923/734942/735049/735123/735158/735162/735189/735197/779015/779066/779116/779135/779157/779232/779245/779272/779273/779294/779304/779315/779321/779329/779349/779410/779425/779440/780760	bicd2.S/atp6v1h.L/alyref.L/xpo7.L/mfsd4b.S/syn2.S/slc45a2.L/selenbp1.L/cep83.L/timm10.L/ap1m1.S/cbll1/orai2.S/timm9.L/fyttd1.S/snx30.S/atp6v1a.L/seh1l.L/xpo4.L/stx18.L/uevld.L/ift43.L/stx5.S/sec16a.L/qki.S/slco2b1.L/cptp.L/sft2d2.L/MGC114704/stxbp3.L/trappc4.S/eny2.L/LOC779015/arf4/klhl24.S/slc25a44/slc12a9.L/saraf.L/rilpl1.L/atp6v1b1.L/mppe1.L/tmed5.L/ift46.S/mmgt1.L/bves.S/march3.S/MGC154829/sl…
GO:0008104	protein localization	186	0.120696	0.556804	1	1	1	196	tags=3%, list=3%, signal=3%	100036799/100036805/100036822/100036849/100037092/100037133	tsga14/golph3l.L/timm8b.S/ap1b1.L/slc7a6os.L/gapvd1.S
GO:0033036	macromolecule localization	220	0.11283	0.527613	1	1	1	1808	tags=22%, list=28%, signal=16%	100036799/100036805/100036822/100036849/100037092/100037133/100101323/100137698/100137718/100189566/100380998/373580/373644/373781/378666/378787/379097/379114/379149/379321/379453/379623/379698/379741/379774/379829/379841/379848/379913/379928/379936/380004/380008/380015/380087/380165/380166/380176/380256/380278/380283/380301/380330/380360/380375/380442/380447/380481	tsga14/golph3l.L/timm8b.S/ap1b1.L/slc7a6os.L/gapvd1.S/srp68.L/LOC100137698/kpnb1.L/casc3/ncbp2/crhr1.2.S/ldlr.S/vip.L/cntn1.L/fzd7.L/vapa.L/timm13.S/snupn.L/ipo7.S/kdelr3.L/igf2bp3.S/bag6.L/lamtor2.S/cd81.L/ap3s1.S/arfip1.L/sec61b.L/copb2.L/gdi2.L/sec61a1.S/osbpl2.L/ssr3.L/tomm20.L/yipf5.S/ap2b1.L/arf5.L/snx2.S/srp54.S/esyt2.S/nup93.S/tomm40.L/kdelr2.L/thoc5.S/arcn1.L/chmp2b.S/dag1/plk1.S
GO:0051234	establishment of localization	415	-0.135745	-0.865906	1	1	1	712	tags=13%, list=11%, signal=12%	734304/734358/734359/734364/734395/734398/734421/734429/734446/734477/734492/734499/734524/734537/734565/734567/734574/734627/734650/734704/734740/734773/734826/734883/734884/734923/734942/735049/735123/735158/735162/735189/735197/779015/779066/779116/779135/779157/779232/779245/779272/779273/779294/779304/779315/779321/779329/779349/779410/779425/779440/780760	bicd2.S/spdl1.S/atp6v1h.L/alyref.L/xpo7.L/mfsd4b.S/syn2.S/slc45a2.L/selenbp1.L/cep83.L/timm10.L/ap1m1.S/cbll1/orai2.S/timm9.L/fyttd1.S/snx30.S/atp6v1a.L/seh1l.L/xpo4.L/stx18.L/uevld.L/ift43.L/stx5.S/sec16a.L/qki.S/slco2b1.L/cptp.L/sft2d2.L/MGC114704/stxbp3.L/trappc4.S/eny2.L/LOC779015/arf4/klhl24.S/slc25a44/slc12a9.L/saraf.L/rilpl1.L/atp6v1b1.L/mppe1.L/tmed5.L/ift46.S/mmgt1.L/bves.S/march3.S/MGC1…
GO:0055114	oxidation-reduction process	34	-0.117341	-0.486749	1	1	1	1624	tags=24%, list=25%, signal=18%	494713/495215/496328/496350/594867/734374/735053	idh1.L/gbe1.S/phkg2.L/ndufa6.S/cyb561.L/ppp1r3c.2.S/fdx1l.L
GO:0071702	organic substance transport	199	-0.125544	-0.728737	1	1	1	678	tags=12%, list=10%, signal=11%	734395/734398/734446/734492/734499/734565/734567/734574/734650/734704/734740/734773/734826/734883/734923/735049/735158/735197/779066/779245/779304/779349/780760	xpo7.L/mfsd4b.S/selenbp1.L/timm10.L/ap1m1.S/timm9.L/fyttd1.S/snx30.S/seh1l.L/xpo4.L/stx18.L/uevld.L/ift43.L/stx5.S/qki.S/cptp.L/MGC114704/eny2.L/arf4/rilpl1.L/ift46.S/MGC154829/mpc1.L

## Sheet: CellularComponentsGO
ID	Description	setSize	enrichmentScore	NES	pvalue	p.adjust	qvalues	rank	leading_edge	core_enrichment	name
GO:0005576	extracellular region	193	0.385108	1.78464	0.00110132	0.200763	0.190525	2081	tags=52%, list=32%, signal=36%	100036815/100036830/100036845/100036871/100036900/100037000/100037251/100049771/100101279/100125663/100126655/100127301/100127305/100127311/100158395/100233223/373592/373595/373596/373597/373599/373606/373617/373621/373644/373646/373662/373666/373669/373697/373781/373801/373802/373843/378537/378555/378562/378572/378611/378612/378672/378676/378679/378689/378696/378780/379195/379407/379476/379491/3…	cxcl8.L/admp2.L/LOC100036845/metrnl.L/pnlip/LOC100498234.L/mmp28.L/timp-1.L/fgf2/sfrpx.S/LOC100497154.S/LOC100127301/LOC100127305/inha.S/serpinh1.L/smoc1.L/dkk1.S/nrg1.L/timp3.L/nodal3.2.L/mamdc2.L/il1b.S/gh1.S/mgp.L/ldlr.S/nog.L/nov.L/trh.S/fgf3.S/nbl1.L/vip.L/tgfb2.L/pomc.S/lhb.L/nodal3.1.L/crhbp.S/fgf9.S/mmp21.L/cck.S/cck.L/nmb.L/wnt6.S/wnt3a.L/wnt5a.S/ins.S/bmp2.S/gfod2.L/agr2.L/serpinb6.L/ma…
GO:0044421	extracellular region part	73	0.424048	1.7259	0.00248139	0.200763	0.190525	2081	tags=58%, list=32%, signal=40%	100036845/100036871/100037251/100158395/100233223/373596/373599/373606/373621/373644/373697/373801/378572/378676/378679/378689/379195/379476/379491/379493/379501/379502/379564/379663/379771/379951/379963/380021/380046/380331/380389/380419/386733/394393/397706/397731/397738/397739/397754/397757/397825/397873	LOC100036845/metrnl.L/mmp28.L/serpinh1.L/smoc1.L/timp3.L/mamdc2.L/il1b.S/mgp.L/ldlr.S/nbl1.L/tgfb2.L/mmp21.L/wnt6.S/wnt3a.L/wnt5a.S/gfod2.L/serpinb6.L/matn1.L/lum.L/mmp11.L/tf.L/mmp13.S/mmp9.L/serpinc1.L/hsp47/serpina1.S/fga.S/egfl6.S/fgg.L/mmp2.S/col1a2.L/sostdc1.L/col18a1.L/wnt4.S/alb.L/col2a1.L/col2a1.S/anxa2.S/ldlr.L/fgb.L/bmp2.L
GO:0031248	protein acetyltransferase complex	12	-0.643817	-1.96144	0.00547945	0.200763	0.190525	1864	tags=75%, list=29%, signal=54%	447737/494670/495052/495304/495689/735097/735197/779222	dmap1.L/epc1.L/LOC495052/ing5.L/crebbp.S/meaf6.S/eny2.L/naa30.S
GO:1902493	acetyltransferase complex	12	-0.643817	-1.96144	0.00547945	0.200763	0.190525	1864	tags=75%, list=29%, signal=54%	447737/494670/495052/495304/495689/735097/735197/779222	dmap1.L/epc1.L/LOC495052/ing5.L/crebbp.S/meaf6.S/eny2.L/naa30.S
GO:0031967	organelle envelope	130	-0.267817	-1.49212	0.00684932	0.200763	0.190525	731	tags=23%, list=11%, signal=21%	734324/734365/734396/734449/734492/734542/734563/734565/734566/734650/734682/734711/734799/734958/734983/735014/735049/735124/735197/779027/779162/779175/779259/779295/779302/779326/779410/779413/780760	tmem120b.L/fundc1.L/myo19.S/vdac2.L/timm10.L/romo1.L/coq5.L/timm9.L/tigar.S/seh1l.L/cox6a1.L/spata18.L/tmem11-b/lmnb3-b/cox7a2l.L/chchd7.L/cptp.L/tmem18.L/eny2.L/sane/ctdnep1.S/bnip3l.L/sfxn1.L/exog.L/nemp1.L/cox10.L/slc25a11.L/MGC154858/mpc1.L
GO:0031975	envelope	130	-0.267817	-1.49212	0.00684932	0.200763	0.190525	731	tags=23%, list=11%, signal=21%	734324/734365/734396/734449/734492/734542/734563/734565/734566/734650/734682/734711/734799/734958/734983/735014/735049/735124/735197/779027/779162/779175/779259/779295/779302/779326/779410/779413/780760	tmem120b.L/fundc1.L/myo19.S/vdac2.L/timm10.L/romo1.L/coq5.L/timm9.L/tigar.S/seh1l.L/cox6a1.L/spata18.L/tmem11-b/lmnb3-b/cox7a2l.L/chchd7.L/cptp.L/tmem18.L/eny2.L/sane/ctdnep1.S/bnip3l.L/sfxn1.L/exog.L/nemp1.L/cox10.L/slc25a11.L/MGC154858/mpc1.L
GO:0044429	mitochondrial part	108	-0.283988	-1.51114	0.00740741	0.200763	0.190525	1981	tags=46%, list=30%, signal=33%	447075/447115/447142/447168/447323/447330/447516/447528/447730/494586/494746/494790/494838/495142/495205/495268/495285/495314/495379/495382/495431/495969/496002/496350/734267/734365/734396/734449/734492/734496/734538/734542/734563/734565/734566/734682/734711/734799/734983/735014/735053/735120/779175/779259/779295/779326/779410/779413/780760	timm8b.L/coa7.L/cox17.S/ndufa3.L/alas2.S/slc25a28.L/timm44.S/nnt.L/etfdh.L/sdhd.S/slc25a46.L/chchd4.S/timm21.L/fdxr.L/smdt1.S/lactb2.L/timm17a.L/mfn1.S/cox17.L/marc1.L/timm22.S/immp2l.L/slc25a42.S/ndufa6.S/coa7.S/fundc1.L/myo19.S/vdac2.L/timm10.L/ak3.L/grpel1.L/romo1.L/coq5.L/timm9.L/tigar.S/cox6a1.L/spata18.L/tmem11-b/cox7a2l.L/chchd7.L/fdx1l.L/mrpl52.S/bnip3l.L/sfxn1.L/exog.L/cox10.L/slc25a11.L…
GO:0000785	chromatin	41	0.435567	1.58642	0.00832178	0.200763	0.190525	2245	tags=54%, list=35%, signal=35%	100036853/100036858/100037078/100126628/100127348/100137644/100329179/379062/379215/379468/379699/379757/379972/379979/380414/380491/380575/394376/397843/397949/398020/398191	rpa2-b/h2afy.L/LOC100037078/LOC100126628/esco1.L/LOC100137644/hmgn1.L/h3f3c.L/h2afz.L/hmgn2.L/mcm5.S/h3f3b/ing3.L/anp32e.L/mcm7.L/vcp.S/h2afy2.L/xtipin/mcm4.S/LOC397949/hmg-17/chek1.S
GO:0044441	ciliary part	14	0.589618	1.6393	0.0186047	0.331046	0.314164	480	tags=29%, list=7%, signal=27%	100036788/100036799/100137642/100137649	bbof1.L/tsga14/tmem237.L/ift57.S
GO:0010008	endosome membrane	30	-0.397545	-1.60714	0.0188679	0.331046	0.314164	1521	tags=37%, list=23%, signal=28%	495072/495994/496227/734343/734726/735049/735139/779062/779315/779329	march8.L/march2.S/clvs1.L/tmem55a.L/wdr44.L/cptp.L/slc48a1.S/epha4.L/mmgt1.L/march3.S
GO:0044440	endosomal part	30	-0.397545	-1.60714	0.0188679	0.331046	0.314164	1521	tags=37%, list=23%, signal=28%	495072/495994/496227/734343/734726/735049/735139/779062/779315/779329	march8.L/march2.S/clvs1.L/tmem55a.L/wdr44.L/cptp.L/slc48a1.S/epha4.L/mmgt1.L/march3.S
GO:0005740	mitochondrial envelope	86	-0.30715	-1.54681	0.0225989	0.363465	0.34493	1981	tags=50%, list=30%, signal=35%	447075/447115/447142/447168/447330/447516/447528/447730/494586/494746/494790/494838/495205/495285/495314/495379/495382/495431/495969/496002/496350/734267/734365/734396/734449/734492/734542/734563/734565/734566/734682/734711/734799/734983/735014/779175/779259/779295/779326/779410/779413/780760	timm8b.L/coa7.L/cox17.S/ndufa3.L/slc25a28.L/timm44.S/nnt.L/etfdh.L/sdhd.S/slc25a46.L/chchd4.S/timm21.L/smdt1.S/timm17a.L/mfn1.S/cox17.L/marc1.L/timm22.S/immp2l.L/slc25a42.S/ndufa6.S/coa7.S/fundc1.L/myo19.S/vdac2.L/timm10.L/romo1.L/coq5.L/timm9.L/tigar.S/cox6a1.L/spata18.L/tmem11-b/cox7a2l.L/chchd7.L/bnip3l.L/sfxn1.L/exog.L/cox10.L/slc25a11.L/MGC154858/mpc1.L
GO:0005774	vacuolar membrane	40	-0.345292	-1.52109	0.0295203	0.404281	0.383664	1521	tags=35%, list=23%, signal=27%	494858/495072/495264/495994/496227/734343/734359/734726/735049/735139/779062/779315/779329	LOC494858/march8.L/atp6v1g3.L/march2.S/clvs1.L/tmem55a.L/atp6v1h.L/wdr44.L/cptp.L/slc48a1.S/epha4.L/mmgt1.L/march3.S
GO:0044437	vacuolar part	40	-0.345292	-1.52109	0.0295203	0.404281	0.383664	1521	tags=35%, list=23%, signal=27%	494858/495072/495264/495994/496227/734343/734359/734726/735049/735139/779062/779315/779329	LOC494858/march8.L/atp6v1g3.L/march2.S/clvs1.L/tmem55a.L/atp6v1h.L/wdr44.L/cptp.L/slc48a1.S/epha4.L/mmgt1.L/march3.S
GO:0005615	extracellular space	34	0.433075	1.51546	0.0314208	0.404281	0.383664	2720	tags=79%, list=42%, signal=46%	100036845/100036871/100158395/373599/373606/373644/373697/373801/379476/379502/379771/379951/379963/380021/380331/386733/397731/397757/397825/397873/398240/398614/398666/398723/398791/399030/399094	LOC100036845/metrnl.L/serpinh1.L/mamdc2.L/il1b.S/ldlr.S/nbl1.L/tgfb2.L/serpinb6.L/tf.L/serpinc1.L/hsp47/serpina1.S/fga.S/fgg.L/sostdc1.L/alb.L/ldlr.L/fgb.L/bmp2.L/igf2.S/gdf10.L/c3.L/tf.S/cpn1.S/cxcl12.L/grem1.L
GO:0031966	mitochondrial membrane	74	-0.295429	-1.45132	0.0343137	0.413909	0.392802	677	tags=24%, list=10%, signal=22%	734396/734449/734492/734542/734563/734565/734566/734682/734711/734799/734983/779259/779295/779326/779410/779413/780760	myo19.S/vdac2.L/timm10.L/romo1.L/coq5.L/timm9.L/tigar.S/cox6a1.L/spata18.L/tmem11-b/cox7a2l.L/sfxn1.L/exog.L/cox10.L/slc25a11.L/MGC154858/mpc1.L
GO:0005743	mitochondrial inner membrane	43	-0.350874	-1.54186	0.0407407	0.433499	0.411393	1962	tags=56%, list=30%, signal=39%	447168/447330/447516/447528/447730/494586/494838/495205/495285/495431/495969/496002/496350/734492/734542/734563/734565/734682/734799/734983/779295/779413/780760	ndufa3.L/slc25a28.L/timm44.S/nnt.L/etfdh.L/sdhd.S/timm21.L/smdt1.S/timm17a.L/timm22.S/immp2l.L/slc25a42.S/ndufa6.S/timm10.L/romo1.L/coq5.L/timm9.L/cox6a1.L/tmem11-b/cox7a2l.L/exog.L/MGC154858/mpc1.L
GO:0031012	extracellular matrix	39	0.412315	1.49592	0.0418354	0.433499	0.411393	2015	tags=56%, list=31%, signal=39%	100037251/100233223/373596/373621/378572/378676/378679/378689/379195/379491/379493/379501/379564/379663/380046/380389/380419/394393/397706/397738/397739/397754	mmp28.L/smoc1.L/timp3.L/mgp.L/mmp21.L/wnt6.S/wnt3a.L/wnt5a.S/gfod2.L/matn1.L/lum.L/mmp11.L/mmp13.S/mmp9.L/egfl6.S/mmp2.S/col1a2.L/col18a1.L/wnt4.S/col2a1.L/col2a1.S/anxa2.S
GO:0005769	early endosome	16	-0.457358	-1.5615	0.0485714	0.433499	0.411393	215	tags=25%, list=3%, signal=24%	779202/779315/779329	usp10.S/mmgt1.L/march3.S
GO:0099080	supramolecular complex	73	0.340798	1.3975	0.0516605	0.433499	0.411393	2400	tags=58%, list=37%, signal=37%	100036943/100036944/100158292/100158413/100310818/100337592/373584/373792/373805/378565/379076/379168/379220/379359/379566/379622/379673/379745/379748/379931/380217/380258/380482/380504/386600/394291/394322/394412/397756/397822/397864/397867/397878/397910/397911/397994/397995/398032/398307/398349/398464/398482	tuba4a.L/krt5.6.S/ska3.L/LOC100158413/krt14.L/tuba3e.L/krt5.5.L/kif19.S/mapre2.S/ina.S/tubb6.S/nif.L/tubb2b.L/tubb4a.S/MGC69074/kif2a.L/tubgcp3.S/lmnb1.L/tuba1a.S/map2.S/krt8.S/tubb4b.L/tuba6/krt18.L/vim.S/lmnb2.S/kifc1.L/tubd1.L/krt.L/nefl.L/LOC397864/kif3b.S/krt5.7.L/lmnb3.S/LOC397911/nefm.L/nefm.S/katnb1.L/mapt.S/aurka-b/krt12.L/krt18.S
GO:0099081	supramolecular polymer	73	0.340798	1.3975	0.0516605	0.433499	0.411393	2400	tags=58%, list=37%, signal=37%	100036943/100036944/100158292/100158413/100310818/100337592/373584/373792/373805/378565/379076/379168/379220/379359/379566/379622/379673/379745/379748/379931/380217/380258/380482/380504/386600/394291/394322/394412/397756/397822/397864/397867/397878/397910/397911/397994/397995/398032/398307/398349/398464/398482	tuba4a.L/krt5.6.S/ska3.L/LOC100158413/krt14.L/tuba3e.L/krt5.5.L/kif19.S/mapre2.S/ina.S/tubb6.S/nif.L/tubb2b.L/tubb4a.S/MGC69074/kif2a.L/tubgcp3.S/lmnb1.L/tuba1a.S/map2.S/krt8.S/tubb4b.L/tuba6/krt18.L/vim.S/lmnb2.S/kifc1.L/tubd1.L/krt.L/nefl.L/LOC397864/kif3b.S/krt5.7.L/lmnb3.S/LOC397911/nefm.L/nefm.S/katnb1.L/mapt.S/aurka-b/krt12.L/krt18.S
GO:0099512	supramolecular fiber	73	0.340798	1.3975	0.0516605	0.433499	0.411393	2400	tags=58%, list=37%, signal=37%	100036943/100036944/100158292/100158413/100310818/100337592/373584/373792/373805/378565/379076/379168/379220/379359/379566/379622/379673/379745/379748/379931/380217/380258/380482/380504/386600/394291/394322/394412/397756/397822/397864/397867/397878/397910/397911/397994/397995/398032/398307/398349/398464/398482	tuba4a.L/krt5.6.S/ska3.L/LOC100158413/krt14.L/tuba3e.L/krt5.5.L/kif19.S/mapre2.S/ina.S/tubb6.S/nif.L/tubb2b.L/tubb4a.S/MGC69074/kif2a.L/tubgcp3.S/lmnb1.L/tuba1a.S/map2.S/krt8.S/tubb4b.L/tuba6/krt18.L/vim.S/lmnb2.S/kifc1.L/tubd1.L/krt.L/nefl.L/LOC397864/kif3b.S/krt5.7.L/lmnb3.S/LOC397911/nefm.L/nefm.S/katnb1.L/mapt.S/aurka-b/krt12.L/krt18.S
GO:0099513	polymeric cytoskeletal fiber	73	0.340798	1.3975	0.0516605	0.433499	0.411393	2400	tags=58%, list=37%, signal=37%	100036943/100036944/100158292/100158413/100310818/100337592/373584/373792/373805/378565/379076/379168/379220/379359/379566/379622/379673/379745/379748/379931/380217/380258/380482/380504/386600/394291/394322/394412/397756/397822/397864/397867/397878/397910/397911/397994/397995/398032/398307/398349/398464/398482	tuba4a.L/krt5.6.S/ska3.L/LOC100158413/krt14.L/tuba3e.L/krt5.5.L/kif19.S/mapre2.S/ina.S/tubb6.S/nif.L/tubb2b.L/tubb4a.S/MGC69074/kif2a.L/tubgcp3.S/lmnb1.L/tuba1a.S/map2.S/krt8.S/tubb4b.L/tuba6/krt18.L/vim.S/lmnb2.S/kifc1.L/tubd1.L/krt.L/nefl.L/LOC397864/kif3b.S/krt5.7.L/lmnb3.S/LOC397911/nefm.L/nefm.S/katnb1.L/mapt.S/aurka-b/krt12.L/krt18.S
GO:0044430	cytoskeletal part	153	0.292455	1.31501	0.0581528	0.463863	0.440208	2400	tags=46%, list=37%, signal=30%	100036788/100036799/100036943/100036944/100037156/100037198/100049099/100049724/100049749/100137649/100141316/100158292/100158366/100158407/100158413/100310818/100337592/373584/373792/373805/378565/379076/379168/379220/379359/379471/379530/379566/379617/379622/379624/379673/379745/379748/379806/379845/379931/380084/380095/380217/380258/380409/380481/380482/380504/386600/394291/394322/394412/39775…	bbof1.L/tsga14/tuba4a.L/krt5.6.S/cep44.L/tnni1.S/dynlrb2.L/zyx.S/sbds.S/ift57.S/rassf10.L/ska3.L/LOC100158366/tbccd1.L/LOC100158413/krt14.L/tuba3e.L/krt5.5.L/kif19.S/mapre2.S/ina.S/tubb6.S/nif.L/tubb2b.L/tubb4a.S/tnni1.2.L/drc1.L/MGC69074/dynll1.L/kif2a.L/csnk1a1.L/tubgcp3.S/lmnb1.L/tuba1a.S/dbnl/arpc1a.S/map2.S/actr3.S/tnnt3.L/krt8.S/tubb4b.L/myo5a.L/plk1.S/tuba6/krt18.L/vim.S/lmnb2.S/kifc1.L/tu…
GO:0019866	organelle inner membrane	57	-0.285777	-1.35085	0.0600858	0.463863	0.440208	1750	tags=46%, list=27%, signal=34%	447528/447730/494586/494838/495205/495285/495394/495431/495969/496002/496350/734324/734492/734542/734563/734565/734682/734799/734958/734983/779027/779295/779302/779413/780760	nnt.L/etfdh.L/sdhd.S/timm21.L/smdt1.S/timm17a.L/unc50.S/timm22.S/immp2l.L/slc25a42.S/ndufa6.S/tmem120b.L/timm10.L/romo1.L/coq5.L/timm9.L/cox6a1.L/tmem11-b/lmnb3-b/cox7a2l.L/sane/exog.L/nemp1.L/MGC154858/mpc1.L
GO:0031090	organelle membrane	234	-0.20339	-1.2409	0.0724638	0.537904	0.510474	733	tags=17%, list=11%, signal=16%	734324/734343/734359/734365/734396/734449/734492/734542/734563/734565/734566/734682/734711/734726/734799/734884/734944/734958/734983/735049/735081/735093/735124/735139/735158/779027/779062/779162/779259/779273/779295/779302/779315/779326/779329/779338/779410/779413/780760	tmem120b.L/tmem55a.L/atp6v1h.L/fundc1.L/myo19.S/vdac2.L/timm10.L/romo1.L/coq5.L/timm9.L/tigar.S/cox6a1.L/spata18.L/wdr44.L/tmem11-b/sec16a.L/large.L/lmnb3-b/cox7a2l.L/cptp.L/pex11g.S/slc35a1.L/tmem18.L/slc48a1.S/MGC114704/sane/epha4.L/ctdnep1.S/sfxn1.L/mppe1.L/exog.L/nemp1.L/mmgt1.L/cox10.L/march3.S/fut8.S/slc25a11.L/MGC154858/mpc1.L
GO:0005882	intermediate filament	25	0.442168	1.41694	0.0801749	0.552634	0.524453	2400	tags=80%, list=37%, signal=51%	100036944/100310818/373584/378565/379168/379745/380217/380504/386600/394291/397756/397822/397864/397878/397910/397911/397994/397995/398464/398482	krt5.6.S/krt14.L/krt5.5.L/ina.S/nif.L/lmnb1.L/krt8.S/krt18.L/vim.S/lmnb2.S/krt.L/nefl.L/LOC397864/krt5.7.L/lmnb3.S/LOC397911/nefm.L/nefm.S/krt12.L/krt18.S
GO:0045111	intermediate filament cytoskeleton	25	0.442168	1.41694	0.0801749	0.552634	0.524453	2400	tags=80%, list=37%, signal=51%	100036944/100310818/373584/378565/379168/379745/380217/380504/386600/394291/397756/397822/397864/397878/397910/397911/397994/397995/398464/398482	krt5.6.S/krt14.L/krt5.5.L/ina.S/nif.L/lmnb1.L/krt8.S/krt18.L/vim.S/lmnb2.S/krt.L/nefl.L/LOC397864/krt5.7.L/lmnb3.S/LOC397911/nefm.L/nefm.S/krt12.L/krt18.S
GO:0005578	proteinaceous extracellular matrix	29	0.404882	1.37035	0.0984529	0.655221	0.621808	2015	tags=59%, list=31%, signal=41%	100037251/100233223/373596/378676/378679/378689/379195/379491/379493/379501/380046/380419/394393/397706/397738/397739/397754	mmp28.L/smoc1.L/timp3.L/wnt6.S/wnt3a.L/wnt5a.S/gfod2.L/matn1.L/lum.L/mmp11.L/egfl6.S/col1a2.L/col18a1.L/wnt4.S/col2a1.L/col2a1.S/anxa2.S
GO:0044427	chromosomal part	101	0.295446	1.27878	0.106459	0.684888	0.649962	2497	tags=49%, list=38%, signal=30%	100036853/100036855/100036858/100037078/100101271/100126628/100127348/100137640/100137644/100158292/100158435/100329179/379062/379215/379272/379468/379624/379699/379757/379972/379979/380076/380182/380414/380481/380491/380513/380575/380598/394319/394376/397767/397800/397843/397923/397937/397949/398020/398191/398200/398418/398428/398454/398492/398571/398572/398573/398594/398662	rpa2-b/chtf8.L/h2afy.L/LOC100037078/spc25.L/LOC100126628/esco1.L/cenpp.L/LOC100137644/ska3.L/nsmce4a.L/hmgn1.L/h3f3c.L/h2afz.L/nsmce2.L/hmgn2.L/csnk1a1.L/mcm5.S/h3f3b/ing3.L/anp32e.L/rnf8.S/smc1a.L/mcm7.L/plk1.S/vcp.S/prim1.S/h2afy2.L/ppp1cc/stag2/xtipin/ppp1cc.L/smc2.L/mcm4.S/orc4.L/rpa1.L/LOC397949/hmg-17/chek1.S/pola1.S/birc5.1.S/nuf2.L/birc5.2.L/smc5.S/hus1.L/rad17.L/topbp1.L/rad9a.L/h1f0.L
GO:0031226	intrinsic component of plasma membrane	64	0.33299	1.30907	0.110687	0.689116	0.653974	2262	tags=59%, list=35%, signal=39%	100037196/100158362/100191022/100191023/100191024/373580/373591/373613/373712/373789/378534/378574/378605/378610/379148/379266/379345/379403/379459/379500/379504/379546/379774/379854/379920/380054/380349/380556/394225/394370/397699/397733/397755/397839/398006/398022/398206/398211	mpz.S/pi4k2a.L/itga2b.1.S/ephb4.S/LOC100191024/crhr1.2.S/lpar1.L/kcnc1.S/kcnma1.L/flt1.L/kcnb2.S/kcnd3.L/htr1a.L/adcy9.L/epha4.S/ntrk2.S/atp1b3.L/lpar1.S/atp4b.S/MGC64596/c9.L/MGC68952/cd81.L/stom.L/atp1b1.S/atp1b2/slc16a3.L/stom/flrt3/epha2.L/itgb3.L/atpb-3/itgb1.L/itga4.S/insr.L/igf1r.S/p2rx4.L/kcna4.S
GO:0032993	protein-DNA complex	24	0.410586	1.34752	0.114583	0.691081	0.655839	173	tags=12%, list=3%, signal=12%	100036853/100036858/100037078	rpa2-b/h2afy.L/LOC100037078
GO:0042611	MHC protein complex	12	0.516418	1.38049	0.124807	0.695913	0.660425	625	tags=42%, list=10%, signal=38%	100037128/100137617/100137661/100189567/100189573	LOC100037128/hla-drb1.L/LOC100137661/LOC100189567/mhc1b.L
GO:0005887	integral component of plasma membrane	62	0.331353	1.29326	0.133504	0.695913	0.660425	2262	tags=60%, list=35%, signal=39%	100037196/100158362/100191022/100191023/100191024/373591/373613/373712/373789/378534/378574/378605/378610/379148/379266/379345/379403/379459/379500/379504/379546/379774/379854/379920/380054/380349/380556/394225/394370/397699/397733/397755/397839/398006/398022/398206/398211	mpz.S/pi4k2a.L/itga2b.1.S/ephb4.S/LOC100191024/lpar1.L/kcnc1.S/kcnma1.L/flt1.L/kcnb2.S/kcnd3.L/htr1a.L/adcy9.L/epha4.S/ntrk2.S/atp1b3.L/lpar1.S/atp4b.S/MGC64596/c9.L/MGC68952/cd81.L/stom.L/atp1b1.S/atp1b2/slc16a3.L/stom/flrt3/epha2.L/itgb3.L/atpb-3/itgb1.L/itga4.S/insr.L/igf1r.S/p2rx4.L/kcna4.S
GO:0044463	cell projection part	26	0.406362	1.3324	0.135493	0.695913	0.660425	480	tags=15%, list=7%, signal=14%	100036788/100036799/100137642/100137649	bbof1.L/tsga14/tmem237.L/ift57.S
GO:0005840	ribosome	46	-0.279594	-1.23615	0.136882	0.695913	0.660425	1286	tags=30%, list=20%, signal=25%	495406/495996/496259/548611/733351/734739/734846/734855/735074/735120/735199/779414/779430	mrpl20.L/mrps11.L/mrpl11.L/rps15/LOC733351/mrps18b.S/mrpl23.S/mrpl21.L/MGC115171/mrpl52.S/MGC131350/mrpl16.L/mrps9.L
GO:0005681	spliceosomal complex	17	-0.394445	-1.33282	0.139053	0.695913	0.660425	1930	tags=47%, list=30%, signal=33%	447521/494588/495301/495359/734355/734970/779346	cdc40.S/gemin2.S/prpf31.S/sf3a3.S/txnl4b.S/snw1.S/rbm5.L
GO:0000428	DNA-directed RNA polymerase complex	12	0.505383	1.32315	0.144231	0.695913	0.660425	172	tags=17%, list=3%, signal=16%	100036786/100037075	ints7.S/taf4.L
GO:0030880	RNA polymerase complex	12	0.505383	1.32315	0.144231	0.695913	0.660425	172	tags=17%, list=3%, signal=16%	100036786/100037075	ints7.S/taf4.L
GO:0055029	nuclear DNA-directed RNA polymerase complex	12	0.505383	1.32315	0.144231	0.695913	0.660425	172	tags=17%, list=3%, signal=16%	100036786/100037075	ints7.S/taf4.L
GO:0015629	actin cytoskeleton	35	0.359477	1.24569	0.168741	0.794319	0.753812	1769	tags=34%, list=27%, signal=25%	100037198/100049724/100158366/379049/379172/379258/379471/379806/379845/380084/380095/380409	tnni1.S/zyx.S/LOC100158366/MGC52538/cfl1.S/cfl1.L/tnni1.2.L/dbnl/arpc1a.S/actr3.S/tnnt3.L/myo5a.L
GO:0098797	plasma membrane protein complex	59	0.314398	1.22811	0.189189	0.844023	0.800982	2076	tags=49%, list=32%, signal=34%	100037128/100127262/100137617/100137661/100189567/100189573/100191022/100335149/373582/373613/373664/373712/373803/378534/378574/379171/379345/379459/379504/379517/379821/379920/380054/380447/397699/397733/397755/397839/397866	LOC100037128/sgcb.L/hla-drb1.L/LOC100137661/LOC100189567/mhc1b.L/itga2b.1.S/gja4.L/cd3g.S/kcnc1.S/gja1.L/kcnma1.L/gng7.L/kcnb2.S/kcnd3.L/MGC69466.L/atp1b3.L/atp4b.S/c9.L/gjb7.S/gng13.S/atp1b1.S/atp1b2/dag1/itgb3.L/atpb-3/itgb1.L/itga4.S/LOC397866
GO:0097458	neuron part	36	-0.287634	-1.21326	0.2	0.844023	0.800982	644	tags=19%, list=10%, signal=18%	734458/735054/735057/779103/779401/779425	shank2.L/samd4a.S/atat1.S/gna11/fam168b.S/sept5.S
GO:0044459	plasma membrane part	129	0.265535	1.16884	0.202546	0.844023	0.800982	2262	tags=50%, list=35%, signal=34%	100037044/100037128/100037196/100127262/100137617/100137661/100158362/100189567/100189573/100191022/100191023/100191024/100335149/373580/373582/373591/373613/373664/373672/373712/373789/373803/378489/378534/378574/378605/378610/379148/379171/379266/379345/379403/379459/379500/379504/379517/379546/379774/379821/379854/379866/379920/380030/380054/380278/380349/380447/380556/394225/394370/394374/397…	slc7a6.L/LOC100037128/mpz.S/sgcb.L/hla-drb1.L/LOC100137661/pi4k2a.L/LOC100189567/mhc1b.L/itga2b.1.S/ephb4.S/LOC100191024/gja4.L/crhr1.2.S/cd3g.S/lpar1.L/kcnc1.S/gja1.L/kras.L/kcnma1.L/flt1.L/gng7.L/xenu1a-a/kcnb2.S/kcnd3.L/htr1a.L/adcy9.L/epha4.S/MGC69466.L/ntrk2.S/atp1b3.L/lpar1.S/atp4b.S/MGC64596/c9.L/gjb7.S/MGC68952/cd81.L/gng13.S/stom.L/cav3.2.S/atp1b1.S/gap43.S/atp1b2/esyt2.S/slc16a3.L/dag1/…
GO:0033176	proton-transporting V-type ATPase complex	11	-0.415335	-1.23938	0.206044	0.844023	0.800982	2079	tags=55%, list=32%, signal=37%	447489/495264/734359/734627/779272	atp6v0d2.L/atp6v1g3.L/atp6v1h.L/atp6v1a.L/atp6v1b1.L
GO:0005768	endosome	44	-0.263765	-1.18106	0.213235	0.844023	0.800982	698	tags=20%, list=11%, signal=18%	734343/734726/735049/735139/779062/779202/779315/779329	tmem55a.L/wdr44.L/cptp.L/slc48a1.S/epha4.L/usp10.S/mmgt1.L/march3.S
GO:0000922	spindle pole	16	0.428009	1.24704	0.215071	0.844023	0.800982	1381	tags=38%, list=21%, signal=30%	100037156/100049749/100141316/100158407/379622/379673	cep44.L/sbds.S/rassf10.L/tbccd1.L/kif2a.L/tubgcp3.S
GO:0005938	cell cortex	16	0.429358	1.2329	0.219436	0.844023	0.800982	2124	tags=50%, list=33%, signal=34%	100037236/100158346/379172/379258/379806/394342/397741/397952	grip2.L/exoc7.L/cfl1.S/cfl1.L/dbnl/elavl2.L/epb41.L/elavl2.S
GO:0044454	nuclear chromosome part	24	0.376908	1.2095	0.23824	0.844023	0.800982	52	tags=8%, list=1%, signal=8%	100036853/100036858	rpa2-b/h2afy.L
GO:0016605	PML body	11	0.474685	1.1994	0.238487	0.844023	0.800982	1265	tags=36%, list=19%, signal=29%	100036853/100049743/379272/379449	rpa2-b/tdp2.S/nsmce2.L/sumo3.L
GO:0005923	bicellular tight junction	15	-0.368358	-1.20193	0.240642	0.844023	0.800982	1888	tags=47%, list=29%, signal=33%	447491/494684/496360/734640/735235/779321	ocln.L/LOC494684/cldn12.S/cldn4.L/tjap1.L/bves.S
GO:0043296	apical junction complex	15	-0.368358	-1.20193	0.240642	0.844023	0.800982	1888	tags=47%, list=29%, signal=33%	447491/494684/496360/734640/735235/779321	ocln.L/LOC494684/cldn12.S/cldn4.L/tjap1.L/bves.S
GO:0070160	occluding junction	15	-0.368358	-1.20193	0.240642	0.844023	0.800982	1888	tags=47%, list=29%, signal=33%	447491/494684/496360/734640/735235/779321	ocln.L/LOC494684/cldn12.S/cldn4.L/tjap1.L/bves.S
GO:0005777	peroxisome	12	-0.396121	-1.20032	0.244792	0.844023	0.800982	2244	tags=75%, list=35%, signal=49%	443967/444067/446477/446760/447727/447790/495980/735081	tmem135/pex3.L/pex26.L/mff.S/acbd5.L/pex11b/nudt19.L/pex11g.S
GO:0042579	microbody	12	-0.396121	-1.20032	0.244792	0.844023	0.800982	2244	tags=75%, list=35%, signal=49%	443967/444067/446477/446760/447727/447790/495980/735081	tmem135/pex3.L/pex26.L/mff.S/acbd5.L/pex11b/nudt19.L/pex11g.S
GO:0005739	mitochondrion	163	-0.19692	-1.11873	0.244898	0.844023	0.800982	1404	tags=28%, list=22%, signal=23%	495193/495205/495268/495285/495314/495379/495382/495406/495431/495969/495975/496002/496049/496228/496346/496350/733404/734267/734365/734396/734449/734492/734496/734538/734542/734563/734565/734566/734585/734682/734711/734799/734983/735014/735053/735120/735199/779175/779259/779295/779303/779326/779410/779413/780760	hoga1.L/smdt1.S/lactb2.L/timm17a.L/mfn1.S/cox17.L/marc1.L/mrpl20.L/timm22.S/immp2l.L/LOC495975/slc25a42.S/coq9.S/fam210a.L/sirt5.L/ndufa6.S/coq9.L/coa7.S/fundc1.L/myo19.S/vdac2.L/timm10.L/ak3.L/grpel1.L/romo1.L/coq5.L/timm9.L/tigar.S/pif1.L/cox6a1.L/spata18.L/tmem11-b/cox7a2l.L/chchd7.L/fdx1l.L/mrpl52.S/MGC131350/bnip3l.L/sfxn1.L/exog.L/dnlz.S/cox10.L/slc25a11.L/MGC154858/mpc1.L
GO:0031965	nuclear membrane	29	-0.277851	-1.12397	0.250836	0.849322	0.806011	382	tags=24%, list=6%, signal=23%	734958/735049/735124/779027/779162/779302	lmnb3-b/cptp.L/tmem18.L/sane/ctdnep1.S/nemp1.L
GO:0099568	cytoplasmic region	17	0.401244	1.16602	0.264476	0.860034	0.816176	2124	tags=47%, list=33%, signal=32%	100037236/100158346/379172/379258/379806/394342/397741/397952	grip2.L/exoc7.L/cfl1.S/cfl1.L/dbnl/elavl2.L/epb41.L/elavl2.S
GO:0000786	nucleosome	16	0.40413	1.18361	0.26489	0.860034	0.816176	1420	tags=31%, list=22%, signal=24%	100036858/100037078/379062/379215/379757	h2afy.L/LOC100037078/h3f3c.L/h2afz.L/h3f3b
GO:0048471	perinuclear region of cytoplasm	20	-0.326728	-1.14553	0.274788	0.860034	0.816176	502	tags=35%, list=8%, signal=32%	495138/496365/734726/779160/779162/779401	dnajb6.S/kiaa0101.S/wdr44.L/ccar1.S/ctdnep1.S/fam168b.S
GO:0044815	DNA packaging complex	18	0.383202	1.1585	0.27543	0.860034	0.816176	2122	tags=44%, list=33%, signal=30%	100036858/100037078/379062/379215/379757/380575/397800/397949	h2afy.L/LOC100037078/h3f3c.L/h2afz.L/h3f3b/h2afy2.L/smc2.L/LOC397949
GO:0005815	microtubule organizing center	48	0.305599	1.15092	0.27628	0.860034	0.816176	589	tags=12%, list=9%, signal=11%	100036788/100036799/100037156/100137649/100141316/100158407	bbof1.L/tsga14/cep44.L/ift57.S/rassf10.L/tbccd1.L
GO:0005773	vacuole	61	-0.223803	-1.10405	0.283262	0.865714	0.821567	698	tags=18%, list=11%, signal=16%	734343/734359/734726/735049/735139/779062/779202/779297/779315/779329	tmem55a.L/atp6v1h.L/wdr44.L/cptp.L/slc48a1.S/epha4.L/usp10.S/sftpb.L/mmgt1.L/march3.S
GO:0071944	cell periphery	259	0.231307	1.09682	0.287076	0.865714	0.821567	2352	tags=47%, list=36%, signal=32%	100037044/100037128/100037196/100037236/100127262/100137617/100137661/100158346/100158362/100158364/100158373/100189567/100189573/100191020/100191022/100191023/100191024/100335149/100337580/100337587/100337603/373579/373580/373582/373591/373595/373607/373608/373613/373627/373664/373672/373709/373712/373759/373789/373803/378489/378518/378534/378574/378605/378608/378610/378623/378627/378787/379132/…	slc7a6.L/LOC100037128/mpz.S/grip2.L/sgcb.L/hla-drb1.L/LOC100137661/exoc7.L/pi4k2a.L/mfsd5.S/ca4.L/LOC100189567/mhc1b.L/pcdh1.S/itga2b.1.S/ephb4.S/LOC100191024/gja4.L/pcdh7.L/cdhr1.L/ric8a.S/kit.L/crhr1.2.S/cd3g.S/lpar1.L/nrg1.L/LOC100497107.L/LOC100491417.L/kcnc1.S/cdh6.L/gja1.L/kras.L/nrn1.S/kcnma1.L/cnr1.S/flt1.L/gng7.L/xenu1a-a/cdh2.L/kcnb2.S/kcnd3.L/htr1a.L/crhr2.S/adcy9.L/adora1.L/or2-a/fzd7…
GO:0061695	transferase complex, transferring phosphorus-containing groups	24	0.357224	1.13454	0.305158	0.894939	0.849301	1136	tags=21%, list=17%, signal=17%	100036786/100037075/100316923/373780/379199	ints7.S/taf4.L/rev3l.L/phkg1.S/cdc73.S
GO:0015630	microtubule cytoskeleton	102	0.252856	1.08659	0.306683	0.894939	0.849301	1413	tags=23%, list=22%, signal=18%	100036788/100036799/100036943/100037156/100049099/100049749/100137649/100141316/100158292/100158407/100158413/100337592/373792/373805/379076/379220/379359/379566/379617/379622/379624/379673/379748	bbof1.L/tsga14/tuba4a.L/cep44.L/dynlrb2.L/sbds.S/ift57.S/rassf10.L/ska3.L/tbccd1.L/LOC100158413/tuba3e.L/kif19.S/mapre2.S/tubb6.S/tubb2b.L/tubb4a.S/MGC69074/dynll1.L/kif2a.L/csnk1a1.L/tubgcp3.S/tuba1a.S
GO:0070469	respiratory chain	11	-0.378509	-1.10975	0.313316	0.894939	0.849301	1003	tags=55%, list=15%, signal=46%	494586/496350/734682/734983/779413	sdhd.S/ndufa6.S/cox6a1.L/cox7a2l.L/MGC154858
GO:0000228	nuclear chromosome	27	0.338966	1.12134	0.315315	0.894939	0.849301	52	tags=7%, list=1%, signal=7%	100036853/100036858	rpa2-b/h2afy.L
GO:0005694	chromosome	117	0.242586	1.07018	0.335681	0.925931	0.878713	2542	tags=47%, list=39%, signal=29%	100036853/100036855/100036858/100037078/100037174/100101271/100126628/100127348/100137640/100137644/100158292/100158384/100158435/100329179/379062/379215/379272/379468/379624/379699/379757/379972/379979/380076/380182/380414/380481/380491/380513/380575/380598/394319/394376/397767/397799/397800/397843/397923/397937/397949/398020/398191/398200/398318/398418/398428/398454/398492/398571/398572/398573/…	rpa2-b/chtf8.L/h2afy.L/LOC100037078/suv39h2.L/spc25.L/LOC100126628/esco1.L/cenpp.L/LOC100137644/ska3.L/kmt5a.S/nsmce4a.L/hmgn1.L/h3f3c.L/h2afz.L/nsmce2.L/hmgn2.L/csnk1a1.L/mcm5.S/h3f3b/ing3.L/anp32e.L/rnf8.S/smc1a.L/mcm7.L/plk1.S/vcp.S/prim1.S/h2afy2.L/ppp1cc/stag2/xtipin/ppp1cc.L/smc4.L/smc2.L/mcm4.S/orc4.L/rpa1.L/LOC397949/hmg-17/chek1.S/pola1.S/kmt5a-b/birc5.1.S/nuf2.L/birc5.2.L/smc5.S/hus1.L/…
GO:0005874	microtubule	48	0.286603	1.08264	0.34221	0.925931	0.878713	2330	tags=46%, list=36%, signal=30%	100036943/100158292/100158413/100337592/373792/373805/379076/379220/379359/379566/379622/379673/379748/379931/380258/380482/394322/394412/397867/398032/398307/398349	tuba4a.L/ska3.L/LOC100158413/tuba3e.L/kif19.S/mapre2.S/tubb6.S/tubb2b.L/tubb4a.S/MGC69074/kif2a.L/tubgcp3.S/tuba1a.S/map2.S/tubb4b.L/tuba6/kifc1.L/tubd1.L/kif3b.S/katnb1.L/mapt.S/aurka-b
GO:0098805	whole membrane	104	-0.190582	-1.04746	0.347826	0.925931	0.878713	689	tags=15%, list=11%, signal=14%	734359/734365/734396/734449/734566/734711/734726/735049/735057/735081/735139/735158/779062/779315/779329	atp6v1h.L/fundc1.L/myo19.S/vdac2.L/tigar.S/spata18.L/wdr44.L/cptp.L/atat1.S/pex11g.S/slc48a1.S/MGC114704/epha4.L/mmgt1.L/march3.S
GO:0000323	lytic vacuole	23	-0.282599	-1.05956	0.351266	0.925931	0.878713	1521	tags=39%, list=23%, signal=30%	494858/495072/495077/495994/734343/735139/779297/779329	LOC494858/march8.L/LOC495077/march2.S/tmem55a.L/slc48a1.S/sftpb.L/march3.S
GO:0005764	lysosome	23	-0.282599	-1.05956	0.351266	0.925931	0.878713	1521	tags=39%, list=23%, signal=30%	494858/495072/495077/495994/734343/735139/779297/779329	LOC494858/march8.L/LOC495077/march2.S/tmem55a.L/slc48a1.S/sftpb.L/march3.S
GO:0044445	cytosolic part	15	0.380044	1.09329	0.362069	0.925931	0.878713	1572	tags=40%, list=24%, signal=30%	100037008/100037217/100381042/379079/379698/380038	bloc1s5.L/LOC100037217/hbg2-a/eno1.L/bag6.L/eno3.L
GO:1902495	transmembrane transporter complex	18	0.374998	1.1063	0.364615	0.925931	0.878713	1582	tags=50%, list=24%, signal=38%	100137668/373613/373712/378534/378574/379345/379459/379920/380054	uqcr10.L/kcnc1.S/kcnma1.L/kcnb2.S/kcnd3.L/atp1b3.L/atp4b.S/atp1b1.S/atp1b2
GO:1990351	transporter complex	18	0.374998	1.1063	0.364615	0.925931	0.878713	1582	tags=50%, list=24%, signal=38%	100137668/373613/373712/378534/378574/379345/379459/379920/380054	uqcr10.L/kcnc1.S/kcnma1.L/kcnb2.S/kcnd3.L/atp1b3.L/atp4b.S/atp1b1.S/atp1b2
GO:0044450	microtubule organizing center part	13	0.399554	1.09622	0.370787	0.929374	0.88198	15	tags=8%, list=0%, signal=8%	100036799	tsga14
GO:0005886	plasma membrane	246	0.220559	1.03874	0.385439	0.933658	0.886046	2352	tags=47%, list=36%, signal=31%	100037044/100037128/100037196/100127262/100137617/100137661/100158362/100158364/100158373/100189567/100189573/100191020/100191022/100191023/100191024/100335149/100337580/100337587/100337603/373579/373580/373582/373591/373595/373607/373608/373613/373627/373664/373672/373709/373712/373759/373789/373803/378489/378518/378534/378574/378605/378608/378610/378623/378627/378787/379132/379148/379171/379250…	slc7a6.L/LOC100037128/mpz.S/sgcb.L/hla-drb1.L/LOC100137661/pi4k2a.L/mfsd5.S/ca4.L/LOC100189567/mhc1b.L/pcdh1.S/itga2b.1.S/ephb4.S/LOC100191024/gja4.L/pcdh7.L/cdhr1.L/ric8a.S/kit.L/crhr1.2.S/cd3g.S/lpar1.L/nrg1.L/LOC100497107.L/LOC100491417.L/kcnc1.S/cdh6.L/gja1.L/kras.L/nrn1.S/kcnma1.L/cnr1.S/flt1.L/gng7.L/xenu1a-a/cdh2.L/kcnb2.S/kcnd3.L/htr1a.L/crhr2.S/adcy9.L/adora1.L/or2-a/fzd7.L/cldn1.S/epha4…
GO:0005765	lysosomal membrane	13	-0.332227	-1.05371	0.389831	0.933658	0.886046	1521	tags=62%, list=23%, signal=47%	446891/494820/494858/495072/495994/734343/735139	tm6sf1.L/slc48a1.L/LOC494858/march8.L/march2.S/tmem55a.L/slc48a1.S
GO:0098852	lytic vacuole membrane	13	-0.332227	-1.05371	0.389831	0.933658	0.886046	1521	tags=62%, list=23%, signal=47%	446891/494820/494858/495072/495994/734343/735139	tm6sf1.L/slc48a1.L/LOC494858/march8.L/march2.S/tmem55a.L/slc48a1.S
GO:0005929	cilium	27	0.321791	1.05811	0.394286	0.933658	0.886046	480	tags=15%, list=7%, signal=14%	100036788/100036799/100137642/100137649	bbof1.L/tsga14/tmem237.L/ift57.S
GO:0000139	Golgi membrane	63	0.263093	1.04072	0.396684	0.933658	0.886046	557	tags=13%, list=9%, signal=12%	100036805/100037218/100101301/100101309/100126621/100137708/100158328/100158361	golph3l.L/tmem167a.L/slc35a2.S/galnt16.L/st3gal2.2.L/pmepa1.L/chst2.L/LOC100158361
GO:0035097	histone methyltransferase complex	11	-0.347283	-1.01696	0.436693	1	0.949005	1321	tags=36%, list=20%, signal=29%	504192/733329/734571	max.S/pelp1.L/eed.L
GO:0005635	nuclear envelope	44	-0.213619	-0.983585	0.462451	1	0.949005	699	tags=20%, list=11%, signal=18%	734650/734958/735049/735124/735197/779027/779162/779302	seh1l.L/lmnb3-b/cptp.L/tmem18.L/eny2.L/sane/ctdnep1.S/nemp1.L
GO:0030496	midbody	17	0.345054	1.00472	0.46379	1	0.949005	2516	tags=59%, list=39%, signal=36%	100037156/379172/379258/380481/380598/397767/398203/398418/398454/398697	cep44.L/cfl1.S/cfl1.L/plk1.S/ppp1cc/ppp1cc.L/sept2.L/birc5.1.S/birc5.2.L/mtus1.L
GO:0098796	membrane protein complex	130	0.224494	0.994458	0.483945	1	0.949005	1789	tags=33%, list=28%, signal=24%	100036849/100037128/100049769/100101270/100127262/100137617/100137661/100137668/100189567/100189573/100191022/100335149/373582/373613/373664/373712/373803/378534/378574/379142/379171/379345/379348/379457/379459/379504/379517/379741/379818/379821/379829/379848/379892/379913/379920/379939/380015/380054/380165/380176/380301/380375/380447	ap1b1.L/LOC100037128/emc10.L/emc4.S/sgcb.L/hla-drb1.L/LOC100137661/uqcr10.L/LOC100189567/mhc1b.L/itga2b.1.S/gja4.L/cd3g.S/kcnc1.S/gja1.L/kcnma1.L/gng7.L/kcnb2.S/kcnd3.L/MGC53617/MGC69466.L/atp1b3.L/rpn2.S/atp6v1e1.L/atp4b.S/c9.L/gjb7.S/lamtor2.S/atp5b.S/gng13.S/ap3s1.S/sec61b.L/atp6v0d1.L/copb2.L/atp1b1.S/sdhb.S/tomm20.L/atp1b2/ap2b1.L/snx2.S/tomm40.L/arcn1.L/dag1
GO:0005856	cytoskeleton	214	0.212254	0.995394	0.487621	1	0.949005	2400	tags=42%, list=37%, signal=27%	100036788/100036799/100036943/100036944/100037156/100037198/100049099/100049724/100049749/100137649/100141316/100158292/100158366/100158407/100158413/100189579/100310818/100337592/373584/373792/373805/378565/379049/379076/379168/379172/379220/379258/379359/379471/379530/379566/379573/379617/379622/379624/379673/379745/379748/379752/379806/379845/379926/379931/380084/380095/380217/380258/380409/38…	bbof1.L/tsga14/tuba4a.L/krt5.6.S/cep44.L/tnni1.S/dynlrb2.L/zyx.S/sbds.S/ift57.S/rassf10.L/ska3.L/LOC100158366/tbccd1.L/LOC100158413/tpm1.L/krt14.L/tuba3e.L/krt5.5.L/kif19.S/mapre2.S/ina.S/MGC52538/tubb6.S/nif.L/cfl1.S/tubb2b.L/cfl1.L/tubb4a.S/tnni1.2.L/drc1.L/MGC69074/poc1a.L/dynll1.L/kif2a.L/csnk1a1.L/tubgcp3.S/lmnb1.L/tuba1a.S/actc1.L/dbnl/arpc1a.S/epb41l5.L/map2.S/actr3.S/tnnt3.L/krt8.S/tubb4b…
GO:0098589	membrane region	18	0.327122	0.975419	0.490683	1	0.949005	2757	tags=61%, list=42%, signal=35%	100158362/373644/379741/379866/397757/398138/398372/398390/398898/399051/399152	pi4k2a.L/ldlr.S/lamtor2.S/cav3.2.S/ldlr.L/pacsin2.S/smurf2.S/cav-3/cltb.L/inpp5d.L/snap91.S
GO:0072372	primary cilium	12	0.366328	0.977096	0.494215	1	0.949005	476	tags=17%, list=7%, signal=15%	100036799/100137642	tsga14/tmem237.L
GO:0008021	synaptic vesicle	12	-0.326119	-0.959255	0.503896	1	0.949005	644	tags=17%, list=10%, signal=15%	779425	sept5.S
GO:0070382	exocytic vesicle	12	-0.326119	-0.959255	0.503896	1	0.949005	644	tags=17%, list=10%, signal=15%	779425	sept5.S
GO:0005813	centrosome	24	0.300745	0.970601	0.505311	1	0.949005	210	tags=8%, list=3%, signal=8%	100036799/100037156	tsga14/cep44.L
GO:0031984	organelle subcompartment	13	0.342188	0.934593	0.521739	1	0.949005	18	tags=8%, list=0%, signal=8%	100036805	golph3l.L
GO:0098791	Golgi subcompartment	13	0.342188	0.934593	0.521739	1	0.949005	18	tags=8%, list=0%, signal=8%	100036805	golph3l.L
GO:0016469	proton-transporting two-sector ATPase complex	13	-0.298505	-0.932895	0.536023	1	0.949005	682	tags=46%, list=10%, signal=41%	447489/495264/734359/734627/779272	atp6v0d2.L/atp6v1g3.L/atp6v1h.L/atp6v1a.L/atp6v1b1.L
GO:0043228	non-membrane-bounded organelle	424	0.199106	0.97596	0.539406	1	0.949005	2174	tags=36%, list=33%, signal=25%	100036788/100036799/100036853/100036855/100036858/100036943/100036944/100036990/100037078/100037156/100037159/100037174/100037198/100037205/100037236/100049099/100049136/100049724/100049749/100101271/100101322/100101334/100126616/100126628/100127348/100137640/100137644/100137649/100141316/100158292/100158366/100158384/100158393/100158407/100158413/100158435/100189579/100192354/100310818/100329179…	bbof1.L/tsga14/rpa2-b/chtf8.L/h2afy.L/tuba4a.L/krt5.6.S/mex3b.S/LOC100037078/cep44.L/ssbp1.S/suv39h2.L/tnni1.S/murc.S/grip2.L/dynlrb2.L/LOC100049136/zyx.S/sbds.S/spc25.L/pop5.L/LOC100101334/mrpl32.L/LOC100126628/esco1.L/cenpp.L/LOC100137644/ift57.S/rassf10.L/ska3.L/LOC100158366/kmt5a.S/mrps16.L/tbccd1.L/LOC100158413/nsmce4a.L/tpm1.L/senp5.L/krt14.L/hmgn1.L/tuba3e.L/krt5.5.L/kif19.S/mapre2.S/ina.S…
GO:0043232	intracellular non-membrane-bounded organelle	424	0.199106	0.97596	0.539406	1	0.949005	2174	tags=36%, list=33%, signal=25%	100036788/100036799/100036853/100036855/100036858/100036943/100036944/100036990/100037078/100037156/100037159/100037174/100037198/100037205/100037236/100049099/100049136/100049724/100049749/100101271/100101322/100101334/100126616/100126628/100127348/100137640/100137644/100137649/100141316/100158292/100158366/100158384/100158393/100158407/100158413/100158435/100189579/100192354/100310818/100329179…	bbof1.L/tsga14/rpa2-b/chtf8.L/h2afy.L/tuba4a.L/krt5.6.S/mex3b.S/LOC100037078/cep44.L/ssbp1.S/suv39h2.L/tnni1.S/murc.S/grip2.L/dynlrb2.L/LOC100049136/zyx.S/sbds.S/spc25.L/pop5.L/LOC100101334/mrpl32.L/LOC100126628/esco1.L/cenpp.L/LOC100137644/ift57.S/rassf10.L/ska3.L/LOC100158366/kmt5a.S/mrps16.L/tbccd1.L/LOC100158413/nsmce4a.L/tpm1.L/senp5.L/krt14.L/hmgn1.L/tuba3e.L/krt5.5.L/kif19.S/mapre2.S/ina.S…
GO:0000793	condensed chromosome	28	0.281049	0.939105	0.55117	1	0.949005	2727	tags=68%, list=42%, signal=40%	100101271/100158292/100158435/379272/379624/380182/380598/397767/397800/398191/398418/398428/398454/398492/398571/398594/398742/399092/399106	spc25.L/ska3.L/nsmce4a.L/nsmce2.L/csnk1a1.L/smc1a.L/ppp1cc/ppp1cc.L/smc2.L/chek1.S/birc5.1.S/nuf2.L/birc5.2.L/smc5.S/hus1.L/rad9a.L/ncapd3.L/smc3.S/bub3.L
GO:0043005	neuron projection	18	-0.268074	-0.918877	0.565598	1	0.949005	335	tags=17%, list=5%, signal=16%	735057/779401	atat1.S/fam168b.S
GO:0000502	proteasome complex	19	0.306565	0.915833	0.5727	1	0.949005	2342	tags=42%, list=36%, signal=27%	378667/379551/379676/379720/379941/397797/397968/398371	psmb9.L/psmb7.2.L/MGC68557/MGC69086/nthl1.S/adrm1.S/psmc5/psmd2
GO:1905369	endopeptidase complex	19	0.306565	0.915833	0.5727	1	0.949005	2342	tags=42%, list=36%, signal=27%	378667/379551/379676/379720/379941/397797/397968/398371	psmb9.L/psmb7.2.L/MGC68557/MGC69086/nthl1.S/adrm1.S/psmc5/psmd2
GO:0005834	heterotrimeric G-protein complex	11	-0.293194	-0.885579	0.574627	1	0.949005	948	tags=64%, list=15%, signal=54%	444698/446597/447147/595043/734246/734690	gngt1.L/gng4.L/gng2.L/gng12.L/gng7.S/rgs6.S
GO:1905360	GTPase complex	11	-0.293194	-0.885579	0.574627	1	0.949005	948	tags=64%, list=15%, signal=54%	444698/446597/447147/595043/734246/734690	gngt1.L/gng4.L/gng2.L/gng12.L/gng7.S/rgs6.S
GO:0005819	spindle	33	0.262361	0.917671	0.580087	1	0.949005	589	tags=15%, list=9%, signal=14%	100037156/100049749/100141316/100158292/100158407	cep44.L/sbds.S/rassf10.L/ska3.L/tbccd1.L
GO:0005637	nuclear inner membrane	14	0.321887	0.895148	0.58589	1	0.949005	139	tags=14%, list=2%, signal=14%	100036930/100037004	tmem120a.L/nemp1.S
GO:0005667	transcription factor complex	32	0.263391	0.913571	0.591808	1	0.949005	693	tags=19%, list=11%, signal=17%	100037050/100037075/100127321/100158337/100335108/100337601	LOC100037050/taf4.L/nfyc.L/tfdp2.S/arnt2b/smad8a
GO:0035770	ribonucleoprotein granule	13	0.332795	0.890582	0.61051	1	0.949005	2160	tags=46%, list=33%, signal=31%	100036990/379239/379761/387262/394392/398019	mex3b.S/edc4.L/cirbp.L/lin28a.S/pum1.S/ddx4.L
GO:0036464	cytoplasmic ribonucleoprotein granule	13	0.332795	0.890582	0.61051	1	0.949005	2160	tags=46%, list=33%, signal=31%	100036990/379239/379761/387262/394392/398019	mex3b.S/edc4.L/cirbp.L/lin28a.S/pum1.S/ddx4.L
GO:0099503	secretory vesicle	14	-0.279423	-0.879653	0.62766	1	0.949005	644	tags=50%, list=10%, signal=45%	444629/444712/447574/495018/734421/779425	MGC84141/tmem163.L/syn1.S/chga.S/syn2.S/sept5.S
GO:0005794	Golgi apparatus	110	0.211319	0.907631	0.627962	1	0.949005	558	tags=11%, list=9%, signal=10%	100036805/100036939/100037218/100101301/100101309/100101329/100126621/100137708/100158281/100158328/100158361/100158362	golph3l.L/zfpl1.L/tmem167a.L/slc35a2.S/galnt16.L/prrc1.S/st3gal2.2.L/pmepa1.L/sort1.S/chst2.L/LOC100158361/pi4k2a.L
GO:0044391	ribosomal subunit	14	-0.273724	-0.872321	0.629526	1	0.949005	959	tags=29%, list=15%, signal=24%	733351/735074/735120	LOC733351/MGC115171/mrpl52.S
GO:0016592	mediator complex	12	-0.284907	-0.854076	0.664198	1	0.949005	1940	tags=50%, list=30%, signal=35%	447364/495214/496309/734597/734758	med11.S/med4.S/med8.L/med9.L/med7.L
GO:0005654	nucleoplasm	113	0.206033	0.894806	0.665505	1	0.949005	1945	tags=31%, list=30%, signal=22%	100036786/100036853/100036904/100037061/100037075/100049743/100049749/100101325/100158380/100189566/100337573/100380998/100381081/373652/379199/379272/379305/379449/379484/379624/379761/379766/379868/379871/380050/380056/380196/380249/380360/380598/387523/394224/394303/394311/394367	ints7.S/rpa2-b/LOC100036904/srrt.S/taf4.L/tdp2.S/sbds.S/med17.L/zc3h14.S/casc3/hif-1a/ncbp2/med19/max.L/cdc73.S/nsmce2.L/ppp2r2d.L/sumo3.L/cirbp.S/csnk1a1.L/cirbp.L/ensa/spop.L/cstf2.L/bop1.L/rbbp7.L/chd4.L/pes1.S/thoc5.S/ppp1cc/gtf2a2.L/maml1.L/fen1.L/fen1.S/notch1.S
GO:0005759	mitochondrial matrix	23	-0.224001	-0.849888	0.67378	1	0.949005	611	tags=26%, list=9%, signal=24%	495268/734496/734538/735053/735120	lactb2.L/ak3.L/grpel1.L/fdx1l.L/mrpl52.S
GO:0044455	mitochondrial membrane part	18	-0.244873	-0.831287	0.685358	1	0.949005	1624	tags=50%, list=25%, signal=38%	494838/495205/495285/734365/734563/734682/734799/734983	timm21.L/smdt1.S/timm17a.L/fundc1.L/coq5.L/cox6a1.L/tmem11-b/cox7a2l.L
GO:0019867	outer membrane	27	-0.211844	-0.83739	0.694158	1	0.949005	677	tags=22%, list=10%, signal=20%	734396/734449/734566/734711/735049	myo19.S/vdac2.L/tigar.S/spata18.L/cptp.L
GO:0031968	organelle outer membrane	27	-0.211844	-0.83739	0.694158	1	0.949005	677	tags=22%, list=10%, signal=20%	734396/734449/734566/734711/735049	myo19.S/vdac2.L/tigar.S/spata18.L/cptp.L
GO:0044431	Golgi apparatus part	80	0.208411	0.856785	0.697007	1	0.949005	557	tags=10%, list=9%, signal=9%	100036805/100037218/100101301/100101309/100126621/100137708/100158328/100158361	golph3l.L/tmem167a.L/slc35a2.S/galnt16.L/st3gal2.2.L/pmepa1.L/chst2.L/LOC100158361
GO:0034702	ion channel complex	11	0.325092	0.830832	0.7	1	0.949005	980	tags=36%, list=15%, signal=31%	373613/373712/378534/378574	kcnc1.S/kcnma1.L/kcnb2.S/kcnd3.L
GO:0031981	nuclear lumen	179	0.192444	0.872475	0.713333	1	0.949005	1951	tags=31%, list=30%, signal=22%	100036786/100036853/100036858/100036904/100037061/100037075/100049743/100049749/100101322/100101325/100158380/100189566/100192354/100337573/100380998/100381081/373652/379116/379129/379172/379199/379258/379272/379305/379328/379365/379449/379484/379624/379745/379761/379766/379868/379871/379964/379972/379979/380050/380056/380196/380205/380249/380283/380321/380360/380367/380575/380598/387523/394224/3…	ints7.S/rpa2-b/h2afy.L/LOC100036904/srrt.S/taf4.L/tdp2.S/sbds.S/pop5.L/med17.L/zc3h14.S/casc3/senp5.L/hif-1a/ncbp2/med19/max.L/ubtf.S/pno1.L/cfl1.S/cdc73.S/cfl1.L/nsmce2.L/ppp2r2d.L/midn.S/midn.L/sumo3.L/cirbp.S/csnk1a1.L/lmnb1.L/cirbp.L/ensa/spop.L/cstf2.L/bxdc5/ing3.L/anp32e.L/bop1.L/rbbp7.L/chd4.L/gnl2.L/pes1.S/nup93.S/dcaf13.L/thoc5.S/nle1.S/h2afy2.L/ppp1cc/gtf2a2.L/maml1.L/lmnb2.S/fen1.L/fen…
GO:0042995	cell projection	60	0.214115	0.838038	0.720513	1	0.949005	2040	tags=38%, list=31%, signal=27%	100036788/100036799/100137642/100137649/100158362/373792/379250/379332/379351/379379/379530/379752/379806/380030/380350/380533/380535/394225/394287/394300/394425/397755/397798	bbof1.L/tsga14/tmem237.L/ift57.S/pi4k2a.L/kif19.S/rasgrp2.L/dcdc2.L/MGC53823/azin2.S/drc1.L/actc1.L/dbnl/gap43.S/palmd.L/cfap36.L/gna11.S/flrt3/vamp2.S/itsn1.L/gnaq.L/itgb1.L/pcm1.L
GO:0016604	nuclear body	36	0.229423	0.811418	0.723757	1	0.949005	2270	tags=44%, list=35%, signal=29%	100036853/100049743/100158380/100189566/100337573/379272/379449/379624/379868/380360/380598/394224/397767/397937/398197/398220	rpa2-b/tdp2.S/zc3h14.S/casc3/hif-1a/nsmce2.L/sumo3.L/csnk1a1.L/spop.L/thoc5.S/ppp1cc/maml1.L/ppp1cc.L/rpa1.L/atr.L/glis2.S
GO:0005912	adherens junction	17	-0.245367	-0.821627	0.724036	1	0.949005	973	tags=24%, list=15%, signal=20%	734194/735057/779337	shroom3.L/atat1.S/tgfb1i1.L
GO:0070161	anchoring junction	17	-0.245367	-0.821627	0.724036	1	0.949005	973	tags=24%, list=15%, signal=20%	734194/735057/779337	shroom3.L/atat1.S/tgfb1i1.L
GO:0034708	methyltransferase complex	15	-0.245385	-0.811335	0.726776	1	0.949005	1321	tags=27%, list=20%, signal=21%	504192/733329/734571	max.S/pelp1.L/eed.L
GO:0016282	eukaryotic 43S preinitiation complex	11	0.3062	0.793488	0.731667	1	0.949005	1571	tags=36%, list=24%, signal=28%	100049090/379633/379753/380037	dhx29.L/eif3a.L/eif3m.S/eif3l.L
GO:0070993	translation preinitiation complex	11	0.3062	0.793488	0.731667	1	0.949005	1571	tags=36%, list=24%, signal=28%	100049090/379633/379753/380037	dhx29.L/eif3a.L/eif3m.S/eif3l.L
GO:0034399	nuclear periphery	13	0.2912	0.784753	0.732331	1	0.949005	2252	tags=62%, list=35%, signal=40%	379172/379258/379745/380283/394291/397910/397911/398200	cfl1.S/cfl1.L/lmnb1.L/nup93.S/lmnb2.S/lmnb3.S/LOC397911/pola1.S
GO:0000151	ubiquitin ligase complex	35	-0.195497	-0.82533	0.735192	1	0.949005	702	tags=29%, list=11%, signal=26%	494996/495346/595046/734319/734327/734832/735103/735163/779341	syvn1.S/klhl21.L/LOC595046/anapc10.S/tnfaip1.L/anapc15.S/dtl.S/cul4b.S/rnf31.S
GO:0005911	cell-cell junction	26	0.246048	0.805474	0.735465	1	0.949005	1300	tags=31%, list=20%, signal=25%	100335149/373662/373664/378518/379132/379171/379396/379517	gja4.L/nov.L/gja1.L/cdh2.L/cldn1.S/MGC69466.L/cldn7.L/gjb7.S
GO:1990234	transferase complex	88	-0.164309	-0.87122	0.747368	1	0.949005	1740	tags=32%, list=27%, signal=24%	447594/447737/494670/494761/494996/495052/495301/495304/495346/495684/495689/496328/504192/595046/733329/734303/734319/734327/734571/734716/734832/735097/735103/735163/735197/779222/779341	pik3r3.L/dmap1.L/epc1.L/dcaf12.L/syvn1.S/LOC495052/prpf31.S/ing5.L/klhl21.L/polr2f.S/crebbp.S/phkg2.L/max.S/LOC595046/pelp1.L/gtf2e2.L/anapc10.S/tnfaip1.L/eed.L/polr3d.L/anapc15.S/meaf6.S/dtl.S/cul4b.S/eny2.L/naa30.S/rnf31.S
GO:0098793	presynapse	14	-0.249115	-0.775399	0.758713	1	0.949005	644	tags=14%, list=10%, signal=13%	779425	sept5.S
GO:0019898	extrinsic component of membrane	27	-0.209985	-0.820577	0.763158	1	0.949005	2185	tags=44%, list=34%, signal=30%	446786/447147/447216/447315/447594/494986/595043/734246/734563/734690/735107	pik3r2/gng2.L/ezr.S/vac14.L/pik3r3.L/mylip.L/gng12.L/gng7.S/coq5.L/rgs6.S/msn.L
GO:0044456	synapse part	23	-0.208531	-0.769699	0.778107	1	0.949005	779	tags=17%, list=12%, signal=15%	734421/734458/779425	syn2.S/shank2.L/sept5.S
GO:0009986	cell surface	12	0.286634	0.752095	0.77907	1	0.949005	2786	tags=67%, list=43%, signal=38%	373591/379403/380598/397755/397767/398203/399187/399190	lpar1.L/lpar1.S/ppp1cc/itgb1.L/ppp1cc.L/sept2.L/adam10.S/fzd3.L
GO:0098800	inner mitochondrial membrane protein complex	11	-0.257336	-0.756725	0.781081	1	0.949005	1913	tags=55%, list=29%, signal=39%	494586/494838/495205/495285/734682	sdhd.S/timm21.L/smdt1.S/timm17a.L/cox6a1.L
GO:0005730	nucleolus	46	0.212457	0.774718	0.781746	1	0.949005	2025	tags=37%, list=31%, signal=26%	100049749/100101322/100192354/379116/379129/379328/379365/379964/380050/380205/380249/380321/380367/380598/394303/394311/397767	sbds.S/pop5.L/senp5.L/ubtf.S/pno1.L/midn.S/midn.L/bxdc5/bop1.L/gnl2.L/pes1.S/dcaf13.L/nle1.S/ppp1cc/fen1.L/fen1.S/ppp1cc.L
GO:0005789	endoplasmic reticulum membrane	98	0.185879	0.790374	0.819378	1	0.949005	337	tags=7%, list=5%, signal=7%	100036775/100036951/100036994/100037168/100049135/100049769/100101270	cyp1a1.L/aup1.S/LOC100036994/creb3l2.L/alg6.L/emc10.L/emc4.S
GO:0016607	nuclear speck	21	-0.207305	-0.747398	0.821538	1	0.949005	781	tags=24%, list=12%, signal=21%	734364/734567/734762/735191	alyref.L/fyttd1.S/scnm1.L/rnps1.S
GO:0030135	coated vesicle	17	-0.222599	-0.739726	0.826498	1	0.949005	5061	tags=88%, list=78%, signal=20%	398999/399152/414632/414640/432028/443980/444286/444287/444592/444834/446523/447400/496227/735158	copg1.L/snap91.S/sh3bp4.S/sh3bp4.L/MGC83924/srebf2.L/copb1.L/cltc.L/dbnl.S/sec23b.L/cltb/kdelr1.S/clvs1.L/MGC114704
GO:0030133	transport vesicle	22	0.228391	0.718003	0.844646	1	0.949005	2003	tags=36%, list=31%, signal=25%	100037008/373810/379207/379379/394284/394285/394287/397736	bloc1s5.L/syn2.L/pam.L/azin2.S/syp.L/syp.S/vamp2.S/pam.S
GO:0030054	cell junction	64	0.194957	0.76792	0.844673	1	0.949005	2125	tags=39%, list=33%, signal=27%	100049724/100127345/100158362/100335149/373662/373664/378489/378518/379132/379171/379250/379396/379517/379806/379883/379926/380030/380160/394225/394287/394300/394374/397755/397866/397953	zyx.S/wtip.L/pi4k2a.L/gja4.L/nov.L/gja1.L/xenu1a-a/cdh2.L/cldn1.S/MGC69466.L/rasgrp2.L/cldn7.L/gjb7.S/dbnl/rap1b.L/epb41l5.L/gap43.S/cadm3.L/flrt3/vamp2.S/itsn1.L/kbp/itgb1.L/LOC397866/grin1.S
GO:0042175	nuclear outer membrane-endoplasmic reticulum membrane network	101	0.178206	0.760883	0.854762	1	0.949005	337	tags=7%, list=5%, signal=7%	100036775/100036951/100036994/100037168/100049135/100049769/100101270	cyp1a1.L/aup1.S/LOC100036994/creb3l2.L/alg6.L/emc10.L/emc4.S
GO:0030117	membrane coat	22	0.217069	0.685339	0.867925	1	0.949005	47	tags=5%, list=1%, signal=5%	100036849	ap1b1.L
GO:0048475	coated membrane	22	0.217069	0.685339	0.867925	1	0.949005	47	tags=5%, list=1%, signal=5%	100036849	ap1b1.L
GO:0044451	nucleoplasm part	93	0.178892	0.759481	0.869148	1	0.949005	853	tags=12%, list=13%, signal=10%	100036786/100036853/100036904/100037075/100049743/100101325/100158380/100189566/100337573/100381081/373652	ints7.S/rpa2-b/LOC100036904/taf4.L/tdp2.S/med17.L/zc3h14.S/casc3/hif-1a/med19/max.L
GO:0045202	synapse	30	0.208985	0.686695	0.876453	1	0.949005	2125	tags=47%, list=33%, signal=32%	100158362/373810/378489/379250/379806/380030/380350/394225/394284/394285/394287/394300/394374/397953	pi4k2a.L/syn2.L/xenu1a-a/rasgrp2.L/dbnl/gap43.S/palmd.L/flrt3/syp.L/syp.S/vamp2.S/itsn1.L/kbp/grin1.S
GO:0030662	coated vesicle membrane	12	-0.222428	-0.674721	0.880682	1	0.949005	5061	tags=67%, list=78%, signal=15%	444286/444287/444592/444834/446523/447400/735158	copb1.L/cltc.L/dbnl.S/sec23b.L/cltb/kdelr1.S/MGC114704
GO:1905368	peptidase complex	20	0.221041	0.669316	0.882267	1	0.949005	2342	tags=40%, list=36%, signal=26%	378667/379551/379676/379720/379941/397797/397968/398371	psmb9.L/psmb7.2.L/MGC68557/MGC69086/nthl1.S/adrm1.S/psmc5/psmd2
GO:0031461	cullin-RING ubiquitin ligase complex	27	0.197253	0.655768	0.895863	1	0.949005	1843	tags=33%, list=28%, signal=24%	100037115/100126611/379075/379080/379436/379868/380068/380321/380538	fbxo31.S/cul5.L/ube2s.S/dcaf10.L/fbxl15.L/spop.L/cdc23/dcaf13.L/skp1.S
GO:0031300	intrinsic component of organelle membrane	22	0.214415	0.671331	0.897361	1	0.949005	586	tags=14%, list=9%, signal=12%	100037074/100126621/100158403	tmem11.L/st3gal2.2.L/rhot1.L
GO:0031301	integral component of organelle membrane	22	0.214415	0.671331	0.897361	1	0.949005	586	tags=14%, list=9%, signal=12%	100037074/100126621/100158403	tmem11.L/st3gal2.2.L/rhot1.L
GO:0044432	endoplasmic reticulum part	105	0.173483	0.741634	0.904421	1	0.949005	337	tags=7%, list=5%, signal=6%	100036775/100036951/100036994/100037168/100049135/100049769/100101270	cyp1a1.L/aup1.S/LOC100036994/creb3l2.L/alg6.L/emc10.L/emc4.S
GO:0005741	mitochondrial outer membrane	25	0.204885	0.653133	0.910663	1	0.949005	586	tags=12%, list=9%, signal=11%	100037063/100049086/100158403	pld6.S/aifm2.S/rhot1.L
GO:0098588	bounding membrane of organelle	154	-0.140643	-0.814985	0.922414	1	0.949005	733	tags=14%, list=11%, signal=12%	734343/734359/734365/734396/734449/734566/734711/734726/734884/734944/735049/735081/735093/735139/735158/779062/779273/779315/779329/779338	tmem55a.L/atp6v1h.L/fundc1.L/myo19.S/vdac2.L/tigar.S/spata18.L/wdr44.L/sec16a.L/large.L/cptp.L/pex11g.S/slc35a1.L/slc48a1.S/MGC114704/epha4.L/mppe1.L/mmgt1.L/march3.S/fut8.S
GO:0012506	vesicle membrane	32	-0.175834	-0.722223	0.923358	1	0.949005	5367	tags=100%, list=83%, signal=18%	379612/379806/380184/380375/394287/397736/397893/398138/398898/398972/398999/432152/443980/444136/444286/444287/444565/444592/444681/444685/444712/444834/446451/446523/446654/447400/495072/495108/496294/735158/779329	trim72.L/dbnl/tyrp1.L/arcn1.L/vamp2.S/pam.S/scnn1b.S/pacsin2.S/cltb.L/arhgap21.L/copg1.L/slc17a8.L/srebf2.L/scamp5.L/copb1.L/cltc.L/scamp5.S/dbnl.S/camkv.L/cadps.L/tmem163.L/sec23b.L/snx9.L/cltb/snx18.L/kdelr1.S/march8.L/snx18.S/slc30a8.L/MGC114704/march3.S
GO:0030659	cytoplasmic vesicle membrane	32	-0.175834	-0.722223	0.923358	1	0.949005	5367	tags=100%, list=83%, signal=18%	379612/379806/380184/380375/394287/397736/397893/398138/398898/398972/398999/432152/443980/444136/444286/444287/444565/444592/444681/444685/444712/444834/446451/446523/446654/447400/495072/495108/496294/735158/779329	trim72.L/dbnl/tyrp1.L/arcn1.L/vamp2.S/pam.S/scnn1b.S/pacsin2.S/cltb.L/arhgap21.L/copg1.L/slc17a8.L/srebf2.L/scamp5.L/copb1.L/cltc.L/scamp5.S/dbnl.S/camkv.L/cadps.L/tmem163.L/sec23b.L/snx9.L/cltb/snx18.L/kdelr1.S/march8.L/snx18.S/slc30a8.L/MGC114704/march3.S
GO:0044433	cytoplasmic vesicle part	32	-0.175834	-0.722223	0.923358	1	0.949005	5367	tags=100%, list=83%, signal=18%	379612/379806/380184/380375/394287/397736/397893/398138/398898/398972/398999/432152/443980/444136/444286/444287/444565/444592/444681/444685/444712/444834/446451/446523/446654/447400/495072/495108/496294/735158/779329	trim72.L/dbnl/tyrp1.L/arcn1.L/vamp2.S/pam.S/scnn1b.S/pacsin2.S/cltb.L/arhgap21.L/copg1.L/slc17a8.L/srebf2.L/scamp5.L/copb1.L/cltc.L/scamp5.S/dbnl.S/camkv.L/cadps.L/tmem163.L/sec23b.L/snx9.L/cltb/snx18.L/kdelr1.S/march8.L/snx18.S/slc30a8.L/MGC114704/march3.S
GO:0009898	cytoplasmic side of plasma membrane	13	-0.1978	-0.633253	0.924675	1	0.949005	948	tags=23%, list=15%, signal=20%	734246/734690	gng7.S/rgs6.S
GO:0031234	extrinsic component of cytoplasmic side of plasma membrane	13	-0.1978	-0.633253	0.924675	1	0.949005	948	tags=23%, list=15%, signal=20%	734246/734690	gng7.S/rgs6.S
GO:0098552	side of membrane	13	-0.1978	-0.633253	0.924675	1	0.949005	948	tags=23%, list=15%, signal=20%	734246/734690	gng7.S/rgs6.S
GO:0098562	cytoplasmic side of membrane	13	-0.1978	-0.633253	0.924675	1	0.949005	948	tags=23%, list=15%, signal=20%	734246/734690	gng7.S/rgs6.S
GO:0005829	cytosol	75	0.167087	0.68148	0.931732	1	0.949005	2178	tags=36%, list=33%, signal=24%	100037008/100037133/100037193/100037217/100049759/100141316/100381042/100381163/379079/379250/379698/379737/379785/379806/379883/380038/380442/380491/380595/394418/397743/397782/397799/397800/397871/398038/398049	bloc1s5.L/gapvd1.S/hspa14-b/LOC100037217/hspa14.L/rassf10.L/hbg2-a/ctu2/eno1.L/rasgrp2.L/bag6.L/oaz1.S/cdk1.L/dbnl/rap1b.L/eno3.L/chmp2b.S/vcp.S/snrpf.S/fgfr1.L/ccnb2.S/xfgfra2/smc4.L/smc2.L/hbg2.S/clns1a/wee1-a
GO:0019897	extrinsic component of plasma membrane	14	-0.179971	-0.592289	0.937173	1	0.949005	948	tags=21%, list=15%, signal=18%	734246/734690	gng7.S/rgs6.S
GO:0005875	microtubule associated complex	17	0.200498	0.589226	0.942685	1	0.949005	2388	tags=35%, list=37%, signal=22%	100049099/379617/398032/398202/398418/398454	dynlrb2.L/dynll1.L/katnb1.L/dync1li1.S/birc5.1.S/birc5.2.L
GO:0031974	membrane-enclosed lumen	218	0.153299	0.712927	0.947594	1	0.949005	1951	tags=28%, list=30%, signal=20%	100036786/100036853/100036858/100036904/100037061/100037075/100037159/100049743/100049749/100101322/100101325/100158274/100158380/100189566/100192354/100337573/100380998/100381081/373652/379116/379129/379172/379199/379258/379272/379305/379328/379365/379449/379484/379624/379672/379745/379761/379766/379868/379871/379886/379924/379964/379972/379979/380050/380056/380196/380205/380249/380283/380321/38…	ints7.S/rpa2-b/h2afy.L/LOC100036904/srrt.S/taf4.L/ssbp1.S/tdp2.S/sbds.S/pop5.L/med17.L/acp2.S/zc3h14.S/casc3/senp5.L/hif-1a/ncbp2/med19/max.L/ubtf.S/pno1.L/cfl1.S/cdc73.S/cfl1.L/nsmce2.L/ppp2r2d.L/midn.S/midn.L/sumo3.L/cirbp.S/csnk1a1.L/pitrm1.L/lmnb1.L/cirbp.L/ensa/spop.L/cstf2.L/cs.L/ak2.S/bxdc5/ing3.L/anp32e.L/bop1.L/rbbp7.L/chd4.L/gnl2.L/pes1.S/nup93.S/dcaf13.L/thoc5.S/nle1.S/h2afy2.L/ppp1cc/…
GO:0043233	organelle lumen	218	0.153299	0.712927	0.947594	1	0.949005	1951	tags=28%, list=30%, signal=20%	100036786/100036853/100036858/100036904/100037061/100037075/100037159/100049743/100049749/100101322/100101325/100158274/100158380/100189566/100192354/100337573/100380998/100381081/373652/379116/379129/379172/379199/379258/379272/379305/379328/379365/379449/379484/379624/379672/379745/379761/379766/379868/379871/379886/379924/379964/379972/379979/380050/380056/380196/380205/380249/380283/380321/38…	ints7.S/rpa2-b/h2afy.L/LOC100036904/srrt.S/taf4.L/ssbp1.S/tdp2.S/sbds.S/pop5.L/med17.L/acp2.S/zc3h14.S/casc3/senp5.L/hif-1a/ncbp2/med19/max.L/ubtf.S/pno1.L/cfl1.S/cdc73.S/cfl1.L/nsmce2.L/ppp2r2d.L/midn.S/midn.L/sumo3.L/cirbp.S/csnk1a1.L/pitrm1.L/lmnb1.L/cirbp.L/ensa/spop.L/cstf2.L/cs.L/ak2.S/bxdc5/ing3.L/anp32e.L/bop1.L/rbbp7.L/chd4.L/gnl2.L/pes1.S/nup93.S/dcaf13.L/thoc5.S/nle1.S/h2afy2.L/ppp1cc/…
GO:0070013	intracellular organelle lumen	218	0.153299	0.712927	0.947594	1	0.949005	1951	tags=28%, list=30%, signal=20%	100036786/100036853/100036858/100036904/100037061/100037075/100037159/100049743/100049749/100101322/100101325/100158274/100158380/100189566/100192354/100337573/100380998/100381081/373652/379116/379129/379172/379199/379258/379272/379305/379328/379365/379449/379484/379624/379672/379745/379761/379766/379868/379871/379886/379924/379964/379972/379979/380050/380056/380196/380205/380249/380283/380321/38…	ints7.S/rpa2-b/h2afy.L/LOC100036904/srrt.S/taf4.L/ssbp1.S/tdp2.S/sbds.S/pop5.L/med17.L/acp2.S/zc3h14.S/casc3/senp5.L/hif-1a/ncbp2/med19/max.L/ubtf.S/pno1.L/cfl1.S/cdc73.S/cfl1.L/nsmce2.L/ppp2r2d.L/midn.S/midn.L/sumo3.L/cirbp.S/csnk1a1.L/pitrm1.L/lmnb1.L/cirbp.L/ensa/spop.L/cstf2.L/cs.L/ak2.S/bxdc5/ing3.L/anp32e.L/bop1.L/rbbp7.L/chd4.L/gnl2.L/pes1.S/nup93.S/dcaf13.L/thoc5.S/nle1.S/h2afy2.L/ppp1cc/…
GO:0098798	mitochondrial protein complex	13	0.200119	0.54985	0.950078	1	0.949005	1558	tags=31%, list=24%, signal=23%	100137668/379142/379939/380015	uqcr10.L/MGC53617/sdhb.S/tomm20.L
GO:1902494	catalytic complex	157	0.152429	0.694616	0.951136	1	0.949005	1598	tags=23%, list=25%, signal=18%	100036786/100037075/100037115/100049099/100126611/100137668/100316923/373652/373780/373803/378667/379075/379079/379080/379199/379305/379345/379348/379436/379459/379551/379617/379676/379720/379821/379868/379920/379939/379941/379962/380038/380042/380054/380056/380068/380076	ints7.S/taf4.L/fbxo31.S/dynlrb2.L/cul5.L/uqcr10.L/rev3l.L/max.L/phkg1.S/gng7.L/psmb9.L/ube2s.S/eno1.L/dcaf10.L/cdc73.S/ppp2r2d.L/atp1b3.L/rpn2.S/fbxl15.L/atp4b.S/psmb7.2.L/dynll1.L/MGC68557/MGC69086/gng13.S/spop.L/atp1b1.S/sdhb.S/nthl1.S/gpd1l.L/eno3.L/shoc2.S/atp1b2/rbbp7.L/cdc23/rnf8.S
GO:0098590	plasma membrane region	27	0.178786	0.582992	0.957164	1	0.949005	2352	tags=48%, list=36%, signal=31%	100037044/100158362/378489/379866/380030/394225/394374/397755/397893/397953/398138/398203/398390	slc7a6.L/pi4k2a.L/xenu1a-a/cav3.2.S/gap43.S/flrt3/kbp/itgb1.L/scnn1b.S/grin1.S/pacsin2.S/sept2.L/cav-3
GO:0031252	cell leading edge	12	0.202407	0.541512	0.964912	1	0.949005	2217	tags=42%, list=34%, signal=28%	379351/379752/379806/397755/398138	MGC53823/actc1.L/dbnl/itgb1.L/pacsin2.S
GO:0008287	protein serine/threonine phosphatase complex	14	-0.183359	-0.579062	0.966057	1	0.949005	5315	tags=43%, list=82%, signal=8%	446890/446904/447462/495076/779162	ppp4r2.S/ppp4r1.S/ppp2r5c.L/ppp2r5e.S/ctdnep1.S
GO:1903293	phosphatase complex	14	-0.183359	-0.579062	0.966057	1	0.949005	5315	tags=43%, list=82%, signal=8%	446890/446904/447462/495076/779162	ppp4r2.S/ppp4r1.S/ppp2r5c.L/ppp2r5e.S/ctdnep1.S
GO:0005643	nuclear pore	14	-0.177972	-0.586715	0.971989	1	0.949005	1875	tags=43%, list=29%, signal=31%	447264/447519/503675/734650/735197	nup85.L/nup205.L/nup50.S/seh1l.L/eny2.L
GO:0030027	lamellipodium	11	0.194425	0.512236	0.973016	1	0.949005	2016	tags=36%, list=31%, signal=25%	379351/379752/379806/397755	MGC53823/actc1.L/dbnl/itgb1.L
GO:0000776	kinetochore	20	0.174256	0.541458	0.975647	1	0.949005	2388	tags=45%, list=37%, signal=29%	100101271/100158292/379624/380481/380598/397767/398418/398428/398454	spc25.L/ska3.L/csnk1a1.L/plk1.S/ppp1cc/ppp1cc.L/birc5.1.S/nuf2.L/birc5.2.L
GO:0000781	chromosome, telomeric region	11	-0.180964	-0.538152	0.977833	1	0.949005	5330	tags=100%, list=82%, signal=18%	380076/398492/403373/403374/403376/403377/431911/446411/447734/733156	rnf8.S/smc5.S/nbn.L/pot1.L/terf1.L/terf2ip.L/rnf8.L/ercc4.L/hat1.L/LOC733156
GO:0000777	condensed chromosome kinetochore	18	0.169907	0.515648	0.978626	1	0.949005	516	tags=11%, list=8%, signal=10%	100101271/100158292	spc25.L/ska3.L
GO:0000779	condensed chromosome, centromeric region	18	0.169907	0.515648	0.978626	1	0.949005	516	tags=11%, list=8%, signal=10%	100101271/100158292	spc25.L/ska3.L
GO:0012505	endomembrane system	325	0.147726	0.709931	0.983316	1	0.949005	611	tags=9%, list=9%, signal=8%	100036775/100036805/100036930/100036939/100036951/100036994/100037004/100037008/100037133/100037138/100037168/100037218/100037243/100049135/100049769/100101270/100101301/100101309/100101329/100126621/100137708/100137718/100158281/100158328/100158361/100158362/100158412/100174798	cyp1a1.L/golph3l.L/tmem120a.L/zfpl1.L/aup1.S/LOC100036994/nemp1.S/bloc1s5.L/gapvd1.S/nup107.S/creb3l2.L/tmem167a.L/alg3.S/alg6.L/emc10.L/emc4.S/slc35a2.S/galnt16.L/prrc1.S/st3gal2.2.L/pmepa1.L/kpnb1.L/sort1.S/chst2.L/LOC100158361/pi4k2a.L/triqk.L/rint1.L
GO:0044428	nuclear part	270	0.146458	0.694059	0.983974	1	0.949005	1951	tags=28%, list=30%, signal=20%	100036786/100036853/100036858/100036904/100036930/100037004/100037061/100037075/100037138/100049743/100049749/100101322/100101325/100127321/100137718/100158380/100189566/100192354/100335135/100337573/100380998/100381081/100381103/373652/379068/379075/379116/379129/379172/379199/379221/379258/379272/379305/379328/379365/379449/379484/379624/379650/379745/379761/379766/379795/379868/379871/379945/3…	ints7.S/rpa2-b/h2afy.L/LOC100036904/tmem120a.L/nemp1.S/srrt.S/taf4.L/nup107.S/tdp2.S/sbds.S/pop5.L/med17.L/nfyc.L/kpnb1.L/zc3h14.S/casc3/senp5.L/smarca4.S/hif-1a/ncbp2/med19/snrpd2.L/max.L/inip.S/ube2s.S/ubtf.S/pno1.L/cfl1.S/cdc73.S/tmem38a.L/cfl1.L/nsmce2.L/ppp2r2d.L/midn.S/midn.L/sumo3.L/cirbp.S/csnk1a1.L/sephs1.L/lmnb1.L/cirbp.L/ensa/nup58.L/spop.L/cstf2.L/prpf8.S/bxdc5/ing3.L/anp32e.L/smarcc1…
GO:0030529	intracellular ribonucleoprotein complex	129	0.14399	0.638688	0.985075	1	0.949005	2029	tags=33%, list=31%, signal=23%	100036990/100037126/100049090/100049136/100101323/100101334/100126616/100158393/100381103/379158/379182/379239/379293/379385/379413/379630/379633/379753/379761/379896/379945/380033/380037/380050/380192/380249/380256/380313/380321/380337/380469/380489/380520/380595/386602/387262/394293/394333/394342/394392/397772/397774	mex3b.S/wdr36.L/dhx29.L/LOC100049136/srp68.L/LOC100101334/mrpl32.L/mrps16.L/snrpd2.L/hnrnpa2/MGC53677/edc4.L/snd1.S/MGC53182/rpl37a.L/mvp.L/eif3a.L/eif3m.S/cirbp.L/pabpc1.L/prpf8.S/rpl3.L/eif3l.L/bop1.L/snd1.L/pes1.S/srp54.S/rpl30.S/dcaf13.L/mrps12.L/rbm22.S/rps19.S/rpl35a.L/snrpf.S/elavl4.L/lin28a.S/igf2bp3.L/ssb.S/elavl2.L/pum1.S/LOC397772/rps7
GO:1990904	ribonucleoprotein complex	129	0.14399	0.638688	0.985075	1	0.949005	2029	tags=33%, list=31%, signal=23%	100036990/100037126/100049090/100049136/100101323/100101334/100126616/100158393/100381103/379158/379182/379239/379293/379385/379413/379630/379633/379753/379761/379896/379945/380033/380037/380050/380192/380249/380256/380313/380321/380337/380469/380489/380520/380595/386602/387262/394293/394333/394342/394392/397772/397774	mex3b.S/wdr36.L/dhx29.L/LOC100049136/srp68.L/LOC100101334/mrpl32.L/mrps16.L/snrpd2.L/hnrnpa2/MGC53677/edc4.L/snd1.S/MGC53182/rpl37a.L/mvp.L/eif3a.L/eif3m.S/cirbp.L/pabpc1.L/prpf8.S/rpl3.L/eif3l.L/bop1.L/snd1.L/pes1.S/srp54.S/rpl30.S/dcaf13.L/mrps12.L/rbm22.S/rps19.S/rpl35a.L/snrpf.S/elavl4.L/lin28a.S/igf2bp3.L/ssb.S/elavl2.L/pum1.S/LOC397772/rps7
GO:0030658	transport vesicle membrane	13	0.179626	0.494765	0.985669	1	0.949005	4283	tags=92%, list=66%, signal=32%	379207/394287/397736/398898/432152/443980/444136/444287/444565/444712/444834/446523	pam.L/vamp2.S/pam.S/cltb.L/slc17a8.L/srebf2.L/scamp5.L/cltc.L/scamp5.S/tmem163.L/sec23b.L/cltb
GO:0000775	chromosome, centromeric region	33	0.150784	0.528085	0.987586	1	0.949005	516	tags=9%, list=8%, signal=8%	100101271/100137640/100158292	spc25.L/cenpp.L/ska3.L
GO:0005783	endoplasmic reticulum	138	0.141922	0.628336	0.989643	1	0.949005	337	tags=6%, list=5%, signal=6%	100036775/100036951/100036994/100037168/100037243/100049135/100049769/100101270	cyp1a1.L/aup1.S/LOC100036994/creb3l2.L/alg3.S/alg6.L/emc10.L/emc4.S
GO:0031988	membrane-bounded vesicle	59	0.145671	0.565575	0.994924	1	0.949005	2092	tags=32%, list=32%, signal=22%	100037008/100158362/373619/373810/379207/379379/379612/379806/380184/380375/380561/394284/394285/394287/394418/397736/397755/397782/397893	bloc1s5.L/pi4k2a.L/xarp.L/syn2.L/pam.L/azin2.S/trim72.L/dbnl/tyrp1.L/arcn1.L/pla2g4a.L/syp.L/syp.S/vamp2.S/fgfr1.L/pam.S/itgb1.L/xfgfra2/scnn1b.S
GO:0016023	cytoplasmic, membrane-bounded vesicle	58	0.146632	0.568578	0.996178	1	0.949005	2092	tags=33%, list=32%, signal=22%	100037008/100158362/373619/373810/379207/379379/379612/379806/380184/380375/380561/394284/394285/394287/394418/397736/397755/397782/397893	bloc1s5.L/pi4k2a.L/xarp.L/syn2.L/pam.L/azin2.S/trim72.L/dbnl/tyrp1.L/arcn1.L/pla2g4a.L/syp.L/syp.S/vamp2.S/fgfr1.L/pam.S/itgb1.L/xfgfra2/scnn1b.S
GO:0031410	cytoplasmic vesicle	60	0.125923	0.491246	1	1	0.949005	2092	tags=32%, list=32%, signal=22%	100037008/100158362/373619/373810/379207/379379/379612/379806/380184/380375/380561/394284/394285/394287/394418/397736/397755/397782/397893	bloc1s5.L/pi4k2a.L/xarp.L/syn2.L/pam.L/azin2.S/trim72.L/dbnl/tyrp1.L/arcn1.L/pla2g4a.L/syp.L/syp.S/vamp2.S/fgfr1.L/pam.S/itgb1.L/xfgfra2/scnn1b.S
GO:0031982	vesicle	64	0.116749	0.460196	1	1	0.949005	2092	tags=30%, list=32%, signal=20%	100037008/100158362/373619/373810/379207/379379/379612/379806/380184/380375/380561/394284/394285/394287/394418/397736/397755/397782/397893	bloc1s5.L/pi4k2a.L/xarp.L/syn2.L/pam.L/azin2.S/trim72.L/dbnl/tyrp1.L/arcn1.L/pla2g4a.L/syp.L/syp.S/vamp2.S/fgfr1.L/pam.S/itgb1.L/xfgfra2/scnn1b.S
GO:0097708	intracellular vesicle	60	0.125923	0.491246	1	1	0.949005	2092	tags=32%, list=32%, signal=22%	100037008/100158362/373619/373810/379207/379379/379612/379806/380184/380375/380561/394284/394285/394287/394418/397736/397755/397782/397893	bloc1s5.L/pi4k2a.L/xarp.L/syn2.L/pam.L/azin2.S/trim72.L/dbnl/tyrp1.L/arcn1.L/pla2g4a.L/syp.L/syp.S/vamp2.S/fgfr1.L/pam.S/itgb1.L/xfgfra2/scnn1b.S
GO:0098687	chromosomal region	44	0.105859	0.399304	1	1	0.949005	516	tags=7%, list=8%, signal=6%	100101271/100137640/100158292	spc25.L/cenpp.L/ska3.L

## Sheet: MolecularFunctionGO
ID	Description	setSize	enrichmentScore	NES	pvalue	p.adjust	qvalues	rank	leading_edge	core_enrichment	name
GO:0005506	iron ion binding	52	0.506293	1.9462	0.00126904	0.102016	0.0995908	745	tags=33%, list=11%, signal=29%	100036774/100036775/100036818/100036876/100037098/100037189/100037217/100037244/100126648/100127282/100137680/100158388/100158404/100189568/100337565/100337567/100381042	cyp17a1.L/cyp1a1.L/LOC100036818/LOC100488227.L/cyp51a1.L/cyp3a4/LOC100037217/cyp4f22.L/LOC100126648/egln3.L/pdf.S/cyp2j2.L/ogfod3.L/tmlhe.L/cyp4f2.L/cyp4v4/hbg2-a
GO:0016705	oxidoreductase activity, acting on paired donors, with incorporation or reduction of molecular oxygen	47	0.518596	1.9557	0.00132626	0.102016	0.0995908	684	tags=30%, list=11%, signal=27%	100036774/100036775/100036876/100037098/100037114/100037189/100037244/100126648/100127282/100158388/100158404/100189568/100337565/100337567	cyp17a1.L/cyp1a1.L/LOC100488227.L/cyp51a1.L/LOC100037114/cyp3a4/cyp4f22.L/LOC100126648/egln3.L/cyp2j2.L/ogfod3.L/tmlhe.L/cyp4f2.L/cyp4v4
GO:0099600	transmembrane receptor activity	105	0.396063	1.71083	0.00237812	0.102016	0.0995908	2267	tags=65%, list=35%, signal=43%	100036865/100036912/100101337/100174791/100190780/100191013/100191023/100191024/100337619/373579/373580/373582/373591/373607/373608/373615/373618/373631/373632/373689/373759/373772/373789/373812/373838/373848/378489/378529/378605/378608/378623/378627/378787/379148/379266/379327/379403/379500/379537/379546/379898/380035/380245/380252/387604/387605/394370/394374/394418/397701/397711/397712/397782/3…	LOC100497020.L/ednra.S/gprc5b.L/il6st.S/smo.L/ptch2.L/ephb4.S/LOC100191024/cd247.S/kit.L/crhr1.2.S/cd3g.S/lpar1.L/LOC100497107.L/LOC100491417.L/adcyap1r1.S/prlr.L/trhr.S/trhr2.S/LOC100485437.L/cnr1.S/kit.S/flt1.L/prlr.S/gcgr.L/p2ry1.S/xenu1a-a/dcc/htr1a.L/crhr2.S/adora1.L/or2-a/fzd7.L/epha4.S/ntrk2.S/ptafr.L/lpar1.S/MGC64596/aplnr.S/MGC68952/calcrl.L/p2ry4.L/pdgfra.L/cntfr.L/fzd10.L/fzd10.S/epha2…
GO:0004888	transmembrane signaling receptor activity	103	0.400254	1.72935	0.00238095	0.102016	0.0995908	2267	tags=65%, list=35%, signal=43%	100036865/100036912/100101337/100174791/100190780/100191013/100191023/100191024/100337619/373579/373580/373582/373591/373607/373608/373615/373618/373631/373632/373689/373759/373772/373789/373812/373838/373848/378489/378529/378605/378608/378623/378627/378787/379148/379266/379327/379403/379500/379537/379546/379898/380035/380245/380252/387604/387605/394370/394374/394418/397701/397711/397712/397782/3…	LOC100497020.L/ednra.S/gprc5b.L/il6st.S/smo.L/ptch2.L/ephb4.S/LOC100191024/cd247.S/kit.L/crhr1.2.S/cd3g.S/lpar1.L/LOC100497107.L/LOC100491417.L/adcyap1r1.S/prlr.L/trhr.S/trhr2.S/LOC100485437.L/cnr1.S/kit.S/flt1.L/prlr.S/gcgr.L/p2ry1.S/xenu1a-a/dcc/htr1a.L/crhr2.S/adora1.L/or2-a/fzd7.L/epha4.S/ntrk2.S/ptafr.L/lpar1.S/MGC64596/aplnr.S/MGC68952/calcrl.L/p2ry4.L/pdgfra.L/cntfr.L/fzd10.L/fzd10.S/epha2…
GO:0038023	signaling receptor activity	126	0.365618	1.62485	0.00352113	0.102016	0.0995908	2267	tags=63%, list=35%, signal=42%	100036865/100036912/100101337/100174791/100190780/100191013/100191023/100191024/100337619/373579/373580/373582/373591/373607/373608/373615/373618/373631/373632/373633/373674/373689/373759/373772/373789/373812/373838/373848/378489/378529/378567/378575/378605/378608/378623/378627/378787/379148/379266/379327/379403/379500/379537/379546/379851/379898/380035/380180/380245/380252/387604/387605/394370/3…	LOC100497020.L/ednra.S/gprc5b.L/il6st.S/smo.L/ptch2.L/ephb4.S/LOC100191024/cd247.S/kit.L/crhr1.2.S/cd3g.S/lpar1.L/LOC100497107.L/LOC100491417.L/adcyap1r1.S/prlr.L/trhr.S/trhr2.S/pgr.L/nr4a1.L/LOC100485437.L/cnr1.S/kit.S/flt1.L/prlr.S/gcgr.L/p2ry1.S/xenu1a-a/dcc/nr2e1.S/vdr.L/htr1a.L/crhr2.S/adora1.L/or2-a/fzd7.L/epha4.S/ntrk2.S/ptafr.L/lpar1.S/MGC64596/aplnr.S/MGC68952/nr4a1/calcrl.L/p2ry4.L/nr2f…
GO:0004930	G-protein coupled receptor activity	45	0.46947	1.75583	0.00398936	0.102016	0.0995908	1312	tags=49%, list=20%, signal=39%	100036865/100036912/100101337/373580/373591/373607/373608/373615/373631/373632/373689/373759/373838/373848/378605/378608/378623/378627/378787/379327/379403/379537	LOC100497020.L/ednra.S/gprc5b.L/crhr1.2.S/lpar1.L/LOC100497107.L/LOC100491417.L/adcyap1r1.S/trhr.S/trhr2.S/LOC100485437.L/cnr1.S/gcgr.L/p2ry1.S/htr1a.L/crhr2.S/adora1.L/or2-a/fzd7.L/ptafr.L/lpar1.S/aplnr.S
GO:0020037	heme binding	42	0.490421	1.76688	0.00398936	0.102016	0.0995908	745	tags=31%, list=11%, signal=28%	100036774/100036775/100036876/100037098/100037189/100037217/100037244/100125664/100126648/100158388/100337565/100337567/100381042	cyp17a1.L/cyp1a1.L/LOC100488227.L/cyp51a1.L/cyp3a4/LOC100037217/cyp4f22.L/LOC100125664/LOC100126648/cyp2j2.L/cyp4f2.L/cyp4v4/hbg2-a
GO:0046906	tetrapyrrole binding	43	0.484816	1.74982	0.0040107	0.102016	0.0995908	745	tags=30%, list=11%, signal=27%	100036774/100036775/100036876/100037098/100037189/100037217/100037244/100125664/100126648/100158388/100337565/100337567/100381042	cyp17a1.L/cyp1a1.L/LOC100488227.L/cyp51a1.L/cyp3a4/LOC100037217/cyp4f22.L/LOC100125664/LOC100126648/cyp2j2.L/cyp4f2.L/cyp4v4/hbg2-a
GO:0004497	monooxygenase activity	33	0.523425	1.79635	0.0041958	0.102016	0.0995908	684	tags=30%, list=11%, signal=27%	100036774/100036775/100036876/100037098/100037189/100037244/100126648/100158388/100337565/100337567	cyp17a1.L/cyp1a1.L/LOC100488227.L/cyp51a1.L/cyp3a4/cyp4f22.L/LOC100126648/cyp2j2.L/cyp4f2.L/cyp4v4
GO:0004872	receptor activity	142	0.347246	1.56852	0.00452489	0.102016	0.0995908	2267	tags=62%, list=35%, signal=41%	100036865/100036912/100101337/100174791/100190780/100191013/100191023/100191024/100337619/373579/373580/373582/373591/373607/373608/373615/373618/373631/373632/373633/373674/373689/373759/373772/373789/373812/373838/373848/378489/378529/378567/378575/378605/378608/378623/378627/378787/379148/379266/379327/379403/379485/379500/379537/379546/379798/379851/379898/380035/380180/380218/380245/380252/3…	LOC100497020.L/ednra.S/gprc5b.L/il6st.S/smo.L/ptch2.L/ephb4.S/LOC100191024/cd247.S/kit.L/crhr1.2.S/cd3g.S/lpar1.L/LOC100497107.L/LOC100491417.L/adcyap1r1.S/prlr.L/trhr.S/trhr2.S/pgr.L/nr4a1.L/LOC100485437.L/cnr1.S/kit.S/flt1.L/prlr.S/gcgr.L/p2ry1.S/xenu1a-a/dcc/nr2e1.S/vdr.L/htr1a.L/crhr2.S/adora1.L/or2-a/fzd7.L/epha4.S/ntrk2.S/ptafr.L/lpar1.S/MGC64462/MGC64596/aplnr.S/MGC68952/scarb2.L/nr4a1/cal…
GO:0060089	molecular transducer activity	142	0.347246	1.56852	0.00452489	0.102016	0.0995908	2267	tags=62%, list=35%, signal=41%	100036865/100036912/100101337/100174791/100190780/100191013/100191023/100191024/100337619/373579/373580/373582/373591/373607/373608/373615/373618/373631/373632/373633/373674/373689/373759/373772/373789/373812/373838/373848/378489/378529/378567/378575/378605/378608/378623/378627/378787/379148/379266/379327/379403/379485/379500/379537/379546/379798/379851/379898/380035/380180/380218/380245/380252/3…	LOC100497020.L/ednra.S/gprc5b.L/il6st.S/smo.L/ptch2.L/ephb4.S/LOC100191024/cd247.S/kit.L/crhr1.2.S/cd3g.S/lpar1.L/LOC100497107.L/LOC100491417.L/adcyap1r1.S/prlr.L/trhr.S/trhr2.S/pgr.L/nr4a1.L/LOC100485437.L/cnr1.S/kit.S/flt1.L/prlr.S/gcgr.L/p2ry1.S/xenu1a-a/dcc/nr2e1.S/vdr.L/htr1a.L/crhr2.S/adora1.L/or2-a/fzd7.L/epha4.S/ntrk2.S/ptafr.L/lpar1.S/MGC64462/MGC64596/aplnr.S/MGC68952/scarb2.L/nr4a1/cal…
GO:0009055	electron carrier activity	16	-0.494569	-1.67282	0.0205279	0.424242	0.414159	1291	tags=44%, list=20%, signal=35%	496165/734675/734682/734700/734983/735053	etfa.L/glrx5.L/cox6a1.L/cyc1.S/cox7a2l.L/fdx1l.L
GO:0016763	transferase activity, transferring pentosyl groups	16	-0.497811	-1.65285	0.0249221	0.451319	0.440592	2270	tags=69%, list=35%, signal=45%	446519/446651/446895/494728/495279/496317/734944/735059/779138/779244	gxylt2.S/parp11/prtfdc1.L/umps.L/tnks.L/upp2.S/large.L/MGC85013/hprt1.L/LOC100489326.S
GO:0008138	protein tyrosine/serine/threonine phosphatase activity	19	-0.457609	-1.61021	0.0254777	0.451319	0.440592	1449	tags=42%, list=22%, signal=33%	495329/495348/734256/734786/734809/735146/779286	styx.S/dusp23.L/dusp19.L/dusp4.S/dusp18.L/tpte2.L/dusp12.L
GO:0030246	carbohydrate binding	32	0.453929	1.57221	0.0294944	0.48764	0.47605	2381	tags=69%, list=37%, signal=44%	100036846/100036941/100037025/100101309/100158361/373567/378515/379330/379433/379485/380029/380175/380218/380224/394295/394323/397882/398290/398414/398442/398443/398444	hk2.L/galm.L/ganab.L/galnt16.L/LOC100158361/lgalsia-a/l14-A/lgals3.L/lgals1.L/MGC64462/colec11.L/gfpt2.L/enpp2/mlec.S/lman1.S/hk1.L/LOC397882/xgalectin-IIa/masp1/3a/lgals8.S/lgals4.L/lgals9c.S
GO:0044877	macromolecular complex binding	57	0.382504	1.50053	0.0349741	0.542098	0.529213	1864	tags=39%, list=29%, signal=28%	100036839/100036858/100037139/100037159/100049090/100049749/100101323/100126605/100158362/379115/379172/379258/379698/379699/379797/380050/380076/380182/380228/380249/380491/380575	rere.S/h2afy.L/znf326.S/ssbp1.S/dhx29.L/sbds.S/srp68.L/insm1.L/pi4k2a.L/zic2.S/cfl1.S/cfl1.L/bag6.L/mcm5.S/ube2t.S/bop1.L/rnf8.S/smc1a.L/eif5a.L/pes1.S/vcp.S/h2afy2.L
GO:0003697	single-stranded DNA binding	12	0.584922	1.56153	0.0407166	0.593984	0.579865	314	tags=25%, list=5%, signal=24%	100036853/100037159/100049743	rpa2-b/ssbp1.S/tdp2.S
GO:0022890	inorganic cation transmembrane transporter activity	62	-0.275264	-1.35814	0.044843	0.617838	0.603152	775	tags=21%, list=12%, signal=19%	734212/734300/734359/734537/734627/734682/734983/735050/735178/779315/779413/779437	LOC100492885.L/nipa1.L/atp6v1h.L/orai2.S/atp6v1a.L/cox6a1.L/cox7a2l.L/MGC85180/MGC131037/mmgt1.L/MGC154858/kcnc3.L
GO:0004871	signal transducer activity	186	0.282185	1.32087	0.05	0.652632	0.637119	2267	tags=52%, list=35%, signal=35%	100036865/100036912/100101337/100158302/100158340/100174791/100190780/100191013/100191023/100191024/100337619/373579/373580/373582/373591/373607/373608/373615/373618/373631/373632/373633/373674/373689/373759/373772/373789/373803/373812/373838/373848/378489/378500/378529/378567/378575/378605/378608/378623/378627/378787/379148/379236/379264/379266/379327/379399/379403/379500/379537/379546/379821/37…	LOC100497020.L/ednra.S/gprc5b.L/rufy1.L/LOC100158340/il6st.S/smo.L/ptch2.L/ephb4.S/LOC100191024/cd247.S/kit.L/crhr1.2.S/cd3g.S/lpar1.L/LOC100497107.L/LOC100491417.L/adcyap1r1.S/prlr.L/trhr.S/trhr2.S/pgr.L/nr4a1.L/LOC100485437.L/cnr1.S/kit.S/flt1.L/gng7.L/prlr.S/gcgr.L/p2ry1.S/xenu1a-a/omp.L/dcc/nr2e1.S/vdr.L/htr1a.L/crhr2.S/adora1.L/or2-a/fzd7.L/epha4.S/gnai3.S/stat3.2.L/ntrk2.S/ptafr.L/MGC53150/…
GO:0016811	hydrolase activity, acting on carbon-nitrogen (but not peptide) bonds, in linear amides	12	-0.497434	-1.48609	0.0611702	0.758511	0.740482	1338	tags=67%, list=21%, signal=53%	496035/496074/496346/779182/779231/779340/779367	pglyrp1.L/wdyhv1.S/sirt5.L/ntan1.L/acer2.S/acy3.L/nit2.S
GO:0004175	endopeptidase activity	85	0.323057	1.33591	0.076179	0.881762	0.860804	2054	tags=47%, list=32%, signal=33%	100036870/100036910/100037079/100037179/100037197/100037251/100125665/100158312/373560/378554/378572/378667/379186/379257/379304/379460/379495/379501/379551/379554/379564/379607/379663/379672/379676/379720/380102/380307/380335/380389/380502/386621/397719/397720/397725/397747/397806/397818/397819/397820	LOC100496550.L/LOC100036910/casp7.L/mep1a.L/LOC100037197/mmp28.L/capn3.L/LOC100158312/casp9.S/fap.L/mmp21.L/psmb9.L/ddi2.L/ctsb.S/sppl3.L/MGC64344/ctrl.L/mmp11.L/psmb7.2.L/gzma.S/mmp13.S/ctrb1.L/mmp9.L/pitrm1.L/MGC68557/MGC69086/cg10992/bace2/usp10/mmp2.S/capn5.L/adam22.L/casp1.L/casp3.S/LOC397725/LOC397747/thop1.L/casp6.L/xcaspase-7/casp10.S
GO:0003730	mRNA 3'-UTR binding	15	0.504812	1.44617	0.0782209	0.881762	0.860804	2198	tags=73%, list=34%, signal=49%	379265/379484/379623/379761/379987/380302/394293/394318/394342/397952/398103	rbm24.S/cirbp.S/igf2bp3.S/cirbp.L/serbp1.L/zfp36l2.S/igf2bp3.L/rbm24.L/elavl2.L/elavl2.S/zfp36l2.L
GO:0051287	NAD binding	19	0.467058	1.41702	0.0986133	0.897449	0.876117	229	tags=21%, list=4%, signal=20%	100036963/100036971/100037051/100037190	sirt1.L/cryl1.L/phgdh.S/LOC100037190
GO:0042578	phosphoric ester hydrolase activity	112	-0.216346	-1.19103	0.107595	0.897449	0.876117	736	tags=19%, list=11%, signal=17%	734343/734408/734439/734444/734566/734628/734786/734809/734838/735004/735065/735106/735146/735213/735217/735240/779162/779273/779286/779316	tmem55a.L/enoph1.S/ppp6c.L/ptpre.L/tigar.S/MGC114707/dusp4.S/dusp18.L/phpt1.L/ctdspl2.L/eya3.L/plpp1.L/tpte2.L/gpcpd1.L/gdpd1.L/enpp2.L/ctdnep1.S/mppe1.L/dusp12.L/phospho2.L
GO:0015078	hydrogen ion transmembrane transporter activity	20	-0.389255	-1.38416	0.108187	0.897449	0.876117	682	tags=25%, list=10%, signal=22%	734627/734682/734983/779413	atp6v1a.L/cox6a1.L/cox7a2l.L/MGC154858
GO:0004197	cysteine-type endopeptidase activity	17	0.473336	1.39007	0.109091	0.897449	0.876117	2236	tags=82%, list=34%, signal=54%	100036910/100037079/100125665/373560/379257/380102/380335/380502/397719/397720/397818/397819/397820/398177	LOC100036910/casp7.L/capn3.L/casp9.S/ctsb.S/cg10992/usp10/capn5.L/casp1.L/casp3.S/casp6.L/xcaspase-7/casp10.S/capn8.S
GO:0005539	glycosaminoglycan binding	15	0.483306	1.37545	0.115741	0.897449	0.876117	2177	tags=53%, list=33%, signal=36%	100037127/100101279/378562/379251/379771/380339/397791/398045	vcan.L/fgf2/fgf9.S/MGC52816/serpinc1.L/thbs3.L/mdk.S/chrd.L
GO:0003743	translation initiation factor activity	25	-0.331405	-1.26962	0.135922	0.897449	0.876117	1000	tags=28%, list=15%, signal=24%	734259/734371/734669/735075/779197/780741	eif4e.L/eif3e.S/MGC116437/eif3b.L/eif2s2.L/LOC780741
GO:0016684	oxidoreductase activity, acting on peroxide as acceptor	12	0.497109	1.33957	0.140244	0.897449	0.876117	380	tags=17%, list=6%, signal=16%	100036920/100125664	gpx4.L/LOC100125664
GO:0016810	hydrolase activity, acting on carbon-nitrogen (but not peptide) bonds	25	-0.33993	-1.26706	0.14377	0.897449	0.876117	1338	tags=60%, list=21%, signal=48%	447573/494650/495272/495311/495438/496035/496074/496346/734257/734534/779182/779231/779340/779367	ddah2.L/dpysl3.S/acer3.S/dpys.L/adarb1.L/pglyrp1.L/wdyhv1.S/sirt5.L/agmat.S/adat2.L/ntan1.L/acer2.S/acy3.L/nit2.S
GO:0016782	transferase activity, transferring sulfur-containing groups	18	0.435356	1.29233	0.151745	0.897449	0.876117	536	tags=17%, list=8%, signal=15%	100036776/100036899/100158328	mpst/sult2b1.L/chst2.L
GO:0001071	nucleic acid binding transcription factor activity	232	0.249727	1.18535	0.155943	0.897449	0.876117	2240	tags=47%, list=34%, signal=32%	100036777/100036839/100036977/100037050/100037075/100037168/100125667/100126605/100126656/100127321/100158337/100158353/100158394/100216330/100301949/100329123/100335108/100337514/100337515/100337516/100337573/100337601/373583/373586/373633/373643/373653/373674/373732/373738/373775/373784/373807/373809/373836/378567/378575/378579/378582/378618/378619/378629/378633/378641/378644/379050/379052/3791…	tbx6r.L/rere.S/batf.L/LOC100037050/taf4.L/creb3l2.L/foxa1.L/insm1.L/tead1.S/nfyc.L/tfdp2.S/hoxc8.S/LOC100158394/sox11.L/foxn3.S/tcf7l1-d/arnt2b/cbfa2t3.L/LOC100337515/mycn.L/hif-1a/smad8a/foxd1.L/pitx2.L/pgr.L/hoxb7.L/crx.L/nr4a1.L/foxg1.L/tbx5.S/purb.L/six3.S/pou4f1.2.S/foxe3.L/hoxa2.L/nr2e1.S/vdr.L/hoxc5.L/pou3f1.S/erg.L/erg.S/vax1.L/smad3.L/foxd2.S/elk4.S/jun/myc.S/zic2.S/mycl.S/MGC53355/cbfa2…
GO:0003700	transcription factor activity, sequence-specific DNA binding	232	0.249727	1.18535	0.155943	0.897449	0.876117	2240	tags=47%, list=34%, signal=32%	100036777/100036839/100036977/100037050/100037075/100037168/100125667/100126605/100126656/100127321/100158337/100158353/100158394/100216330/100301949/100329123/100335108/100337514/100337515/100337516/100337573/100337601/373583/373586/373633/373643/373653/373674/373732/373738/373775/373784/373807/373809/373836/378567/378575/378579/378582/378618/378619/378629/378633/378641/378644/379050/379052/3791…	tbx6r.L/rere.S/batf.L/LOC100037050/taf4.L/creb3l2.L/foxa1.L/insm1.L/tead1.S/nfyc.L/tfdp2.S/hoxc8.S/LOC100158394/sox11.L/foxn3.S/tcf7l1-d/arnt2b/cbfa2t3.L/LOC100337515/mycn.L/hif-1a/smad8a/foxd1.L/pitx2.L/pgr.L/hoxb7.L/crx.L/nr4a1.L/foxg1.L/tbx5.S/purb.L/six3.S/pou4f1.2.S/foxe3.L/hoxa2.L/nr2e1.S/vdr.L/hoxc5.L/pou3f1.S/erg.L/erg.S/vax1.L/smad3.L/foxd2.S/elk4.S/jun/myc.S/zic2.S/mycl.S/MGC53355/cbfa2…
GO:0019900	kinase binding	13	0.491511	1.3093	0.159126	0.897449	0.876117	2517	tags=77%, list=39%, signal=47%	100101299/379264/379766/380452/380481/398012/398573/398612/398697/398700	ube2d4.L/stat3.2.L/ensa/mef2a.L/plk1.S/spdyc.S/topbp1.L/map3k10.L/mtus1.L/hmgxb4.S
GO:0072509	divalent inorganic cation transmembrane transporter activity	17	-0.3776	-1.26733	0.162465	0.897449	0.876117	2622	tags=71%, list=40%, signal=42%	444605/446229/446366/446454/446855/495046/495440/734212/734300/734537/779315	cacng5.L/atp2a2.S/slc8a3.L/nipal4.S/atp2b4.S/LOC495046/atp2a3.L/LOC100492885.L/nipa1.L/orai2.S/mmgt1.L
GO:0004518	nuclease activity	50	0.32719	1.23006	0.167315	0.897449	0.876117	1968	tags=46%, list=30%, signal=32%	100037063/100037220/100049102/100049743/100101322/100126655/100158397/100189581/100316923/378568/379166/379293/379439/379461/379485/380060/380190/380192/380218/394303/394311/394346/394409	pld6.S/rnasek.S/xrn2.L/tdp2.S/pop5.L/LOC100497154.S/exd2-b/endou.S/rev3l.L/noct.L/usb1.L/snd1.S/dnase1l3.L/mrpl44.S/MGC64462/dbr1.S/ercc1.L/snd1.L/enpp2/fen1.L/fen1.S/endou.L/parn.L
GO:0015293	symporter activity	16	0.433215	1.27005	0.175824	0.897449	0.876117	506	tags=19%, list=8%, signal=17%	100036798/100101301/100141486	slc1a5.L/slc35a2.S/slc12a2.L
GO:0016791	phosphatase activity	94	-0.211227	-1.13831	0.181818	0.897449	0.876117	736	tags=18%, list=11%, signal=16%	734343/734408/734439/734444/734566/734628/734786/734809/734838/735004/735065/735106/735146/779162/779286/779316	tmem55a.L/enoph1.S/ppp6c.L/ptpre.L/tigar.S/MGC114707/dusp4.S/dusp18.L/phpt1.L/ctdspl2.L/eya3.L/plpp1.L/tpte2.L/ctdnep1.S/dusp12.L/phospho2.L
GO:0044212	transcription regulatory region DNA binding	14	-0.388413	-1.23436	0.185984	0.897449	0.876117	407	tags=29%, list=6%, signal=27%	735040/735076/735210	dmrt1.L/creb3.S/rfx2.S
GO:0004553	hydrolase activity, hydrolyzing O-glycosyl compounds	22	0.407299	1.25889	0.189552	0.897449	0.876117	562	tags=18%, list=9%, signal=17%	100037025/100049149/100127248/100158367	ganab.L/edem1.L/lct.1.S/glb1l.L
GO:0003735	structural constituent of ribosome	43	-0.268086	-1.1902	0.191406	0.897449	0.876117	1286	tags=30%, list=20%, signal=24%	495406/495996/496259/548611/733351/734739/734846/735074/735120/735199/779414/779430	mrpl20.L/mrps11.L/mrpl11.L/rps15/LOC733351/mrps18b.S/mrpl23.S/MGC115171/mrpl52.S/MGC131350/mrpl16.L/mrps9.L
GO:0051213	dioxygenase activity	17	-0.367058	-1.218	0.197861	0.897449	0.876117	2235	tags=71%, list=34%, signal=46%	444267/444377/446495/446869/447527/495029/495489/495973/496351/734312/734860	kdm2b.L/jmjd6.L/ogfod1.L/bco2.L/p4ha2.L/hpd.L/LOC495489/alkbh6.L/kdm3a.S/alox12b.S/adi1.L
GO:0008135	translation factor activity, RNA binding	33	-0.279442	-1.17934	0.201342	0.897449	0.876117	1000	tags=24%, list=15%, signal=21%	594866/734259/734371/734669/735075/779197/780741	tcea1.L/eif4e.L/eif3e.S/MGC116437/eif3b.L/eif2s2.L/LOC780741
GO:0046914	transition metal ion binding	403	0.228564	1.11291	0.210689	0.897449	0.876117	703	tags=13%, list=11%, signal=13%	100036774/100036775/100036785/100036809/100036818/100036826/100036839/100036859/100036876/100036939/100036990/100037018/100037098/100037140/100037143/100037174/100037179/100037189/100037217/100037238/100037244/100037251/100049724/100049743/100049761/100101292/100101308/100126604/100126648/100127258/100127274/100127282/100127292/100127298/100127334/100127345/100137618/100137652/100137680/100137707…	cyp17a1.L/cyp1a1.L/usp3.L/mex3c.S/LOC100036818/LOC100036826/rere.S/LOC100036859/LOC100488227.L/zfpl1.L/mex3b.S/rnf26.L/cyp51a1.L/LOC100037140/march6.L/suv39h2.L/mep1a.L/cyp3a4/LOC100037217/uhrf2.L/cyp4f22.L/mmp28.L/zyx.S/tdp2.S/rnf25.L/pdlim5.L/LOC100490368.L/isl1.L/LOC100126648/trim8.L/rnf2.L/egln3.L/rnf20.L/scaf11.S/LOC100127334/wtip.L/rlim.S/sco2.S/pdf.S/fblim1.S/ablim1.S/rufy1.L/zyx.L/ca4.L/s…
GO:0008201	heparin binding	13	0.440563	1.21368	0.224649	0.897449	0.876117	2177	tags=54%, list=33%, signal=36%	100101279/378562/379251/379771/380339/397791/398045	fgf2/fgf9.S/MGC52816/serpinc1.L/thbs3.L/mdk.S/chrd.L
GO:0019899	enzyme binding	32	0.352541	1.17799	0.228245	0.897449	0.876117	2517	tags=59%, list=39%, signal=37%	100037139/100101299/100337573/379067/379264/379484/379761/379766/380042/380452/380481/380519/398012/398418/398422/398573/398612/398697/398700	znf326.S/ube2d4.L/hif-1a/MGC52780/stat3.2.L/cirbp.S/cirbp.L/ensa/shoc2.S/mef2a.L/plk1.S/btg1.S/spdyc.S/birc5.1.S/sox10.L/topbp1.L/map3k10.L/mtus1.L/hmgxb4.S
GO:0019205	nucleobase-containing compound kinase activity	20	-0.327758	-1.17842	0.230284	0.897449	0.876117	2163	tags=55%, list=33%, signal=37%	446773/446875/447181/494739/496205/496224/496391/734496/734583/734821	dck.2.L/MGC80885/nme3.L/uck2.S/ak8.L/uckl1.L/dck.1.L/ak3.L/ak6.L/nme6.S
GO:0015077	monovalent inorganic cation transmembrane transporter activity	42	-0.251674	-1.13384	0.234657	0.897449	0.876117	775	tags=19%, list=12%, signal=17%	734359/734627/734682/734983/735178/779413/779437	atp6v1h.L/atp6v1a.L/cox6a1.L/cox7a2l.L/MGC131037/MGC154858/kcnc3.L
GO:0019901	protein kinase binding	11	0.477207	1.22197	0.2375	0.897449	0.876117	2785	tags=82%, list=43%, signal=47%	100101299/379264/379766/380452/380481/398012/398697/398700/399187	ube2d4.L/stat3.2.L/ensa/mef2a.L/plk1.S/spdyc.S/mtus1.L/hmgxb4.S/adam10.S
GO:0032403	protein complex binding	13	0.434638	1.20376	0.23764	0.897449	0.876117	1816	tags=46%, list=28%, signal=33%	100037139/100158362/379172/379258/379698/380491	znf326.S/pi4k2a.L/cfl1.S/cfl1.L/bag6.L/vcp.S
GO:0015075	ion transmembrane transporter activity	114	-0.20262	-1.10746	0.238095	0.897449	0.876117	775	tags=17%, list=12%, signal=15%	734212/734300/734359/734449/734537/734627/734682/734733/734983/735050/735093/735146/735159/735178/779259/779315/779413/779437	LOC100492885.L/nipa1.L/atp6v1h.L/vdac2.L/orai2.S/atp6v1a.L/cox6a1.L/tpcn2.L/cox7a2l.L/MGC85180/slc35a1.L/tpte2.L/MGC114819/MGC131037/sfxn1.L/mmgt1.L/MGC154858/kcnc3.L
GO:0043168	anion binding	31	0.340296	1.1718	0.245416	0.897449	0.876117	1886	tags=45%, list=29%, signal=32%	100036931/100037007/100127282/100158404/100189568/378690/379559/379754/379862/379947/380048/380432/380495/387560	sds.S/sgpl1.L/egln3.L/ogfod3.L/tmlhe.L/fabp2.L/sesn1.L/oat.1/pygm.L/got2.L/shmt1.L/ccbl2.L/gcat.S/tph1.S
GO:0008324	cation transmembrane transporter activity	78	-0.215963	-1.10299	0.252381	0.897449	0.876117	775	tags=18%, list=12%, signal=16%	734212/734300/734359/734537/734627/734682/734983/735050/735093/735178/779315/779413/779437	LOC100492885.L/nipa1.L/atp6v1h.L/orai2.S/atp6v1a.L/cox6a1.L/cox7a2l.L/MGC85180/slc35a1.L/MGC131037/mmgt1.L/MGC154858/kcnc3.L
GO:0016830	carbon-carbon lyase activity	20	0.380846	1.18908	0.254731	0.897449	0.876117	140	tags=10%, list=2%, signal=10%	100036774/100037007	cyp17a1.L/sgpl1.L
GO:0004843	thiol-dependent ubiquitin-specific protease activity	13	-0.39132	-1.19534	0.257534	0.897449	0.876117	1688	tags=77%, list=26%, signal=57%	494714/495686/733154/734447/734802/734823/735204/779202/779300	otud5.L/usp47.S/uchl5.L/usp12.L/MGC131147/otub1.L/uchl1.L/usp10.S/yod1.L
GO:0051536	iron-sulfur cluster binding	22	-0.308845	-1.14445	0.258359	0.897449	0.876117	336	tags=14%, list=5%, signal=13%	779412/779413	cdk5rap1.L/MGC154858
GO:0051540	metal cluster binding	22	-0.308845	-1.14445	0.258359	0.897449	0.876117	336	tags=14%, list=5%, signal=13%	779412/779413	cdk5rap1.L/MGC154858
GO:0070011	peptidase activity, acting on L-amino acid peptides	142	0.252363	1.12005	0.263277	0.897449	0.876117	2054	tags=39%, list=32%, signal=28%	100036785/100036870/100036910/100036949/100037079/100037179/100037197/100037251/100125665/100127263/100127266/100137698/100158312/100158417/100190777/100192354/100216311/373560/378550/378554/378572/378667/379186/379257/379304/379460/379495/379501/379551/379554/379564/379607/379614/379663/379672/379676/379678/379720/379903/379981/380102/380203/380243/380307/380335/380389/380502/386621/397719/39772…	usp3.L/LOC100496550.L/LOC100036910/ctsh.L/casp7.L/mep1a.L/LOC100037197/mmp28.L/capn3.L/cpvl.L/scrn3.L/LOC100137698/LOC100158312/LOC100158417/dpp8.L/senp5.L/senp7.L/casp9.S/dpepe.L/fap.L/mmp21.L/psmb9.L/ddi2.L/ctsb.S/sppl3.L/MGC64344/ctrl.L/mmp11.L/psmb7.2.L/gzma.S/mmp13.S/ctrb1.L/MGC64526/mmp9.L/pitrm1.L/MGC68557/tmem27.L/MGC69086/cpa6.L/usp46.S/cg10992/ctsc.L/usp8.L/bace2/usp10/mmp2.S/capn5.L/ad…
GO:0036459	thiol-dependent ubiquitinyl hydrolase activity	19	-0.328753	-1.14969	0.264095	0.897449	0.876117	1770	tags=63%, list=27%, signal=46%	447688/447733/494714/495686/733154/734447/734802/734823/735204/779202/779300	brcc3.L/usp14.S/otud5.L/usp47.S/uchl5.L/usp12.L/MGC131147/otub1.L/uchl1.L/usp10.S/yod1.L
GO:0101005	ubiquitinyl hydrolase activity	19	-0.328753	-1.14969	0.264095	0.897449	0.876117	1770	tags=63%, list=27%, signal=46%	447688/447733/494714/495686/733154/734447/734802/734823/735204/779202/779300	brcc3.L/usp14.S/otud5.L/usp47.S/uchl5.L/usp12.L/MGC131147/otub1.L/uchl1.L/usp10.S/yod1.L
GO:0016829	lyase activity	57	0.291838	1.14304	0.264706	0.897449	0.876117	2218	tags=42%, list=34%, signal=28%	100036774/100037007/100125662/100158373/378610/379065/379079/379207/379254/379637/379833/379844/380038/380044/380052/380269/380272/380285/397736/397827/397951/397973/398014/398139	cyp17a1.L/sgpl1.L/hal.2.L/ca4.L/adcy9.L/MGC52759/eno1.L/pam.L/xaldb/pck1.S/gldc.S/pck1/eno3.L/gmds.L/amd1.L/aco1.L/hccs.L/adsl.L/pam.S/xl64phr/pcbd1.L/polb.S/fech.L/LOC398139
GO:0016798	hydrolase activity, acting on glycosyl bonds	27	0.354206	1.16856	0.266762	0.897449	0.876117	562	tags=15%, list=9%, signal=14%	100037025/100049149/100127248/100158367	ganab.L/edem1.L/lct.1.S/glb1l.L
GO:0030170	pyridoxal phosphate binding	17	0.393695	1.17228	0.267267	0.897449	0.876117	1818	tags=47%, list=28%, signal=34%	100036931/100037007/379754/379862/379947/380048/380432/380495	sds.S/sgpl1.L/oat.1/pygm.L/got2.L/shmt1.L/ccbl2.L/gcat.S
GO:0003682	chromatin binding	37	0.319984	1.14154	0.269819	0.897449	0.876117	389	tags=11%, list=6%, signal=10%	100036839/100036858/100037159/100126605	rere.S/h2afy.L/ssbp1.S/insm1.L
GO:0004812	aminoacyl-tRNA ligase activity	12	0.445571	1.18714	0.273906	0.897449	0.876117	1781	tags=58%, list=27%, signal=42%	379241/379670/379675/380179/380271/380325/380438	pars2.L/qars.S/mars/sars.L/farsb.L/kars.L/yars.L
GO:0016875	ligase activity, forming carbon-oxygen bonds	12	0.445571	1.18714	0.273906	0.897449	0.876117	1781	tags=58%, list=27%, signal=42%	379241/379670/379675/380179/380271/380325/380438	pars2.L/qars.S/mars/sars.L/farsb.L/kars.L/yars.L
GO:0016876	ligase activity, forming aminoacyl-tRNA and related compounds	12	0.445571	1.18714	0.273906	0.897449	0.876117	1781	tags=58%, list=27%, signal=42%	379241/379670/379675/380179/380271/380325/380438	pars2.L/qars.S/mars/sars.L/farsb.L/kars.L/yars.L
GO:0016765	transferase activity, transferring alkyl or aryl (other than methyl) groups	11	0.459265	1.18491	0.275527	0.897449	0.876117	474	tags=27%, list=7%, signal=25%	100036921/100037038/100137632	gsta1.L/ptar1.S/fnta.S
GO:0004521	endoribonuclease activity	15	0.407447	1.15182	0.280186	0.897449	0.876117	628	tags=27%, list=10%, signal=24%	100037220/100101322/100126655/100189581	rnasek.S/pop5.L/LOC100497154.S/endou.S
GO:0016209	antioxidant activity	16	0.398389	1.15613	0.282443	0.897449	0.876117	380	tags=12%, list=6%, signal=12%	100036920/100125664	gpx4.L/LOC100125664
GO:0008234	cysteine-type peptidase activity	45	0.300016	1.12664	0.292092	0.897449	0.876117	809	tags=20%, list=12%, signal=18%	100036785/100036910/100036949/100037079/100125665/100137698/100192354/100216311/373560	usp3.L/LOC100036910/ctsh.L/casp7.L/capn3.L/LOC100137698/senp5.L/senp7.L/casp9.S
GO:0016298	lipase activity	12	0.436999	1.15425	0.292793	0.897449	0.876117	610	tags=25%, list=9%, signal=23%	100036900/100037063/100174796	pnlip/pld6.S/lipe.L
GO:0015291	secondary active transmembrane transporter activity	24	0.350428	1.14271	0.294205	0.897449	0.876117	506	tags=12%, list=8%, signal=12%	100036798/100101301/100141486	slc1a5.L/slc35a2.S/slc12a2.L
GO:0050660	flavin adenine dinucleotide binding	14	-0.365686	-1.15348	0.29805	0.897449	0.876117	2337	tags=64%, list=36%, signal=41%	446458/447265/447484/447486/447786/494799/496165/779392	gcdh.L/fmo3.L/txnrd3.L/MGC81873/dhcr24.S/LOC494799/etfa.L/MGC154345
GO:0008081	phosphoric diester hydrolase activity	18	-0.308553	-1.09523	0.307018	0.897449	0.876117	252	tags=22%, list=4%, signal=21%	735217/735240/779273	gdpd1.L/enpp2.L/mppe1.L
GO:0008233	peptidase activity	145	0.24409	1.09022	0.307951	0.897449	0.876117	2054	tags=39%, list=32%, signal=27%	100036785/100036870/100036910/100036949/100037079/100037179/100037197/100037251/100125665/100127263/100127266/100137698/100158312/100158417/100190777/100192354/100216311/373560/378550/378554/378572/378667/379186/379257/379304/379460/379495/379501/379551/379554/379564/379607/379614/379663/379672/379676/379678/379720/379903/379981/380102/380203/380243/380307/380335/380389/380502/386621/397719/39772…	usp3.L/LOC100496550.L/LOC100036910/ctsh.L/casp7.L/mep1a.L/LOC100037197/mmp28.L/capn3.L/cpvl.L/scrn3.L/LOC100137698/LOC100158312/LOC100158417/dpp8.L/senp5.L/senp7.L/casp9.S/dpepe.L/fap.L/mmp21.L/psmb9.L/ddi2.L/ctsb.S/sppl3.L/MGC64344/ctrl.L/mmp11.L/psmb7.2.L/gzma.S/mmp13.S/ctrb1.L/MGC64526/mmp9.L/pitrm1.L/MGC68557/tmem27.L/MGC69086/cpa6.L/usp46.S/cg10992/ctsc.L/usp8.L/bace2/usp10/mmp2.S/capn5.L/ad…
GO:0003755	peptidyl-prolyl cis-trans isomerase activity	17	-0.316327	-1.09915	0.31339	0.897449	0.876117	1170	tags=35%, list=18%, signal=29%	496248/503670/734506/734552/779415	fkbp3.L/pin1.S/MGC114713/ppp2r4.L/ppie.L
GO:0016859	cis-trans isomerase activity	17	-0.316327	-1.09915	0.31339	0.897449	0.876117	1170	tags=35%, list=18%, signal=29%	496248/503670/734506/734552/779415	fkbp3.L/pin1.S/MGC114713/ppp2r4.L/ppie.L
GO:0005509	calcium ion binding	162	0.2433	1.09047	0.313703	0.897449	0.876117	2093	tags=36%, list=32%, signal=25%	100036820/100036824/100036940/100037127/100037251/100049149/100125665/100126603/100126633/100158403/100191020/100233223/100337580/100337587/100381013/373621/373627/373644/373659/373844/378518/378572/379085/379090/379093/379095/379098/379145/379250/379294/379455/379491/379501/379657/379788/379835/379944/380007/380018/380046/380061/380130/380162/380264/380270/380278/380339/380443/380447/380472/3943…	LOC100036820/LOC100036824/LOC100036940/vcan.L/mmp28.L/edem1.L/capn3.L/LOC100126603/LOC100126633/rhot1.L/pcdh1.S/smoc1.L/pcdh7.L/cdhr1.L/ocm/mgp.L/cdh6.L/ldlr.S/rgn.L/myl4.L/cdh2.L/mmp21.L/tnnc2/MGC53003/MGC53763/tnnc2.L/ocm.2.L/MGC53335/rasgrp2.L/pcdhga2/MGC64326/matn1.L/mmp11.L/runx1.L/calr.L/egfl7.S/myl1.L/mylc2a/canx.L/egfl6.S/padi2.S/fkbp9.S/matn2.L/pdcd6.L/slit1.S/esyt2.S/thbs3.L/ncald.L/dag…
GO:0042277	peptide binding	11	0.433381	1.13731	0.31388	0.897449	0.876117	2152	tags=64%, list=33%, signal=43%	100101323/100189573/378555/379453/380330/394329/398006	srp68.L/mhc1b.L/crhbp.S/kdelr3.L/kdelr2.L/gss.L/insr.L
[truncated: 168 more rows]

## Sheet: BiologicalProcessesGO.filt
ID	Description	setSize	enrichmentScore	NES	pvalue	p.adjust	qvalues	rank	leading_edge	core_enrichment	name
[truncated: 323 more rows]

## Sheet: CellularComponentsGO.filt
ID	Description	setSize	enrichmentScore	NES	pvalue	p.adjust	qvalues	rank	leading_edge	core_enrichment	name
[truncated: 80 more rows]

[truncated: 1 more sheets: MolecularFunctionGO.filt]
