# Supplementary material for: Leptin Induces Mitosis and Activates the Canonical Wnt/β-Catenin Signaling Pathway in Neurogenic Regions of Xenopus Tadpole Brain
Source: Front Endocrinol (Lausanne). 2017 May 8;8:99. doi: 10.3389/fendo.2017.00099 (PMC5421298; doi:10.3389/fendo.2017.00099)
Supplement: Supplementary file 3 [file Table_3.XLS]

## Sheet: KEGGpathways
ID	Description	setSize	enrichmentScore	NES	pvalue	p.adjust	qvalues	rank	leading_edge	core_enrichment	name
xla00052	Galactose metabolism	13	0.643719	1.72879	0.00620155	0.436066	0.424504	1926	tags=77%, list=30%, signal=54%	100036846/100036941/100037146/100127248/100158367/379632/379852/379864/380596/394323	hk2.L/galm.L/pfkp.S/lct.1.S/glb1l.L/MGC68847/g6pc/pgm1.L/gale.L/hk1.L
xla00140	Steroid hormone biosynthesis	14	0.638028	1.75173	0.00655738	0.436066	0.424504	322	tags=29%, list=5%, signal=27%	100036774/100036775/100037189/100049757	cyp17a1.L/cyp1a1.L/cyp3a4/srd5a1.S
xla04060	Cytokine-cytokine receptor interaction	38	0.467291	1.6864	0.00984529	0.436474	0.424902	2214	tags=63%, list=34%, signal=42%	100036815/100101283/100158352/100174791/373579/373589/373606/373618/373772/373789/373801/373812/379546/379817/380208/380245/380560/397711/397712/397765/397859/397981/398129/398134	cxcl8.L/LOC100101283/figf.L/il6st.S/kit.L/vegfa.L/il1b.S/prlr.L/kit.S/flt1.L/tgfb2.L/prlr.S/MGC68952/kitlg.L/edar.L/pdgfra.L/bmp7.1.L/LOC397711/bmpr1a.S/pdgfa.S/xstk2/bmpr2.S/p75NTRa/LOC398134
xla04916	Melanogenesis	49	0.411205	1.55203	0.0143791	0.478105	0.465428	2928	tags=90%, list=45%, signal=50%	100037168/100101276/373579/373672/373772/373802/378610/378676/378679/378689/378787/379236/379764/379817/380184/380441/380508/380532/387604/387605/394281/394423/394425/397692/397706/397771/397785/397789/397896/398037/398658/398985/399098/399160/399164/399190/399192/399259/399261/399274/399284/399364/399367/399406	creb3l2.L/prkaca.L/kit.L/kras.L/kit.S/pomc.S/adcy9.L/wnt6.S/wnt3a.L/wnt5a.S/fzd7.L/gnai3.S/creb1.S/kitlg.L/tyrp1.L/ctnnb1.S/camk2g.S/pomc.L/fzd10.L/fzd10.S/tcf7l1.S/gnao1.L/gnaq.L/plcb3.L/wnt4.S/kras.S/mapk1.L/camk2b.L/gna0/LOC398037/tcf7.S/mapk1.S/wnt8b.S/camk2d.S/tcf7l2.L/fzd3.L/fzd4.L/calm2/gnaq.S/ctnnb1.L/camk2a.S/wnt7b.L/fzd8.S/hras.L
xla00983	Drug metabolism - other enzymes	14	-0.52381	-1.66494	0.0241287	0.532902	0.518773	1844	tags=71%, list=28%, signal=51%	447326/447769/494728/494739/495311/496224/496317/735008/779138	upb1.S/tpmt.L/umps.L/uck2.S/dpys.L/uckl1.L/upp2.S/itpa.S/hprt1.L
xla04010	MAPK signaling pathway	101	0.33719	1.44447	0.0247642	0.532902	0.518773	2973	tags=67%, list=46%, signal=37%	100036803/100036910/100048914/100101276/100101279/100158413/100158454/373606/373669/373672/373674/373777/373801/378562/378644/379050/379052/379055/379165/379224/379250/379266/379399/379851/379883/380245/380262/380507/380561/387327/394277/394391/397698/397701/397720/397765/397771/397782/397785/398004/398025/398181/398254/398307/398343/398592/398615/398782/398804/398951/398973/398985/399068/399090/…	LOC100036803/LOC100036910/bdnf.S/prkaca.L/fgf2/LOC100158413/cdc25b.L/il1b.S/fgf3.S/kras.L/nr4a1.L/cacna2d3.S/tgfb2.L/fgf9.S/elk4.S/jun/myc.S/cdc42.L/taok1.S/gadd45a.L/rasgrp2.L/ntrk2.S/MGC53150/nr4a1/rap1b.L/pdgfra.L/dusp1.L/ppp3ca/pla2g4a.L/mknk1.S/srf.L/map2k7.L/nfkb2.S/fgfr4.L/casp3.S/pdgfa.S/kras.S/xfgfra2/mapk1.L/ppp5c.S/tab1.L/fgfr4.S/dusp1-b/mapt.S/hsp70.L/mapk12.S/ddit3.L/MGC68680/atf4.L/…
xla04114	Oocyte meiosis	66	0.378779	1.52137	0.0294118	0.532902	0.518773	2891	tags=80%, list=44%, signal=45%	100037155/100101275/100101276/373633/378610/378696/379626/379724/379785/379809/379914/380064/380068/380100/380182/380219/380397/380433/380457/380481/380507/380508/380538/380598/394362/397737/397743/397767/397785/397789/397840/398012/398022/398044/398119/398156/398163/398234/398349/398563/398592/398985/399092/399160/399166/399215/399254/399259/399276/399284/399289/399314/399343	anapc13.2.L/fbxo43.L/prkaca.L/pgr.L/adcy9.L/ins.S/pkmyt1.S/ywhag.L/cdk1.L/ywhaz.L/ppp1ca.L/ywhaq.S/cdc23/ppp2r1b.S/smc1a.L/ccne2.L/ywhae.S/mad2l1.S/ywhab.S/plk1.S/ppp3ca/camk2g.S/skp1.S/ppp1cc/btrc.S/cdc25c.L/ccnb2.S/ppp1cc.L/mapk1.L/camk2b.L/cycE1/spdyc.S/igf1r.S/cdc20.L/cdc25c.S/LOC398156/ccnb1.S/bub1.L/aurka-b/LOC398563/mapk12.S/mapk1.S/smc3.S/camk2d.S/ppp2r5e1/ppp3r1.S/itpr1.S/calm2/ywhab.L/c…
xla04540	Gap junction	33	0.444413	1.54079	0.034626	0.532902	0.518773	2034	tags=67%, list=31%, signal=46%	100101276/373591/373664/373672/378610/379076/379220/379236/379359/379566/379748/379785/380245/380258/380361/380482/380535/394425/397692/397765/397771/397785	prkaca.L/lpar1.L/gja1.L/kras.L/adcy9.L/tubb6.S/tubb2b.L/gnai3.S/tubb4a.S/MGC69074/tuba1a.S/cdk1.L/pdgfra.L/tubb4b.L/csnk1d.S/tuba6/gna11.S/gnaq.L/plcb3.L/pdgfa.S/kras.S/mapk1.L
xla04912	GnRH signaling pathway	34	0.443191	1.52042	0.036061	0.532902	0.518773	3010	tags=91%, list=46%, signal=49%	100101276/373672/373843/378610/379050/379055/380389/380508/380535/380561/394391/394425/397692/397771/397785/397789/398592/398804/398985/399160/399254/399259/399261/399284/399400/399406/399470/404226/404227/407753/407843	prkaca.L/kras.L/lhb.L/adcy9.L/jun/cdc42.L/mmp2.S/camk2g.S/gna11.S/pla2g4a.L/map2k7.L/gnaq.L/plcb3.L/kras.S/mapk1.L/camk2b.L/mapk12.S/atf4.L/mapk1.S/camk2d.S/itpr1.S/calm2/gnaq.S/camk2a.S/jun.L/hras.L/ralb/prkcd.L/prkcd.S/mmp14.L/fshb.L
xla00980	Metabolism of xenobiotics by cytochrome P450	22	0.476321	1.5155	0.0462687	0.615373	0.599057	247	tags=14%, list=4%, signal=13%	100036775/100036921/100037213	cyp1a1.L/gsta1.L/LOC100037213
xla00010	Glycolysis / Gluconeogenesis	38	0.41448	1.50289	0.0514905	0.622567	0.606061	1926	tags=47%, list=30%, signal=34%	100036846/100036941/100037146/100381096/379079/379229/379254/379632/379637/379844/379852/379864/380038/380168/380394/380546/380588/394323	hk2.L/galm.L/pfkp.S/fbp2.L/eno1.L/aldh9a1.S/xaldb/MGC68847/pck1.S/pck1/g6pc/pgm1.L/eno3.L/tpi1.S/ldha.L/ldhb.L/dld.S/hk1.L
xla04130	SNARE interactions in vesicular transport	17	-0.473388	-1.57057	0.057971	0.642512	0.625477	2182	tags=59%, list=34%, signal=39%	446698/446706/494752/495063/495255/496218/734740/734883/735200	stx2.L/vamp7.L/stx19.L/vamp1.L/vamp8.L/LOC496218/stx18.L/stx5.S/MGC131356
xla04080	Neuroactive ligand-receptor interaction	41	0.394742	1.44535	0.065508	0.670197	0.652428	1570	tags=51%, list=24%, signal=39%	100036912/373580/373591/373615/373618/373631/373632/373759/373812/373838/373843/373848/378605/378608/378623/379327/379460/379537/379554/379898/380035	ednra.S/crhr1.2.S/lpar1.L/adcyap1r1.S/prlr.L/trhr.S/trhr2.S/cnr1.S/prlr.S/gcgr.L/lhb.L/p2ry1.S/htr1a.L/crhr2.S/adora1.L/ptafr.L/MGC64344/aplnr.S/gzma.S/calcrl.L/p2ry4.L
xla05132	Salmonella infection	27	0.410995	1.36221	0.098966	0.722149	0.703003	1052	tags=26%, list=16%, signal=22%	100036815/100036872/100037214/100101283/373606/379050/379055	cxcl8.L/LOC100036872/was.L/LOC100101283/il1b.S/jun/cdc42.L
xla03008	Ribosome biogenesis in eukaryotes	28	0.411842	1.37725	0.0989957	0.722149	0.703003	1384	tags=39%, list=21%, signal=31%	100037126/100049102/100049738/100049749/100101322/100126644/379136/379269/379385/379395/379677	wdr36.L/xrn2.L/nop10.S/sbds.S/pop5.L/gtpbp4.L/utp4.L/nvl.L/MGC53182/utp6.L/nxt2.L
xla04141	Protein processing in endoplasmic reticulum	79	0.322266	1.31168	0.0995025	0.722149	0.703003	1975	tags=42%, list=30%, signal=29%	100036945/100037025/100037060/100037069/100037143/100049091/100049149/100101299/373637/378668/379209/379348/379505/379611/379743/379788/379848/379879/379936/379997/380008/380018/380057/380119/380136/380317/380444/380491/380500/380538/394295/394391/394424	LOC100036945/ganab.L/eif2ak2.L/ubxn6.L/march6.L/ube2j1.L/edem1.L/ube2d4.L/bax.L/cryaa.S/MGC53355/rpn2.S/MGC64309/ssr1.L/pdia3.S/calr.L/sec61b.L/nsfl1c.L/sec61a1.S/pdia6.S/ssr3.L/canx.L/dnaja1.L/nploc4.S/txndc5.L/dnaja2/eif2s1.L/vcp.S/ube2g1.S/skp1.S/lman1.S/map2k7.L/sec61g.L
xla03320	PPAR signaling pathway	23	0.430996	1.35744	0.102672	0.722149	0.703003	2220	tags=61%, list=34%, signal=40%	100037114/100174803/378690/379181/379276/379393/379482/379637/379844/379893/380135/380559/397769/398143	LOC100037114/acsl4.S/fabp2.L/acsbg2.L/ubb.L/cpt1a.L/cyp8b1.S/pck1.S/pck1/cpt2.S/acsl1.S/ubc.L/pparg.L/plin2.L
xla00480	Glutathione metabolism	26	0.421107	1.35439	0.106169	0.722149	0.703003	1929	tags=46%, list=30%, signal=33%	100036920/100036921/100037213/379056/379379/379417/379711/379859/380013/380105/380448/394329	gpx4.L/gsta1.L/LOC100037213/rrm2b.S/azin2.S/hpgds.S/g6pd.S/odc1.L/idh2.S/gclm.L/tlp19/gss.L
xla04261	Adrenergic signaling in cardiomyocytes	64	0.334347	1.31636	0.109819	0.722149	0.703003	2891	tags=77%, list=44%, signal=43%	100037168/100101276/100189579/100335131/373777/373844/378610/379236/379305/379345/379469/379628/379752/379764/379914/379920/380054/380100/380132/380508/380598/394301/394425/397692/397733/397767/397785/397789/397916/397917/398563/398583/398592/398609/398610/398804/398830/398985/399160/399166/399170/399202/399259/399261/399284/399285/399328/399337/399343	creb3l2.L/prkaca.L/tpm1.L/tpm2.L/cacna2d3.S/myl4.L/adcy9.L/gnai3.S/ppp2r2d.L/atp1b3.L/tpm4.S/tpm4.L/actc1.L/creb1.S/ppp1ca.L/atp1b1.S/atp1b2/ppp2r1b.S/atp1a3.S/camk2g.S/ppp1cc/ppp2r2b.L/gnaq.L/plcb3.L/atpb-3/ppp1cc.L/mapk1.L/camk2b.L/fxyd2.L/slc9a1.S/LOC398563/atp1a1.S/mapk12.S/LOC398609/ppp2r3b.L/atf4.L/scn4b.L/mapk1.S/camk2d.S/ppp2r5e1/akt1.S/pik3r1.L/calm2/gnaq.S/camk2a.S/atp1a1.L/ppp2r2a.L/ad…
xla01200	Carbon metabolism	62	0.328127	1.29309	0.110968	0.722149	0.703003	1740	tags=37%, list=27%, signal=27%	100036846/100036931/100037051/100037146/100037216/100125664/100381096/373659/379079/379254/379575/379632/379711/379833/379886/379939/379947/380013/380038/380048/380168/380269/380347	hk2.L/sds.S/phgdh.S/pfkp.S/hibch.L/LOC100125664/fbp2.L/rgn.L/eno1.L/xaldb/tktl2.L/MGC68847/g6pd.S/gldc.S/cs.L/sdhb.S/got2.L/idh2.S/eno3.L/shmt1.L/tpi1.S/aco1.L/prps2.S
xla00030	Pentose phosphate pathway	15	0.490112	1.37311	0.116099	0.722149	0.703003	1740	tags=60%, list=27%, signal=44%	100037146/100381096/373659/379254/379575/379632/379711/379864/380347	pfkp.S/fbp2.L/rgn.L/xaldb/tktl2.L/MGC68847/g6pd.S/pgm1.L/prps2.S
xla00830	Retinol metabolism	18	0.442133	1.34942	0.129129	0.722149	0.703003	228	tags=11%, list=4%, signal=11%	100036775/100037189	cyp1a1.L/cyp3a4
xla04310	Wnt signaling pathway	64	0.317828	1.26831	0.13815	0.722149	0.703003	2967	tags=83%, list=46%, signal=45%	100101276/373592/378676/378679/378689/378787/379050/379052/379326/379399/379416/379624/379906/380441/380507/380508/380538/387604/387605/394281/394302/394362/394401/397692/397706/397789/398147/398271/398658/398717/399098/399114/399160/399164/399190/399192/399205/399215/399258/399274/399284/399315/399319/399320/399356/399364/399367/399375/399379/399381/399400/399455/399459	prkaca.L/dkk1.S/wnt6.S/wnt3a.L/wnt5a.S/fzd7.L/jun/myc.S/rhoc.L/MGC53150/rhoa.L/csnk1a1.L/sip/ctnnb1.S/ppp3ca/camk2g.S/skp1.S/fzd10.L/fzd10.S/tcf7l1.S/sfrp1.L/btrc.S/bambi.L/plcb3.L/wnt4.S/camk2b.L/ctbp2.S/vangl2.L/tcf7.S/invs.S/wnt8b.S/ctnnbip1.L/camk2d.S/tcf7l2.L/fzd3.L/fzd4.L/sfrp5.L/ppp3r1.S/psen1.L/ctnnb1.L/camk2a.S/myc.L/csnk2a1.S/csnk2b.S/gpc4.L/wnt7b.L/fzd8.S/wif1.S/rac3.S/csnk1e.L/jun.L/a…
xla00051	Fructose and mannose metabolism	18	0.43634	1.28981	0.14771	0.722149	0.703003	1643	tags=44%, list=25%, signal=33%	100036846/100037146/100037186/100381096/379254/379632/380044/380168	hk2.L/pfkp.S/gmppb.S/fbp2.L/xaldb/MGC68847/gmds.L/tpi1.S
xla00970	Aminoacyl-tRNA biosynthesis	14	0.474844	1.32341	0.150769	0.722149	0.703003	1781	tags=57%, list=27%, signal=42%	100101304/379241/379670/379675/380179/380271/380325/380438	sepsecs.L/pars2.L/qars.S/mars/sars.L/farsb.L/kars.L/yars.L
xla03013	RNA transport	80	-0.241221	-1.20054	0.15736	0.722149	0.703003	737	tags=20%, list=11%, signal=18%	734259/734321/734364/734371/734650/734669/734907/734914/734979/735075/735191/779197/779293/779386/780741	eif4e.L/sap18.S/alyref.L/eif3e.S/seh1l.L/MGC116437/thoc6.L/trnt1.L/acin1.S/eif3b.L/rnps1.S/eif2s2.L/nup43.S/gemin6.S/LOC780741
xla01230	Biosynthesis of amino acids	44	0.343011	1.25496	0.159184	0.722149	0.703003	1872	tags=41%, list=29%, signal=29%	100036931/100037051/100037146/379079/379198/379254/379575/379632/379867/379886/379947/380013/380038/380048/380168/380269/380347/380593	sds.S/phgdh.S/pfkp.S/eno1.L/arg2.S/xaldb/tktl2.L/MGC68847/mat2a.L/cs.L/got2.L/idh2.S/eno3.L/shmt1.L/tpi1.S/aco1.L/prps2.S/glul
xla00380	Tryptophan metabolism	15	0.463071	1.31518	0.160572	0.722149	0.703003	671	tags=27%, list=10%, signal=24%	100036775/100125664/100335045/100335046	cyp1a1.L/LOC100125664/aanat-a/aanat
xla04340	Hedgehog signaling pathway	26	0.392255	1.28751	0.167147	0.722149	0.703003	2343	tags=54%, list=36%, signal=35%	100036840/100101276/100190780/100191013/379624/379868/380097/380361/394362/397836/397837/398215/398216/398372	csnk1g3.L/prkaca.L/smo.L/ptch2.L/csnk1a1.L/spop.L/hhip.L/csnk1d.S/btrc.S/ptch2.S/gli3.L/ptch1.L/smo/smurf2.S
xla00512	Mucin type O-glycan biosynthesis	10	0.511659	1.30994	0.175879	0.722149	0.703003	557	tags=30%, list=9%, signal=27%	100101309/100126621/100158361	galnt16.L/st3gal2.2.L/LOC100158361
xla03010	Ribosome	38	-0.266867	-1.16285	0.177866	0.722149	0.703003	1286	tags=50%, list=20%, signal=40%	446516/446564/446678/447139/447145/447374/494992/495364/495406/495996/496259/548611/733351/734846/734855/735074/779414/779430	mrpl1.S/mrps7.L/mrpl15.L/rpl38.S/rpl36a.S/mrpl28.L/mrpl3.S/mrpl12.L/mrpl20.L/mrps11.L/mrpl11.L/rps15/LOC733351/mrpl23.S/mrpl21.L/MGC115171/mrpl16.L/mrps9.L
xla05168	Herpes simplex infection	71	0.304424	1.22059	0.181703	0.722149	0.703003	2091	tags=42%, list=32%, signal=29%	100036804/100036910/100037060/100037075/100049093/100101283/373606/373754/379050/379230/379275/379298/379334/379399/379785/379840/379914/380152/380226/380255/380444/380456/380467/380538/380567/380598/394381/397720/397767/397892	taf5.L/LOC100036910/eif2ak2.L/taf4.L/LOC100049093/LOC100101283/il1b.S/per1.L/jun/krt5.1b/irf3.L/cdc34.L/srsf6.S/MGC53150/cdk1.L/b52/ppp1ca.L/srsf3.S/ube2r2/hnrnpk.S/eif2s1.L/hmgn1.S/socs3/skp1.S/mcrs1.L/ppp1cc/per2.L/casp3.S/ppp1cc.L/eef1d.L
xla04320	Dorso-ventral axis formation	13	0.468269	1.2881	0.186154	0.722149	0.703003	2973	tags=92%, list=46%, signal=50%	373672/394325/394367/394371/397771/397785/397877/397957/398973/398985/399289/399470	kras.L/ets2.S/notch1.S/ets1.S/kras.S/mapk1.L/ets2.L/ets1.L/braf.S/mapk1.S/cpeb1.L/ralb
xla04910	Insulin signaling pathway	71	0.29796	1.2016	0.186951	0.722149	0.703003	2034	tags=35%, list=31%, signal=24%	100036803/100036846/100101276/100158346/100174796/100381096/373672/373780/378696/379637/379844/379852/379862/379914/379990/380124/380186/380467/380598/387327/394276/394323/397767/397771/397785	LOC100036803/hk2.L/prkaca.L/exoc7.L/lipe.L/fbp2.L/kras.L/phkg1.S/ins.S/pck1.S/pck1/g6pc/pygm.L/ppp1ca.L/flot2.L/prkag3-b/rheb.L/socs3/ppp1cc/mknk1.S/rps6kb1.S/hk1.L/ppp1cc.L/kras.S/mapk1.L
xla04933	AGE-RAGE signaling pathway in diabetic complications	47	0.329214	1.23118	0.190039	0.722149	0.703003	2034	tags=43%, list=31%, signal=29%	100036815/100036910/100158352/373589/373606/373637/373672/373801/378633/379050/379055/379264/379406/380389/380419/397692/397720/397744/397771/397785	cxcl8.L/LOC100036910/figf.L/vegfa.L/il1b.S/bax.L/kras.L/tgfb2.L/smad3.L/jun/cdc42.L/stat3.2.L/cdk4.L/mmp2.S/col1a2.L/plcb3.L/casp3.S/fn1.S/kras.S/mapk1.L
xla00190	Oxidative phosphorylation	47	-0.266808	-1.18483	0.195652	0.722826	0.703661	1929	tags=45%, list=30%, signal=32%	447168/447172/447186/447489/494586/495159/495264/495365/495379/495975/496233/496350/734359/734627/734682/734700/734983/779272/779326/779413	ndufa3.L/ndufs4.L/ndufa13.L/atp6v0d2.L/sdhd.S/ndufa10.L/atp6v1g3.L/LOC495365/cox17.L/LOC495975/ndufs3.S/ndufa6.S/atp6v1h.L/atp6v1a.L/cox6a1.L/cyc1.S/cox7a2l.L/atp6v1b1.L/cox10.L/MGC154858
xla00982	Drug metabolism - cytochrome P450	14	0.444183	1.23656	0.209703	0.753796	0.73381	247	tags=14%, list=4%, signal=14%	100036921/100037213	gsta1.L/LOC100037213
xla04510	Focal adhesion	77	0.290844	1.18277	0.217997	0.753924	0.733935	2064	tags=44%, list=32%, signal=31%	100036859/100049724/100158352/100191022/373589/373609/373789/378493/379050/379055/379326/379416/379546/379866/379883/379914/380007/380245/380339/380419/380441/380472/380598/394289/397699/397738/397739/397744/397755/397765/397767/397785/397826/397839	LOC100036859/zyx.S/figf.L/itga2b.1.S/vegfa.L/fyn.L/flt1.L/pak3.L/jun/cdc42.L/rhoc.L/rhoa.L/MGC68952/cav3.2.S/rap1b.L/ppp1ca.L/mylc2a/pdgfra.L/thbs3.L/col1a2.L/ctnnb1.S/myl12b.L/ppp1cc/rock2.L/itgb3.L/col2a1.L/col2a1.S/fn1.S/itgb1.L/pdgfa.S/ppp1cc.L/mapk1.L/pxn.S/itga4.S
xla04810	Regulation of actin cytoskeleton	95	0.272919	1.1593	0.223022	0.753924	0.733935	2973	tags=67%, list=46%, signal=37%	100036841/100036872/100037214/100101279/100191022/373669/373672/378493/378562/378696/379055/379172/379258/379326/379416/379845/379914/380007/380245/380472/380598/394289/394360/397696/397699/397701/397744/397755/397765/397767/397771/397782/397785/397826/397839/397895/397917/398181/398224/398459/398588/398589/398635/398687/398710/398756/398782/398951/398973/398985/399090/399105/399183/399202/399251…	pip4k2a.S/LOC100036872/was.L/fgf2/itga2b.1.S/fgf3.S/kras.L/pak3.L/fgf9.S/ins.S/cdc42.L/cfl1.S/cfl1.L/rhoc.L/rhoa.L/arpc1a.S/ppp1ca.L/mylc2a/pdgfra.L/myl12b.L/ppp1cc/rock2.L/abi2.L/limk1.L/itgb3.L/fgfr4.L/fn1.S/itgb1.L/pdgfa.S/ppp1cc.L/kras.S/xfgfra2/mapk1.L/pxn.S/itga4.S/gsn.S/slc9a1.S/fgfr4.S/pak7.L/actb.L/iqgap2.S/iqgap1.S/MGC64293/pip5k1c.S/arhgef12.S/bcar1.L/MGC68680/crk.L/braf.S/mapk1.S/pak2…
xla00565	Ether lipid metabolism	12	-0.401538	-1.19555	0.226744	0.753924	0.733935	2158	tags=58%, list=33%, signal=39%	447090/447215/447319/495957/735106/735240	pla2g2e.S/plpp3.S/plpp3.L/pafah1b3.S/plpp1.L/enpp2.L
xla00120	Primary bile acid biosynthesis	7	0.527578	1.20934	0.244792	0.762178	0.74197	1281	tags=43%, list=20%, signal=34%	100126648/100381171/379482	LOC100126648/amacr/cyp8b1.S
xla04350	TGF-beta signaling pathway	51	0.301725	1.14919	0.245136	0.762178	0.74197	2343	tags=59%, list=36%, signal=38%	373586/373646/373697/373801/378633/379052/379222/379326/379416/379447/379664/380100/380396/380538/380560/394276/394289/394331/394401/397711/397712/397785/397859/397873/397981/398033/398045/398294/398322/398372	pitx2.L/nog.L/nbl1.L/tgfb2.L/smad3.L/myc.S/id3.L/rhoc.L/rhoa.L/id3.S/smad1.L/ppp2r1b.S/id4.L/skp1.S/bmp7.1.L/rps6kb1.S/rock2.L/smad7.L/bambi.L/LOC397711/bmpr1a.S/mapk1.L/xstk2/bmp2.L/bmpr2.S/pitx2.S/chrd.L/smad8c/ltbp1.S/smurf2.S
xla03022	Basal transcription factors	19	0.383701	1.18774	0.248834	0.762178	0.74197	172	tags=16%, list=3%, signal=15%	100036804/100037039/100037075	taf5.L/taf11.S/taf4.L
xla04270	Vascular smooth muscle contraction	36	0.322189	1.15773	0.255977	0.762178	0.74197	2034	tags=44%, list=31%, signal=31%	100036912/100101276/373712/378610/379326/379416/379898/379914/380535/380561/380598/394289/394425/397692/397767/397785	ednra.S/prkaca.L/kcnma1.L/adcy9.L/rhoc.L/rhoa.L/calcrl.L/ppp1ca.L/gna11.S/pla2g4a.L/ppp1cc/rock2.L/gnaq.L/plcb3.L/ppp1cc.L/mapk1.L
xla00330	Arginine and proline metabolism	18	0.394703	1.18425	0.259701	0.762178	0.74197	1583	tags=56%, list=24%, signal=42%	379198/379216/379229/379379/379754/379765/379859/379947/380052/380055	arg2.S/ckmt1b.S/aldh9a1.S/azin2.S/oat.1/ckm.S/odc1.L/got2.L/amd1.L/ckb.L
xla03030	DNA replication	27	0.352354	1.15859	0.268466	0.762178	0.74197	2252	tags=59%, list=35%, signal=39%	100036853/100037159/379699/379793/379850/380282/380369/380414/380513/394303/394311/397843/397915/397937/397978/398200	rpa2-b/ssbp1.S/mcm5.S/pold2.L/mcm3/mcm6.2.S/rfc5.L/mcm7.L/prim1.S/fen1.L/fen1.S/mcm4.S/ssbp1.L/rpa1.L/lig1.S/pola1.S
xla04260	Cardiac muscle contraction	31	0.33846	1.15459	0.269341	0.762178	0.74197	1628	tags=48%, list=25%, signal=36%	100137668/100189579/100335131/373777/373844/379345/379469/379628/379752/379920/379942/380054/380071/380093/380132	uqcr10.L/tpm1.L/tpm2.L/cacna2d3.S/myl4.L/atp1b3.L/tpm4.S/tpm4.L/actc1.L/atp1b1.S/uqcrfs1.S/atp1b2/cyc1.L/uqcrc2/atp1a3.S
xla00670	One carbon pool by folate	7	0.50193	1.14957	0.300169	0.831717	0.809665	1697	tags=57%, list=26%, signal=42%	100101294/100125228/380048/380266	gart.L/tyms.L/shmt1.L/mthfd1.L
xla03430	Mismatch repair	14	0.403706	1.13322	0.316119	0.839106	0.816858	211	tags=14%, list=3%, signal=14%	100036853/100037159	rpa2-b/ssbp1.S
xla04623	Cytosolic DNA-sensing pathway	18	-0.319972	-1.09277	0.323944	0.839106	0.816858	1496	tags=39%, list=23%, signal=30%	494863/495684/734234/734297/734578/734716	polr1d.2.L/polr2f.S/ripk1.L/MGC84886/polr2l.1.L/polr3d.L
xla00500	Starch and sucrose metabolism	11	0.417782	1.10084	0.342488	0.839106	0.816858	1476	tags=45%, list=23%, signal=35%	100036846/379600/379852/379862/379864	hk2.L/amy2b.L/g6pc/pygm.L/pgm1.L
xla04110	Cell cycle	82	0.262028	1.0817	0.351117	0.839106	0.816858	2278	tags=59%, list=35%, signal=39%	100037155/100158337/100158454/373801/378633/379048/379052/379083/379224/379406/379626/379699/379724/379785/379809/379850/379888/380064/380068/380182/380219/380282/380397/380414/380433/380457/380481/380538/394307/394319/397737/397743/397840/397843/397868/397923/397933/398044/398049/398081/398099/398119/398156/398163/398191/398197/398219/398234	anapc13.2.L/tfdp2.S/cdc25b.L/tgfb2.L/smad3.L/ccnb3.S/myc.S/hdac1.S/gadd45a.L/cdk4.L/pkmyt1.S/mcm5.S/ywhag.L/cdk1.L/ywhaz.L/mcm3/ccnb1/ywhaq.S/cdc23/smc1a.L/ccne2.L/mcm6.2.S/ywhae.S/mcm7.L/mad2l1.S/ywhab.S/plk1.S/skp1.S/mad1l1.L/stag2/cdc25c.L/ccnb2.S/cycE1/mcm4.S/hdac1.L/orc4.L/LOC397933/cdc20.L/wee1-a/cdc45.L/cdc7.L/cdc25c.S/LOC398156/ccnb1.S/chek1.S/atr.L/ttk.S/bub1.L
xla00790	Folate biosynthesis	6	-0.469792	-1.1151	0.352798	0.839106	0.816858	624	tags=50%, list=10%, signal=45%	734869/779372	qdpr.S/gphn.L
xla04914	Progesterone-mediated oocyte maturation	48	0.282601	1.07665	0.355469	0.839106	0.816858	2330	tags=56%, list=36%, signal=36%	100037155/100101276/100158454/373633/373672/378610/378696/379048/379236/379626/379785/379888/380068/380433/380481/394307/397737/397743/397771/397785/397933/398012/398022/398119/398163/398234/398349	anapc13.2.L/prkaca.L/cdc25b.L/pgr.L/kras.L/adcy9.L/ins.S/ccnb3.S/gnai3.S/pkmyt1.S/cdk1.L/ccnb1/cdc23/mad2l1.S/plk1.S/mad1l1.L/cdc25c.L/ccnb2.S/kras.S/mapk1.L/LOC397933/spdyc.S/igf1r.S/cdc25c.S/ccnb1.S/bub1.L/aurka-b
xla00270	Cysteine and methionine metabolism	23	0.343436	1.08647	0.357143	0.839106	0.816858	96	tags=9%, list=1%, signal=9%	100036776/100036931	mpst/sds.S
xla04920	Adipocytokine signaling pathway	32	0.312457	1.06881	0.364017	0.839106	0.816858	2943	tags=69%, list=45%, signal=38%	100174803/373802/379181/379264/379393/379637/379844/379852/380124/380135/380467/380532/397763/398401/398843/398958/399170/399172/399291/399299/399388/399424	acsl4.S/pomc.S/acsbg2.L/stat3.2.L/cpt1a.L/pck1.S/pck1/g6pc/prkag3-b/acsl1.S/socs3/pomc.L/npy.S/camkk1.L/ppara/prkag1.S/akt1.S/prkaa2.S/ptpn11.S/irs1.S/irs4.S/pck2.S
xla04115	p53 signaling pathway	40	0.303352	1.0746	0.365517	0.839106	0.816858	2250	tags=45%, list=35%, signal=30%	100036910/373560/373637/379048/379056/379224/379406/379559/379785/379888/380219/380383/397720/397743/397840/398163/398191/398197	LOC100036910/casp9.S/bax.L/ccnb3.S/rrm2b.S/gadd45a.L/cdk4.L/sesn1.L/cdk1.L/ccnb1/ccne2.L/ppm1d/casp3.S/ccnb2.S/cycE1/ccnb1.S/chek1.S/atr.L
xla00520	Amino sugar and nucleotide sugar metabolism	26	0.323217	1.06548	0.365926	0.839106	0.816858	1926	tags=42%, list=30%, signal=30%	100036846/100037186/100037187/379524/379864/380044/380169/380175/380578/380596/394323	hk2.L/gmppb.S/uap1.L/gnpnat1.L/pgm1.L/gmds.L/cyb5r3.L/gfpt2.L/pgm3.L/gale.L/hk1.L
xla00601	Glycosphingolipid biosynthesis - lacto and neolacto series	8	-0.390394	-1.04162	0.389706	0.867014	0.844027	3969	tags=100%, list=61%, signal=39%	398745/398746/414540/432275/444709/446540/734264	st3gal6.L/st3gal3.S/MGC81163/gcnt2.L/b4galt4.S/b3gnt5.S/MGC85058
xla00564	Glycerophospholipid metabolism	25	-0.276577	-1.0393	0.396552	0.867014	0.844027	1967	tags=48%, list=30%, signal=34%	447090/447155/447215/447319/447501/447513/495497/735106/735213/779154/779242	pla2g2e.S/pemt.L/plpp3.S/plpp3.L/lcat.L/agpat1.L/mboat7.L/plpp1.L/gpcpd1.L/ptdss1.S/MGC154408
xla00920	Sulfur metabolism	10	0.4247	1.06107	0.400951	0.867014	0.844027	4	tags=10%, list=0%, signal=10%	100036776	mpst
xla00340	Histidine metabolism	6	-0.441234	-1.04986	0.404306	0.867014	0.844027	1024	tags=67%, list=16%, signal=56%	733178/734612/734715	aldh1a3.L/carnmt1.S/aldh16a1.S
xla00510	N-Glycan biosynthesis	25	0.31397	1.02649	0.423477	0.867014	0.844027	1217	tags=24%, list=19%, signal=20%	100037025/100037243/100101332/379038/379047/379348	ganab.L/alg3.S/dolpp1.L/mgat1.L/MGC52514/rpn2.S
xla00600	Sphingolipid metabolism	20	0.331672	1.03024	0.423477	0.867014	0.844027	562	tags=15%, list=9%, signal=14%	100036888/100037007/100158367	sgpp2.L/sgpl1.L/glb1l.L
xla04520	Adherens junction	48	0.272229	1.02486	0.423729	0.867014	0.844027	1261	tags=25%, list=19%, signal=20%	100036872/100037140/100037214/100190776/100380954/373609/378633/379055/379326/379399/379416/379440	LOC100036872/LOC100037140/was.L/lmo7.L/ptpn6/fyn.L/smad3.L/cdc42.L/rhoc.L/MGC53150/rhoa.L/snai2.L
xla03440	Homologous recombination	20	0.332024	1.01166	0.43928	0.867179	0.844187	2453	tags=50%, list=38%, signal=31%	100036853/100037159/373628/379577/379793/397915/397937/398242/398564/398573	rpa2-b/ssbp1.S/blm.S/xrcc3.L/pold2.L/ssbp1.L/rpa1.L/bard1.L/top3b.L/topbp1.L
xla01210	2-Oxocarboxylic acid metabolism	9	0.409761	1.01788	0.443144	0.867179	0.844187	2218	tags=56%, list=34%, signal=37%	379886/379947/380013/380269/398139	cs.L/got2.L/idh2.S/aco1.L/LOC398139
xla00100	Steroid biosynthesis	13	-0.330551	-0.99939	0.443836	0.867179	0.844187	1979	tags=69%, list=30%, signal=48%	447026/447600/447786/496236/734717/734759/734890/779411	sc5d.L/MGC84806/dhcr24.S/nsdhl.L/hsd17b7.S/lipa.L/faxdc2.L/soat2.S
xla04020	Calcium signaling pathway	46	0.27115	1.0073	0.454188	0.867179	0.844187	2125	tags=46%, list=33%, signal=31%	100036912/100101276/373631/373632/373780/373837/378610/379085/379095/379327/379952/380187/380245/380376/380507/380508/380535/394425/397692/397789/397953	ednra.S/prkaca.L/trhr.S/trhr2.S/phkg1.S/camk4.L/adcy9.L/tnnc2/tnnc2.L/ptafr.L/cyp-7/slc25a5.L/pdgfra.L/vdac1.S/ppp3ca/camk2g.S/gna11.S/gnaq.L/plcb3.L/camk2b.L/grin1.S
xla04210	Apoptosis	61	0.260836	1.01569	0.45641	0.867179	0.844187	2391	tags=48%, list=37%, signal=30%	100036859/100036910/100037079/373560/373637/373672/379050/379224/379257/379745/379748/380102/380203/380444/380482/394291/397720/397771/397785/397818/397819/397820/397910/397911/397928/398251/398418/398454/398459	LOC100036859/LOC100036910/casp7.L/casp9.S/bax.L/kras.L/jun/gadd45a.L/ctsb.S/lmnb1.L/tuba1a.S/cg10992/ctsc.L/eif2s1.L/tuba6/lmnb2.S/casp3.S/kras.S/mapk1.L/casp6.L/xcaspase-7/casp10.S/lmnb3.S/LOC397911/parp1.L/bcl2l1.L/birc5.1.S/birc5.2.L/actb.L
xla04012	ErbB signaling pathway	41	0.275177	0.995246	0.463415	0.868087	0.84507	2978	tags=73%, list=46%, signal=40%	373595/373672/378493/379050/379052/380508/394276/394391/397771/397785/397789/398224/398360/398782/398861/398951/398973/398985/399090/399160/399170/399202/399284/399286/399308/399315/399400/399406/399470/403362	nrg1.L/kras.L/pak3.L/jun/myc.S/camk2g.S/rps6kb1.S/map2k7.L/kras.S/mapk1.L/camk2b.L/pak7.L/xplcg1a/MGC68680/nck2.L/crk.L/braf.S/mapk1.S/pak2.S/camk2d.S/akt1.S/pik3r1.L/camk2a.S/ptk2.L/nck1.L/myc.L/jun.L/hras.L/ralb/abl2.L
xla01212	Fatty acid metabolism	20	0.323926	0.988739	0.480519	0.887626	0.864092	1873	tags=45%, list=29%, signal=32%	100037114/100174803/379181/379393/379893/380135/380153/380424/380594	LOC100037114/acsl4.S/acsbg2.L/cpt1a.L/cpt2.S/acsl1.S/gpsn2/acaa2.L/hadh.L
xla04744	Phototransduction	10	-0.33862	-0.943575	0.501425	0.913554	0.889333	4306	tags=90%, list=66%, signal=30%	399262/399330/444670/444698/444823/444825/444827/447358	gnat/gnb1.S/pde6g.L/gngt1.L/gnat2.S/gnat1.S/rcvrn.2.S/rcvrn.2.L
xla00561	Glycerolipid metabolism	18	-0.273422	-0.943453	0.53271	0.93135	0.906656	510	tags=50%, list=8%, signal=46%	447215/447319/447513/496316/734715/735031/735106/779242	plpp3.S/plpp3.L/agpat1.L/LOC496316/aldh16a1.S/mogat2.2.L/plpp1.L/MGC154408
xla00590	Arachidonic acid metabolism	11	-0.321091	-0.935583	0.533333	0.93135	0.906656	1955	tags=45%, list=30%, signal=32%	494689/496039/496254/734804	LOC494689/LOC496039/gpx7.S/cbr1.S
xla00260	Glycine, serine and threonine metabolism	18	0.322099	0.934112	0.543614	0.93135	0.906656	161	tags=11%, list=2%, signal=11%	100036931/100037051	sds.S/phgdh.S
xla01100	Metabolic pathways	466	0.196696	0.978364	0.547764	0.93135	0.906656	1886	tags=29%, list=29%, signal=22%	100036774/100036775/100036776/100036846/100036885/100036900/100036931/100036941/100036953/100036971/100036987/100037007/100037025/100037051/100037098/100037112/100037146/100037175/100037186/100037187/100037189/100037195/100037200/100037216/100037243/100049104/100101294/100101309/100125228/100125662/100126621/100127248/100137651/100137668/100137712/100158361/100158362/100158367/100174803/100190774…	cyp17a1.L/cyp1a1.L/mpst/hk2.L/alpi.1.L/pnlip/sds.S/galm.L/nmnat1.L/cryl1.L/LOC100036987/sgpl1.L/ganab.L/phgdh.S/cyp51a1.L/polr2g.L/pfkp.S/nme3.S/gmppb.S/uap1.L/cyp3a4/mccc2.S/dut.L/hibch.L/alg3.S/ggps1.L/gart.L/galnt16.L/tyms.L/hal.2.L/st3gal2.2.L/lct.1.S/impa2.L/uqcr10.L/bckdhb.S/LOC100158361/pi4k2a.L/glb1l.L/acsl4.S/ptdss2.L/rev3l.L/aanat-a/aanat/fbp2.L/amacr/rgn.L/mgat1.L/MGC52514/rrm2b.S/MGC5…
xla00860	Porphyrin and chlorophyll metabolism	10	-0.317236	-0.907624	0.560209	0.93135	0.906656	81	tags=70%, list=1%, signal=69%	444101/444422/444744/447038/447323/779326	hmox2.L/alad.L/MGC84775/hccs.S/alas2.S/cox10.L
xla00410	beta-Alanine metabolism	10	-0.334526	-0.922663	0.569921	0.93135	0.906656	1844	tags=70%, list=28%, signal=50%	447326/447486/495311/496316/733178/734715	upb1.S/MGC81873/dpys.L/LOC496316/aldh1a3.L/aldh16a1.S
xla00533	Glycosaminoglycan biosynthesis - keratan sulfate	8	0.393687	0.917312	0.571924	0.93135	0.906656	536	tags=25%, list=8%, signal=23%	100126621/100158328	st3gal2.2.L/chst2.L
xla04330	Notch signaling pathway	25	0.282663	0.919131	0.573066	0.93135	0.906656	2456	tags=60%, list=38%, signal=37%	100127334/379073/379083/379387/394224/394282/394367/397813/397855/397868/398147/398151/398258/398477/398579	LOC100127334/hes1.S/hdac1.S/dtx2.S/maml1.L/rfng.L/notch1.S/hes1.L/lfng/hdac1.L/ctbp2.S/hes5.2.L/hes4.S/dtx1.L/hes4.L
xla04370	VEGF signaling pathway	26	0.276568	0.9188	0.575107	0.93135	0.906656	2973	tags=73%, list=46%, signal=40%	373560/373589/373672/379055/380507/380561/397771/397785/397826/398360/398592/398985/399170/399202/399215/399286/399379/399406/399470	casp9.S/vegfa.L/kras.L/cdc42.L/ppp3ca/pla2g4a.L/kras.S/mapk1.L/pxn.S/xplcg1a/mapk12.S/mapk1.S/akt1.S/pik3r1.L/ppp3r1.S/ptk2.L/rac3.S/hras.L/ralb
xla04621	NOD-like receptor signaling pathway	58	0.243376	0.935569	0.581218	0.93135	0.906656	1248	tags=24%, list=19%, signal=20%	100036815/100036859/100037176/100037235/100049143/373606/379050/379244/379257/379270/379275/379326/379399/379416	cxcl8.L/LOC100036859/gbp1/LOC100037235/atg16l1.S/il1b.S/jun/MGC53884/ctsb.S/tab3.S/irf3.L/rhoc.L/MGC53150/rhoa.L
xla00053	Ascorbate and aldarate metabolism	6	-0.37132	-0.894578	0.59322	0.93564	0.910832	1656	tags=67%, list=25%, signal=50%	496316/734199/734715	LOC496316/ugdh.L/aldh16a1.S
xla04142	Lysosome	52	0.238197	0.919498	0.598909	0.93564	0.910832	562	tags=13%, list=9%, signal=12%	100036849/100158274/100158281/100158286/100158325/100158341/100158367	ap1b1.L/acp2.S/sort1.S/cln5.L/laptm4b.L/slc17a5.S/glb1l.L
xla03040	Spliceosome	70	0.226782	0.917001	0.605	0.93564	0.910832	2028	tags=36%, list=31%, signal=25%	100037064/100037234/100134834/100158290/100158376/100380998/100381103/379230/379334/379343/379631/379655/379740/379781/379840/379908/379945/380152/380255/380381/380469/380586/380595/397751/397772	LOC100037064/ccdc12.S/lsm2.S/snrnp200.L/prpf40a.S/ncbp2/snrpd2.L/krt5.1b/srsf6.S/srsf10.S/sf3b6.S/MGC68961/bud31.L/snrpa.S/b52/tra2a.L/prpf8.S/srsf3.S/hnrnpk.S/hnrnpa1.S/rbm22.S/prpf19.L/snrpf.S/hnrnpa1/LOC397772
xla04622	RIG-I-like receptor signaling pathway	20	0.291236	0.885755	0.619883	0.940788	0.915845	356	tags=10%, list=5%, signal=9%	100036815/100101308	cxcl8.L/LOC100490368.L
xla04514	Cell adhesion molecules (CAMs)	39	0.247084	0.882113	0.638554	0.940788	0.915845	2064	tags=44%, list=32%, signal=30%	100037127/100037196/373742/378518/378553/378666/379070/379132/379396/379912/380160/394283/397710/397755/397761/397762/397839	vcan.L/mpz.S/l1cam.S/cdh2.L/sdc3.L/cntn1.L/vtcn1.L/cldn1.S/cldn7.L/sdc2.L/cadm3.L/sdc2.S/LOC397710/itgb1.L/ncam1.S/ncam1.L/itga4.S
xla00230	Purine metabolism	77	-0.18285	-0.908868	0.64	0.940788	0.915845	1907	tags=34%, list=29%, signal=24%	447189/447221/447329/447555/494724/494768/494863/495146/495684/495983/496104/496205/496222/496260/734187/734202/734496/734578/734583/734716/734821/735008/735160/779084/779138	polr2k.S/enpp4.L/adssl1.S/pde6h.L/nt5c3a.L/nt5dc4.L/polr1d.2.L/pde4a.S/polr2f.S/fhit.L/pde3b.S/ak8.L/LOC496222/polr2j.S/entpd6.L/cecr1.S/ak3.L/polr2l.1.L/ak6.L/polr3d.L/nme6.S/itpa.S/papss1.L/pole4.L/hprt1.L
xla00562	Inositol phosphate metabolism	26	0.272033	0.873441	0.640533	0.940788	0.915845	558	tags=12%, list=9%, signal=11%	100036841/100137651/100158362	pip4k2a.S/impa2.L/pi4k2a.L
xla00760	Nicotinate and nicotinamide metabolism	10	0.341898	0.849009	0.668367	0.940788	0.915845	110	tags=10%, list=2%, signal=10%	100036953	nmnat1.L
xla03410	Base excision repair	17	0.281803	0.839117	0.66879	0.940788	0.915845	2747	tags=65%, list=42%, signal=37%	379793/380403/394303/394311/397928/397973/397978/398054/398275/399116/399139	pold2.L/xrcc1.L/fen1.L/fen1.S/parp1.L/polb.S/lig1.S/hmg-1/lig3.L/pole2.L/smug1.L
xla04512	ECM-receptor interaction	20	0.271065	0.848642	0.672131	0.940788	0.915845	2064	tags=50%, list=32%, signal=34%	100191022/380339/380419/380447/397699/397738/397739/397744/397755/397839	itga2b.1.S/thbs3.L/col1a2.L/dag1/itgb3.L/col2a1.L/col2a1.S/fn1.S/itgb1.L/itga4.S
xla00310	Lysine degradation	21	-0.244277	-0.854985	0.674487	0.940788	0.915845	1208	tags=29%, list=19%, signal=23%	495826/496316/734715/735186/779432	kmt5b.L/LOC496316/aldh16a1.S/pipox.L/kmt5c.L
xla00062	Fatty acid elongation	9	0.34711	0.840289	0.683524	0.940788	0.915845	1873	tags=56%, list=29%, signal=40%	379510/380063/380153/380424/380594	MGC64517/elovl1.S/gpsn2/acaa2.L/hadh.L
xla03420	Nucleotide excision repair	21	-0.238461	-0.851755	0.696133	0.940788	0.915845	619	tags=19%, list=10%, signal=17%	734626/735163/779084	rfc3.L/cul4b.S/pole4.L
xla00130	Ubiquinone and other terpenoid-quinone biosynthesis	6	0.379844	0.81317	0.70068	0.940788	0.915845	317	tags=17%, list=5%, signal=16%	100049751	nqo1.L
xla00630	Glyoxylate and dicarboxylate metabolism	20	0.267942	0.823523	0.709627	0.940788	0.915845	2442	tags=55%, list=38%, signal=34%	100125664/379833/379886/380048/380269/380588/380593/398120/398139/398510/398556	LOC100125664/gldc.S/cs.L/shmt1.L/aco1.L/dld.S/glul/acat2.S/LOC398139/LOC398510/glul.S
xla04144	Endocytosis	120	0.195109	0.867627	0.710829	0.940788	0.915845	1811	tags=28%, list=28%, signal=21%	100036869/100036872/100037214/100037233/100158302/373579/373644/373772/373789/373801/378633/379055/379237/379326/379416/379536/379546/379669/379749/379824/379845/379866/380019/380165/380166/380176/380227/380243/380245/380303/380406/380442/380478/380484	LOC100036869/LOC100036872/was.L/snf8.S/rufy1.L/kit.L/ldlr.S/kit.S/flt1.L/tgfb2.L/smad3.L/cdc42.L/arf6.S/rhoc.L/rhoa.L/chmp7.L/MGC68952/MGC69127/arf1.L/rab11b.1.S/arpc1a.S/cav3.2.S/arfgap3.S/ap2b1.L/arf5.L/snx2.S/rab5a.L/usp8.L/pdgfra.L/chmp5.S/rab5c.L/chmp2b.S/vps28.S/bin1.S
xla00240	Pyrimidine metabolism	52	0.218769	0.830964	0.713506	0.940788	0.915845	376	tags=10%, list=6%, signal=9%	100037112/100037175/100037200/100049779/100125228	polr2g.L/nme3.S/dut.L/nudt2.L/tyms.L
xla00900	Terpenoid backbone biosynthesis	13	0.293882	0.796503	0.727707	0.940788	0.915845	2482	tags=54%, list=38%, signal=33%	100049104/100137632/380091/397717/397750/398120/398626	ggps1.L/fnta.S/hmgcs1/icmt.S/hmgcr.L/acat2.S/dhdds.L
xla03460	Fanconi anemia pathway	24	0.253611	0.819546	0.729532	0.940788	0.915845	2456	tags=50%, list=38%, signal=31%	100036853/100316923/373628/379073/379797/380190/397813/397937/398197/398258/398564/398579	rpa2-b/rev3l.L/blm.S/hes1.S/ube2t.S/ercc1.L/hes1.L/rpa1.L/atr.L/hes4.S/top3b.L/hes4.L
xla00040	Pentose and glucuronate interconversions	9	0.317286	0.785556	0.739329	0.940788	0.915845	117	tags=11%, list=2%, signal=11%	100036971	cryl1.L
xla00071	Fatty acid degradation	20	0.256803	0.775351	0.753012	0.940788	0.915845	1873	tags=40%, list=29%, signal=29%	100174803/379181/379229/379393/379893/380135/380424/380594	acsl4.S/acsbg2.L/aldh9a1.S/cpt1a.L/cpt2.S/acsl1.S/acaa2.L/hadh.L
xla00511	Other glycan degradation	6	0.342649	0.750319	0.755793	0.940788	0.915845	562	tags=17%, list=9%, signal=15%	100158367	glb1l.L
xla00020	Citrate cycle (TCA cycle)	24	-0.210031	-0.790009	0.757576	0.940788	0.915845	5144	tags=100%, list=79%, signal=21%	379844/379886/379939/380013/380269/380588/398139/398314/398811/399424/399452/443821/444121/444419/444692/446473/447333/447434/494586/494713/494796/495316/734975	pck1/cs.L/sdhb.S/idh2.S/aco1.L/dld.S/LOC398139/dlat.S/pc.1.L/pck2.S/pdhb.S/idh3b.S/MGC80496/idh3a.S/aco2.S/pdha1.L/sucla2.S/pdha1.S/sdhd.S/idh1.L/suclg1.S/LOC495316/suclg2.L
xla00280	Valine, leucine and isoleucine degradation	20	0.254562	0.779545	0.758519	0.940788	0.915845	1873	tags=40%, list=29%, signal=29%	100037195/100037216/100137712/379229/380091/380424/380588/380594	mccc2.S/hibch.L/bckdhb.S/aldh9a1.S/hmgcs1/acaa2.L/dld.S/hadh.L
xla04070	Phosphatidylinositol signaling system	32	0.234265	0.793502	0.763948	0.940788	0.915845	558	tags=9%, list=9%, signal=9%	100036841/100137651/100158362	pip4k2a.S/impa2.L/pi4k2a.L
xla04620	Toll-like receptor signaling pathway	28	0.227206	0.757157	0.796117	0.944006	0.918977	1240	tags=18%, list=19%, signal=15%	100036815/373606/379050/379275/379399	cxcl8.L/il1b.S/jun/irf3.L/MGC53150
xla03018	RNA degradation	42	0.209976	0.763309	0.801953	0.944006	0.918977	1572	tags=26%, list=24%, signal=20%	100037146/100049102/100134834/100190773/379067/379079/379239/379632/379858/379896/380038	pfkp.S/xrn2.L/lsm2.S/pan3.S/MGC52780/eno1.L/edc4.L/MGC68847/hspa9.L/pabpc1.L/eno3.L
xla04150	mTOR signaling pathway	65	0.199873	0.792363	0.807645	0.944006	0.918977	2976	tags=63%, list=46%, signal=35%	100036782/373672/378676/378679/378689/378696/378787/379133/379326/379416/379457/379481/379741/379938/380186/387604/387605/394276/397706/397771/397785/398006/398022/398852/398973/398978/398985/399098/399142/399170/399172/399190/399192/399202/399255/399299/399364/399367/399406/399470/403358	rraga.L/kras.L/wnt6.S/wnt3a.L/wnt5a.S/ins.S/fzd7.L/slc3a2.L/rhoc.L/rhoa.L/atp6v1e1.L/ddit4.S/lamtor2.S/slc3a2/rheb.L/fzd10.L/fzd10.S/rps6kb1.S/wnt4.S/kras.S/mapk1.L/insr.L/igf1r.S/atp6v1f.S/braf.S/slc7a5.L/mapk1.S/wnt8b.S/pten.L/akt1.S/prkaa2.S/fzd3.L/fzd4.L/pik3r1.L/eif4e1b.S/irs1.S/wnt7b.L/fzd8.S/hras.L/ralb/MGC68592
xla03050	Proteasome	22	0.235889	0.744697	0.808036	0.944006	0.918977	1638	tags=32%, list=25%, signal=24%	378667/379370/379551/379676/379720/379941/380154	psmb9.L/psmc3.S/psmb7.2.L/MGC68557/MGC69086/nthl1.S/p44s10
xla04120	Ubiquitin mediated proteolysis	62	0.197541	0.781739	0.820766	0.944006	0.918977	1943	tags=31%, list=30%, signal=22%	100036859/100037155/100049091/100101299/100126611/379298/379820/379877/379982/380068/380106/380226/380385/380450/380467/380500/380538/380586/394362	LOC100036859/anapc13.2.L/ube2j1.L/ube2d4.L/cul5.L/cdc34.L/tceb1.L/uba1.S/ube2k.S/cdc23/tceb2.L/ube2r2/ube3a.S/ube2i.S/socs3/ube2g1.S/skp1.S/prpf19.L/btrc.S
xla01040	Biosynthesis of unsaturated fatty acids	8	0.309635	0.723319	0.829618	0.944006	0.918977	185	tags=12%, list=3%, signal=12%	100037114	LOC100037114
xla00250	Alanine, aspartate and glutamate metabolism	13	-0.23417	-0.725914	0.83046	0.944006	0.918977	4985	tags=38%, list=77%, signal=9%	447329/447450/733340/779367	adssl1.S/asl.L/cps1.L/nit2.S
xla03020	RNA polymerase	18	-0.210539	-0.734009	0.830904	0.944006	0.918977	1496	tags=33%, list=23%, signal=26%	494863/495684/496260/734578/734716	polr1d.2.L/polr2f.S/polr2j.S/polr2l.1.L/polr3d.L
xla04146	Peroxisome	30	-0.195406	-0.782322	0.833333	0.944006	0.918977	1578	tags=30%, list=24%, signal=23%	494715/495171/495472/495980/496023/734873/735081/735186	scp2.L/slc25a17.S/paox.L/nudt19.L/pxmp2.L/eci2.L/pex11g.S/pipox.L
xla03060	Protein export	12	0.253728	0.693335	0.837539	0.944006	0.918977	1975	tags=50%, list=30%, signal=35%	100101323/379848/379936/380256/380540/394424	srp68.L/sec61b.L/sec61a1.S/srp54.S/srprb.L/sec61g.L
xla04068	FoxO signaling pathway	76	0.185623	0.7642	0.849568	0.949518	0.924342	2973	tags=62%, list=46%, signal=34%	100036963/100037211/100125664/373672/373732/373801/378633/378696/379048/379122/379224/379264/379637/379844/379852/379888/380122/380124/380481/397743/397771/397785/398006/398022/398163/398592/398716/398786/398958/398973/398985/399121/399142/399170/399172/399196/399202/399216/399295/399299/399314/399381/399388/399406/399424/399442/399470	sirt1.L/rag2.S/LOC100125664/kras.L/foxg1.L/tgfb2.L/smad3.L/ins.S/ccnb3.S/plk2.L/gadd45a.L/stat3.2.L/pck1.S/pck1/g6pc/ccnb1/klf2.S/prkag3-b/plk1.S/ccnb2.S/kras.S/mapk1.L/insr.L/igf1r.S/ccnb1.S/mapk12.S/prmt1.S/bnip3.S/prkag1.S/braf.S/mapk1.S/prmt1.L/pten.L/akt1.S/prkaa2.S/gadd45g.L/pik3r1.L/sod2.L/tgfbr1.S/irs1.S/cdk2.S/csnk1e.L/irs4.S/hras.L/pck2.S/mad2/ralb
xla00534	Glycosaminoglycan biosynthesis - heparan sulfate / heparin	9	-0.250962	-0.674818	0.870192	0.961113	0.935631	4875	tags=89%, list=75%, signal=22%	398750/399095/443855/443929/444363/447542/495369	MGC68803/hs2st1.L/ndst1.S/extl2.L/xylt1.L/extl3.L/b4galt7.S
xla00650	Butanoate metabolism	9	-0.247575	-0.676697	0.880597	0.961113	0.935631	4897	tags=100%, list=75%, signal=25%	380594/398120/398820/399028/414622/444799/447204/734851	hadh.L/acat2.S/oxct1.L/MGC68458/MGC81403/acsm3.L/hmgcs1.S/bdh2.L
xla00450	Selenocompound metabolism	11	-0.215463	-0.654676	0.886427	0.961113	0.935631	389	tags=45%, list=6%, signal=43%	447624/494673/734936/735160	scly.L/cth.L/ccbl1.L/papss1.L
xla00910	Nitrogen metabolism	9	0.274917	0.675908	0.889431	0.961113	0.935631	1054	tags=22%, list=16%, signal=19%	100158373/379058	ca4.L/MGC52685
xla04145	Phagosome	49	0.186488	0.704097	0.900524	0.961113	0.935631	2016	tags=41%, list=31%, signal=28%	379076/379220/379359/379457/379566/379748/379788/379848/379892/379936/380018/380029/380227/380258/380339/380406/380482/394424/397699/397755	tubb6.S/tubb2b.L/tubb4a.S/atp6v1e1.L/MGC69074/tuba1a.S/calr.L/sec61b.L/atp6v0d1.L/sec61a1.S/canx.L/colec11.L/rab5a.L/tubb4b.L/thbs3.L/rab5c.L/tuba6/sec61g.L/itgb3.L/itgb1.L
xla00072	Synthesis and degradation of ketone bodies	6	-0.260726	-0.627039	0.903302	0.961113	0.935631	437	tags=33%, list=7%, signal=31%	734851	bdh2.L
xla04140	Regulation of autophagy	10	0.235659	0.608891	0.930159	0.981834	0.955802	1038	tags=20%, list=16%, signal=17%	100049143/378696	atg16l1.S/ins.S
xla00620	Pyruvate metabolism	23	0.184895	0.591056	0.944681	0.989311	0.963081	2962	tags=61%, list=46%, signal=33%	379229/379637/379844/380394/380546/380588/398120/398121/398314/398811/398967/399424/399448/399452	aldh9a1.S/pck1.S/pck1/ldha.L/ldhb.L/dld.S/acat2.S/ldha.S/dlat.S/pc.1.L/pklr.L/pck2.S/pkm.S/pdhb.S
xla00350	Tyrosine metabolism	12	0.195876	0.528818	0.966019	0.990498	0.964236	1654	tags=33%, list=25%, signal=25%	379402/379947/380150/380184	MGC53924/got2.L/fah.L/tyrp1.L
xla00220	Arginine biosynthesis	8	0.216313	0.518137	0.972358	0.990498	0.964236	2442	tags=50%, list=38%, signal=31%	379198/379947/380593/398556	arg2.S/got2.L/glul/glul.S
xla00640	Propanoate metabolism	17	0.187036	0.544811	0.979167	0.990498	0.964236	502	tags=12%, list=8%, signal=11%	100037216/100137712	hibch.L/bckdhb.S
xla00514	Other types of O-glycan biosynthesis	12	0.185767	0.506462	0.981162	0.990498	0.964236	5298	tags=100%, list=81%, signal=19%	100127336/394282/397855/398746/414540/443983/444281/446519/447694/494776/495292/495521	b3glct.L/rfng.L/lfng/st3gal3.S/MGC81163/eogt.L/chst10.S/gxylt2.S/ogt.L/b3gat1.L/pomgnt1.S/colgalt1.S
xla04530	Tight junction	62	0.156608	0.607359	0.983051	0.990498	0.964236	2999	tags=63%, list=46%, signal=34%	373672/379055/379132/379236/379305/379326/379396/379406/379416/380007/380100/380441/380472/394301/397741/397771/398083/398209/398459/398563/398929/398970/399111/399142/399170/399251/399266/399274/399303/399319/399320/399328/399339/399343/399406/399422/399470/404226/404227	kras.L/cdc42.L/cldn1.S/gnai3.S/ppp2r2d.L/rhoc.L/cldn7.L/cdk4.L/rhoa.L/mylc2a/ppp2r1b.S/ctnnb1.S/myl12b.L/ppp2r2b.L/epb41.L/kras.S/myh9.L/cla/actb.L/LOC398563/cldn5.L/epb41l3.L/cttn/pten.L/akt1.S/mylpf.S/myh10.S/ctnnb1.L/ctnna1.S/csnk2a1.S/csnk2b.S/ppp2r2a.L/shroom1.L/ppp2cb.L/hras.L/actn1.L/ralb/prkcd.L/prkcd.S
xla03015	mRNA surveillance pathway	51	0.116961	0.438805	1	1	0.973486	2912	tags=55%, list=45%, signal=31%	100189566/100335148/100380998/379305/379677/379871/379896/379914/380100/380171/380411/380598/394301/394335/397767/398173/398218/398563/398609/398610/399024/399166/399260/399271/399328/399343/399362/399383	casc3/LOC100493745.L/ncbp2/ppp2r2d.L/nxt2.L/cstf2.L/pabpc1.L/ppp1ca.L/ppp2r1b.S/cstf1.S/pabpn1.L/ppp1cc/ppp2r2b.L/pnn.S/ppp1cc.L/rnmt.L/dazap1.L/LOC398563/LOC398609/ppp2r3b.L/papola.L/ppp2r5e1/msi2.L/msi1.S/ppp2r2a.L/ppp2cb.L/eif4a3.L/rngtt.S

## Sheet: KEGGmodules
ID	Description	setSize	enrichmentScore	NES	pvalue	p.adjust	qvalues	rank	leading_edge	core_enrichment	name
M00089	Triacylglycerol biosynthesis	8	-0.662874	-1.71791	0.0288462	0.383127	0.354408	1893	tags=62%, list=29%, signal=44%	447319/447513/735106/779242	plpp3.L/agpat1.L/plpp1.L/MGC154408
M00677	Wnt signaling	18	0.530763	1.59236	0.0347958	0.383127	0.354408	2906	tags=94%, list=45%, signal=52%	378676/378679/378689/378787/380441/387604/387605/394281/397706/398658/399098/399164/399190/399192/399274/399364/399367	wnt6.S/wnt3a.L/wnt5a.S/fzd7.L/ctnnb1.S/fzd10.L/fzd10.S/tcf7l1.S/wnt4.S/tcf7.S/wnt8b.S/tcf7l2.L/fzd3.L/fzd4.L/ctnnb1.L/wnt7b.L/fzd8.S
M00003	Gluconeogenesis, oxaloacetate => fructose-6P	10	0.598442	1.52036	0.0419355	0.383127	0.354408	1643	tags=70%, list=25%, signal=52%	100381096/379079/379254/379637/379844/380038/380168	fbp2.L/eno1.L/xaldb/pck1.S/pck1/eno3.L/tpi1.S
M00001	Glycolysis (Embden-Meyerhof pathway), glucose => pyruvate	12	0.579095	1.56536	0.0464396	0.383127	0.354408	1926	tags=67%, list=30%, signal=47%	100036846/100037146/379079/379254/379632/380038/380168/394323	hk2.L/pfkp.S/eno1.L/xaldb/MGC68847/eno3.L/tpi1.S/hk1.L
M00681	Activin signaling	9	-0.545314	-1.47367	0.0732323	0.44464	0.411309	2	tags=22%, list=0%, signal=22%	780764	smad4.1.L
M00685	Apoptotic machinery	6	0.688569	1.47342	0.0808436	0.44464	0.411309	809	tags=50%, list=12%, signal=44%	100036910/100037079/373560	LOC100036910/casp7.L/casp9.S
M00351	Spliceosome, U1-snRNP	7	0.566657	1.28586	0.181219	0.722315	0.66817	2120	tags=57%, list=33%, signal=39%	100381103/379781/380595/397946	snrpd2.L/snrpa.S/snrpf.S/snrnp70.L
M00693	Cell cycle - G2/M transition	13	0.45637	1.25768	0.18871	0.722315	0.66817	2355	tags=77%, list=36%, signal=49%	379048/379785/379888/397737/397743/397933/398049/398119/398163/398396	ccnb3.S/cdk1.L/ccnb1/cdc25c.L/ccnb2.S/LOC397933/wee1-a/cdc25c.S/ccnb1.S/wee2a
M00337	Immunoproteasome	7	0.542806	1.26603	0.196995	0.722315	0.66817	1403	tags=43%, list=22%, signal=34%	378667/379676/379720	psmb9.L/MGC68557/MGC69086
M00679	BMP signaling	14	-0.375495	-1.17352	0.247059	0.751708	0.69536	2	tags=14%, list=0%, signal=14%	780764	smad4.1.L
M00430	Exon junction complex (EJC)	12	-0.38317	-1.1369	0.258856	0.751708	0.69536	1551	tags=50%, list=24%, signal=38%	495230/734321/734364/734979/735191	rnps1.L/sap18.S/alyref.L/acin1.S/rnps1.S
M00099	Sphingosine biosynthesis	6	-0.498337	-1.16086	0.282178	0.751708	0.69536	140	tags=50%, list=2%, signal=49%	444190/779231	sptlc2.S/acer2.S
M00409	ESCRT-I complex	6	0.5256	1.14589	0.308362	0.751708	0.69536	61	tags=17%, list=1%, signal=17%	100036869	LOC100036869
M00035	Methionine degradation	6	-0.479801	-1.1329	0.318907	0.751708	0.69536	2237	tags=83%, list=34%, signal=55%	447361/503669/503682/734577	ahcyl2.S/ahcy.L/ahcy.S/mat2b.L
M00160	V-type ATPase, eukaryotes	12	-0.338185	-1.02293	0.412463	0.849254	0.785594	682	tags=50%, list=10%, signal=45%	447489/495264/734359/734627/779272	atp6v0d2.L/atp6v1g3.L/atp6v1h.L/atp6v1a.L/atp6v1b1.L
M00002	Glycolysis, core module involving three-carbon compounds	6	0.457383	1.00524	0.456667	0.849254	0.785594	1643	tags=50%, list=25%, signal=37%	379079/380038/380168	eno1.L/eno3.L/tpi1.S
M00354	Spliceosome, U4/U6.U5 tri-snRNP	14	0.365356	1.00015	0.47281	0.849254	0.785594	775	tags=21%, list=12%, signal=19%	100134834/100158290/100381103	lsm2.S/snrnp200.L/snrpd2.L
M00388	ECS complex	8	0.42518	0.991046	0.485569	0.849254	0.785594	1800	tags=50%, list=28%, signal=36%	100126611/379820/380106/380467	cul5.L/tceb1.L/tceb2.L/socs3
M00353	Spliceosome, Prp19/CDC5L complex	8	0.414226	0.995205	0.488964	0.849254	0.785594	2329	tags=38%, list=36%, signal=24%	379655/380586/398343	MGC68961/prpf19.L/hsp70.L
M00688	MAPK (JNK) signaling	8	0.382074	0.909865	0.559932	0.913005	0.844566	3062	tags=75%, list=47%, signal=40%	379165/379399/394391/398612/399459/414526	taok1.S/MGC53150/map2k7.L/map3k10.L/map3k7.L/MGC81311
M00689	MAPK (p38) signaling	8	0.375017	0.899646	0.599332	0.913005	0.844566	3062	tags=75%, list=47%, signal=40%	379165/379399/398592/398612/399459/414526	taok1.S/MGC53150/mapk12.S/map3k10.L/map3k7.L/MGC81311
M00412	ESCRT-III complex	9	0.353264	0.865643	0.630542	0.913005	0.844566	1785	tags=33%, list=27%, signal=24%	379536/380303/380442	chmp7.L/chmp5.S/chmp2b.S
M00296	BER complex	7	0.371045	0.841769	0.661882	0.913005	0.844566	2304	tags=57%, list=35%, signal=37%	380403/397928/397973/398275	xrcc1.L/parp1.L/polb.S/lig3.L
M00010	Citrate cycle, first carbon oxidation, oxaloacetate => 2-oxoglutarate	8	0.360898	0.854588	0.669394	0.913005	0.844566	2218	tags=50%, list=34%, signal=33%	379886/380013/380269/398139	cs.L/idh2.S/aco1.L/LOC398139
M00180	RNA polymerase II, eukaryotes	10	0.309574	0.786445	0.742301	0.913005	0.844566	184	tags=10%, list=3%, signal=10%	100037112	polr2g.L
M00341	Proteasome, 19S regulatory particle (PA700)	13	-0.250525	-0.767705	0.755495	0.913005	0.844566	49	tags=100%, list=1%, signal=99%	379941/380154/397968/398371/398853/399327/399421/414588/414721/444384/447126/779382	nthl1.S/p44s10/psmc5/psmd2/psmc4.L/psmc2.L/psmd4.L/psmd2.S/psmd8.L/psmd3.S/shfm1.S/psmc6.S
M00049	Adenine ribonucleotide biosynthesis, IMP => ADP,ATP	15	-0.236454	-0.778664	0.756839	0.913005	0.844566	2054	tags=47%, list=32%, signal=32%	447181/447329/496205/734496/734583/734821	nme3.L/adssl1.S/ak8.L/ak3.L/ak6.L/nme6.S
M00130	Inositol phosphate metabolism, PI=> PIP2 => Ins(1,4,5)P3 => Ins(1,3,4,5)P4	8	0.314809	0.750875	0.774671	0.913005	0.844566	4459	tags=100%, list=69%, signal=31%	100158362/397692/398360/398687/444238/444446/446720/446885	pi4k2a.L/plcb3.L/xplcg1a/pip5k1c.S/pip5k1b.L/pi4kb.L/pi4ka.S/pi4k2b.L
M00177	Ribosome, eukaryotes	18	0.228052	0.674482	0.855051	0.957443	0.885673	2099	tags=44%, list=32%, signal=30%	379128/379413/380033/380313/380489/380520/397774/397904	rsl24d1.S/rpl37a.L/rpl3.L/rpl30.S/rps19.S/rpl35a.L/rps7/rpl22.S
M00415	Fatty acid biosynthesis, elongation, endoplasmic reticulum	6	0.294954	0.646912	0.870403	0.957443	0.885673	1637	tags=50%, list=25%, signal=37%	379510/380063/380153	MGC64517/elovl1.S/gpsn2
M00352	Spliceosome, U2-snRNP	12	-0.206947	-0.629559	0.930836	0.974874	0.901798	1665	tags=33%, list=26%, signal=25%	495019/495359/496306	snrpb2.L/sf3a3.S/phf5a.L
M00143	NADH dehydrogenase (ubiquinone) Fe-S protein/flavoprotein complex, mitochondria	6	-0.246228	-0.582333	0.954217	0.974874	0.901798	1909	tags=50%, list=29%, signal=35%	495365/496233	LOC495365/ndufs3.S
M00684	JAK-STAT signaling	10	-0.180166	-0.512533	0.974874	0.974874	0.901798	5335	tags=40%, list=82%, signal=7%	446697/495683/734276	jak1.L/stat6.L/socs2.S

## Sheet: KEGGpathways.filt
ID	Description	setSize	enrichmentScore	NES	pvalue	p.adjust	qvalues	rank	leading_edge	core_enrichment	name
xla04916	Melanogenesis	15	0.533373	1.88128	0.00918635	0.348295	0.339266	798	tags=100%, list=47%, signal=53%	379236/379817/380441/380508/387604/387605/394281/394423/397692/397785/398985/399164/399274/399364/399367	gnai3.S/kitlg.L/ctnnb1.S/camk2g.S/fzd10.L/fzd10.S/tcf7l1.S/gnao1.L/plcb3.L/mapk1.L/mapk1.S/tcf7l2.L/ctnnb1.L/wnt7b.L/fzd8.S
xla04261	Adrenergic signaling in cardiomyocytes	16	0.492064	1.8216	0.0132979	0.348295	0.339266	791	tags=94%, list=47%, signal=50%	100189579/379236/379305/379752/379920/380508/380598/394301/397692/397767/397785/398804/398985/399328/399343	tpm1.L/gnai3.S/ppp2r2d.L/actc1.L/atp1b1.S/camk2g.S/ppp1cc/ppp2r2b.L/plcb3.L/ppp1cc.L/mapk1.L/atf4.L/mapk1.S/ppp2r2a.L/ppp2cb.L
xla00510	N-Glycan biosynthesis	6	0.604534	1.58459	0.0365854	0.348295	0.339266	330	tags=67%, list=19%, signal=54%	100037025/100037243/100101332/379348	ganab.L/alg3.S/dolpp1.L/rpn2.S
xla04114	Oocyte meiosis	20	0.412224	1.62295	0.0374194	0.348295	0.339266	791	tags=85%, list=47%, signal=46%	379724/380064/380182/380397/380433/380507/380508/380538/380598/394362/397767/397785/398985/399092/399215/399276/399343	ywhag.L/ywhaq.S/smc1a.L/ywhae.S/mad2l1.S/ppp3ca/camk2g.S/skp1.S/ppp1cc/btrc.S/ppp1cc.L/mapk1.L/mapk1.S/smc3.S/ppp3r1.S/ywhab.L/ppp2cb.L
xla04310	Wnt signaling pathway	25	0.373129	1.55486	0.045512	0.348295	0.339266	800	tags=88%, list=47%, signal=47%	379052/379399/379416/380441/380507/380508/380538/387604/387605/394281/394362/397692/399114/399164/399215/399258/399274/399319/399356/399364/399367/399375	myc.S/MGC53150/rhoa.L/ctnnb1.S/ppp3ca/camk2g.S/skp1.S/fzd10.L/fzd10.S/tcf7l1.S/btrc.S/plcb3.L/ctnnbip1.L/tcf7l2.L/ppp3r1.S/psen1.L/ctnnb1.L/csnk2a1.S/gpc4.L/wnt7b.L/fzd8.S/wif1.S
xla04510	Focal adhesion	20	0.393343	1.54268	0.0503979	0.348295	0.339266	780	tags=80%, list=46%, signal=44%	373609/379055/379416/379883/380441/380598/394289/397765/397767/397785/398224/398951/398985/399142/399274/399286	fyn.L/cdc42.L/rhoa.L/rap1b.L/ctnnb1.S/ppp1cc/rock2.L/pdgfa.S/ppp1cc.L/mapk1.L/pak7.L/crk.L/mapk1.S/pten.L/ctnnb1.L/ptk2.L
xla04141	Protein processing in endoplasmic reticulum	29	0.341959	1.51684	0.0533499	0.348295	0.339266	549	tags=52%, list=32%, signal=36%	100036945/100037025/100037069/100037143/100049091/100049149/379348/379611/379743/379936/380136/380444/380538/394391/394424	LOC100036945/ganab.L/ubxn6.L/march6.L/ube2j1.L/edem1.L/rpn2.S/ssr1.L/pdia3.S/sec61a1.S/txndc5.L/eif2s1.L/skp1.S/map2k7.L/sec61g.L
xla05132	Salmonella infection	10	0.49751	1.54524	0.0537791	0.348295	0.339266	562	tags=70%, list=33%, signal=47%	100036815/100037214/373606/379055/379845/394289/397785	cxcl8.L/was.L/il1b.S/cdc42.L/arpc1a.S/rock2.L/mapk1.L
xla04910	Insulin signaling pathway	21	-0.289474	-1.54039	0.0538117	0.348295	0.339266	1210	tags=100%, list=71%, signal=29%	380598/387327/394276/397767/397785/398430/398951/398985/399172/399299/399388/414594/432200/443854/443921/444529/447268/447594/496328/734669	ppp1cc/mknk1.S/rps6kb1.S/ppp1cc.L/mapk1.L/flot1.S/crk.L/mapk1.S/prkaa2.S/irs1.S/irs4.S/prkar2b.S/ikbkb.L/cblb.L/socs1.S/pdpk1.L/MGC86346/pik3r3.L/phkg2.L/MGC116437
xla04210	Apoptosis	22	0.374393	1.53157	0.056051	0.348295	0.339266	731	tags=73%, list=43%, signal=42%	100036910/100037079/373560/379745/379748/380102/380203/380444/380482/394291/397785/397820/397911/398251/398804/398985	LOC100036910/casp7.L/casp9.S/lmnb1.L/tuba1a.S/cg10992/ctsc.L/eif2s1.L/tuba6/lmnb2.S/mapk1.L/casp10.S/LOC397911/bcl2l1.L/atf4.L/mapk1.S
xla03030	DNA replication	13	0.459156	1.59505	0.0571827	0.348295	0.339266	618	tags=77%, list=37%, signal=49%	100036853/379699/379850/380414/380513/394303/394311/397843/397937/398200	rpa2-b/mcm5.S/mcm3/mcm7.L/prim1.S/fen1.L/fen1.S/mcm4.S/rpa1.L/pola1.S
xla03022	Basal transcription factors	6	-0.50452	-1.45127	0.0823864	0.459991	0.448066	381	tags=67%, list=23%, signal=52%	503680/734328/779427	tbp.S/taf3.L/taf10.L
xla05168	Herpes simplex infection	26	0.342404	1.44032	0.0966543	0.498141	0.485228	560	tags=62%, list=33%, signal=42%	100036910/373606/379230/379298/379334/379399/379840/380152/380226/380255/380444/380456/380467/380538/380598/397767	LOC100036910/il1b.S/krt5.1b/cdc34.L/srsf6.S/MGC53150/b52/srsf3.S/ube2r2/hnrnpk.S/eif2s1.L/hmgn1.S/socs3/skp1.S/ppp1cc/ppp1cc.L
xla04340	Hedgehog signaling pathway	8	0.489066	1.39528	0.105498	0.504882	0.491794	622	tags=75%, list=37%, signal=48%	100036840/100191013/379868/380361/394362/398216	csnk1g3.L/ptch2.L/spop.L/csnk1d.S/btrc.S/smo
xla04621	NOD-like receptor signaling pathway	13	0.420166	1.44357	0.113731	0.507998	0.494829	731	tags=77%, list=43%, signal=44%	100036815/373606/379399/379416/380102/397692/397785/398251/398502/398985	cxcl8.L/il1b.S/MGC53150/rhoa.L/cg10992/plcb3.L/mapk1.L/bcl2l1.L/nampt.S/mapk1.S
xla04060	Cytokine-cytokine receptor interaction	12	0.412214	1.37359	0.129346	0.515861	0.502488	782	tags=83%, list=46%, signal=45%	100036815/373606/379817/397711/397712/397765/397859/399277/399283/399295	cxcl8.L/il1b.S/kitlg.L/LOC397711/bmpr1a.S/pdgfa.S/xstk2/acvr2b.L/acvr2a.L/tgfbr1.S
xla04530	Tight junction	18	0.356771	1.36813	0.13089	0.515861	0.502488	791	tags=78%, list=47%, signal=42%	379055/379236/379305/379416/380441/394301/397741/398083/399142/399274/399303/399319/399328/399343	cdc42.L/gnai3.S/ppp2r2d.L/rhoa.L/ctnnb1.S/ppp2r2b.L/epb41.L/myh9.L/pten.L/ctnnb1.L/ctnna1.S/csnk2a1.S/ppp2r2a.L/ppp2cb.L
xla04130	SNARE interactions in vesicular transport	6	-0.480824	-1.33567	0.149296	0.534627	0.520768	121	tags=50%, list=7%, signal=47%	734883/735200	stx5.S/MGC131356
xla04810	Regulation of actin cytoskeleton	23	0.317958	1.3212	0.15629	0.534627	0.520768	806	tags=74%, list=48%, signal=39%	100037214/379055/379172/379258/379416/379845/380598/394289/397765/397767/397782/397785/398224/398951/398985/399286/399394	was.L/cdc42.L/cfl1.S/cfl1.L/rhoa.L/arpc1a.S/ppp1cc/rock2.L/pdgfa.S/ppp1cc.L/xfgfra2/mapk1.L/pak7.L/crk.L/mapk1.S/ptk2.L/pip4k2b.L
xla04540	Gap junction	11	0.419135	1.33469	0.15959	0.534627	0.520768	562	tags=73%, list=33%, signal=49%	379236/379748/380361/380482/380535/397692/397765/397785	gnai3.S/tuba1a.S/csnk1d.S/tuba6/gna11.S/plcb3.L/pdgfa.S/mapk1.L
xla04010	MAPK signaling pathway	31	0.277523	1.25824	0.180693	0.544812	0.530689	782	tags=65%, list=46%, signal=35%	100036910/100048914/373606/379052/379055/379399/379883/380507/387327/394391/397765/397782/397785/398254/398307/398804/398951/398985/399215/399295	LOC100036910/bdnf.S/il1b.S/myc.S/cdc42.L/MGC53150/rap1b.L/ppp3ca/mknk1.S/map2k7.L/pdgfa.S/xfgfra2/mapk1.L/dusp1-b/mapt.S/atf4.L/crk.L/mapk1.S/ppp3r1.S/tgfbr1.S
xla04115	p53 signaling pathway	9	0.425772	1.2635	0.199128	0.544812	0.530689	976	tags=100%, list=58%, signal=43%	100036910/373560/380383/398191/398466/399142/414641/432226/443904	LOC100036910/casp9.S/ppm1d/chek1.S/mdm4.S/pten.L/sesn2.L/MGC79057/sesn3.L
xla04330	Notch signaling pathway	9	0.429703	1.28277	0.199695	0.544812	0.530689	819	tags=89%, list=48%, signal=46%	379083/379387/394282/394367/398258/398477/399258/399453	hdac1.S/dtx2.S/rfng.L/notch1.S/hes4.S/dtx1.L/psen1.L/rbpj.S
xla04912	GnRH signaling pathway	9	0.43526	1.29	0.204615	0.544812	0.530689	731	tags=89%, list=43%, signal=51%	379055/380508/380535/394391/397692/397785/398804/398985	cdc42.L/camk2g.S/gna11.S/map2k7.L/plcb3.L/mapk1.L/atf4.L/mapk1.S
xla04520	Adherens junction	20	0.317495	1.25857	0.208549	0.544812	0.530689	786	tags=80%, list=46%, signal=43%	100037214/373609/379055/379399/379416/380441/394281/397782/397785/398490/398985/399164/399274/399295/399303/399319	was.L/fyn.L/cdc42.L/MGC53150/rhoa.L/ctnnb1.S/tcf7l1.S/xfgfra2/mapk1.L/ctnnd1.L/mapk1.S/tcf7l2.L/ctnnb1.L/tgfbr1.S/ctnna1.S/csnk2a1.S
xla04920	Adipocytokine signaling pathway	7	0.459075	1.2499	0.21142	0.544812	0.530689	919	tags=100%, list=54%, signal=46%	100174803/379393/380467/399172/399299/399388/432200	acsl4.S/cpt1a.L/socs3/prkaa2.S/irs1.S/irs4.S/ikbkb.L
xla00190	Oxidative phosphorylation	10	-0.32223	-1.20908	0.235474	0.584324	0.569177	784	tags=80%, list=46%, signal=43%	444057/444123/494586/495975/734359/734682/779326	ndufs6.S/ndufb7.L/sdhd.S/LOC495975/atp6v1h.L/cox6a1.L/cox10.L
xla04012	ErbB signaling pathway	13	0.359043	1.21999	0.24539	0.587183	0.571962	780	tags=77%, list=46%, signal=42%	379052/380508/394276/394391/397785/398224/398861/398951/398985/399286	myc.S/camk2g.S/rps6kb1.S/map2k7.L/mapk1.L/pak7.L/nck2.L/crk.L/mapk1.S/ptk2.L
xla03008	Ribosome biogenesis in eukaryotes	12	0.362503	1.17424	0.279555	0.617512	0.601504	101	tags=25%, list=6%, signal=24%	100037126/100049102/100049749	wdr36.L/xrn2.L/sbds.S
xla04142	Lysosome	18	0.312855	1.18179	0.28195	0.617512	0.601504	451	tags=44%, list=27%, signal=33%	100036849/100158281/100158325/100158367/379512/379892/380102/380203	ap1b1.L/sort1.S/laptm4b.L/glb1l.L/MGC64541/atp6v0d1.L/cg10992/ctsc.L
xla04620	Toll-like receptor signaling pathway	9	0.378901	1.14239	0.285714	0.617512	0.601504	562	tags=56%, list=33%, signal=37%	100036815/373606/379399/394391/397785	cxcl8.L/il1b.S/MGC53150/map2k7.L/mapk1.L
xla04350	TGF-beta signaling pathway	27	0.267721	1.15492	0.295062	0.617785	0.601771	897	tags=81%, list=53%, signal=39%	373586/379052/379416/379664/380538/394276/394289/397711/397712/397785/397859/397873/398033/398322/398985/399277/399283/399295/399343/399457/431939/432023	pitx2.L/myc.S/rhoa.L/smad1.L/skp1.S/rps6kb1.S/rock2.L/LOC397711/bmpr1a.S/mapk1.L/xstk2/bmp2.L/pitx2.S/ltbp1.S/mapk1.S/acvr2b.L/acvr2a.L/tgfbr1.S/ppp2cb.L/smad1.S/sp1.L/smad2.S
xla00600	Sphingolipid metabolism	10	-0.301531	-1.10978	0.316456	0.642501	0.625845	685	tags=80%, list=40%, signal=48%	444190/444206/444466/444656/447215/447319/495272	sptlc2.S/MGC80748/cerk.S/MGC84197/plpp3.S/plpp3.L/acer3.S
xla04933	AGE-RAGE signaling pathway in diabetic complications	11	0.33746	1.09966	0.353107	0.678999	0.661397	287	tags=36%, list=17%, signal=30%	100036815/100036910/373606/379055	cxcl8.L/LOC100036910/il1b.S/cdc42.L
xla03015	mRNA surveillance pathway	21	-0.200107	-1.05947	0.354701	0.678999	0.661397	1248	tags=95%, list=74%, signal=25%	380598/394301/397767/398218/399260/399328/399343/399383/399462/432035/443898/444830/445881/446795/495008/734321/734364/735191/779278	ppp1cc/ppp2r2b.L/ppp1cc.L/dazap1.L/msi2.L/ppp2r2a.L/ppp2cb.L/rngtt.S/etf1.S/nxf1.S/ncbp1.S/nudt21.L/srrm1.S/gspt1.L/cpsf7.L/sap18.S/alyref.L/rnps1.S/MGC154500
xla03010	Ribosome	8	-0.31702	-1.03238	0.391304	0.728261	0.709382	563	tags=75%, list=33%, signal=50%	447145/495406/495996/496259/779430	rpl36a.S/mrpl20.L/mrps11.L/mrpl11.L/mrps9.L
xla00020	Citrate cycle (TCA cycle)	6	-0.360403	-1.03275	0.413408	0.748603	0.729197	1086	tags=100%, list=64%, signal=36%	398811/444419/447333/494586/494713	pc.1.L/idh3a.S/sucla2.S/sdhd.S/idh1.L
xla03040	Spliceosome	22	-0.185518	-0.99288	0.443396	0.758692	0.739025	1384	tags=100%, list=82%, signal=18%	379334/379840/380152/380255/380381/380469/380586/397751/398448/443636/443898/444315/444555/447198/447521/495301/495318/495359/496306/734364/779288	srsf6.S/b52/srsf3.S/hnrnpk.S/hnrnpa1.S/rbm22.S/prpf19.L/hnrnpa1/tra2b.L/cdc5l.L/ncbp1.S/dhx8.S/lsm7.L/prpf6.L/cdc40.S/prpf31.S/lsm4.S/sf3a3.S/phf5a.L/alyref.L/rp9.L
xla03460	Fanconi anemia pathway	6	0.389082	1.01099	0.451043	0.758692	0.739025	18	tags=17%, list=1%, signal=17%	100036853	rpa2-b
xla04622	RIG-I-like receptor signaling pathway	6	0.38586	0.997321	0.452951	0.758692	0.739025	10	tags=17%, list=1%, signal=17%	100036815	cxcl8.L
xla00480	Glutathione metabolism	7	0.37871	1.00213	0.479351	0.78333	0.763023	399	tags=43%, list=24%, signal=33%	100036921/379379/379859	gsta1.L/azin2.S/odc1.L
xla00330	Arginine and proline metabolism	8	0.342763	0.961138	0.495455	0.790368	0.769879	428	tags=50%, list=25%, signal=38%	379379/379859/379947/380055	azin2.S/odc1.L/got2.L/ckb.L
xla04270	Vascular smooth muscle contraction	15	-0.209085	-0.949759	0.525084	0.790493	0.770001	1197	tags=93%, list=71%, signal=28%	380598/394289/397692/397767/397785/398985/431847/432281/447268/447704/447728/496349/779103	ppp1cc/rock2.L/plcb3.L/ppp1cc.L/mapk1.L/mapk1.S/acta2.S/gucy1b3.S/MGC86346/MGC81583/ppp1r14a.L/gna13.S/gna11
xla00240	Pyrimidine metabolism	11	0.296421	0.949858	0.525253	0.790493	0.770001	814	tags=73%, list=48%, signal=38%	100049779/379695/380513/398200/398276/398890/399116/399431	nudt2.L/polr1b.L/prim1.S/pola1.S/tk2.S/polr2b.L/pole2.L/rrm1.S
xla00230	Purine metabolism	22	-0.178589	-0.938978	0.530928	0.790493	0.770001	980	tags=82%, list=58%, signal=35%	398956/399116/399431/399448/432281/444562/446642/446875/447189/447555/495684/495983/496222/496260/734202/734583/735160	ppat.L/pole2.L/rrm1.S/pkm.S/gucy1b3.S/pde4b.L/MGC82526/MGC80885/polr2k.S/pde6h.L/polr2f.S/fhit.L/LOC496222/polr2j.S/cecr1.S/ak6.L/papss1.L
xla04110	Cell cycle	29	0.213936	0.935655	0.551171	0.802793	0.781982	777	tags=66%, list=46%, signal=36%	100158337/379052/379083/379699/379724/379850/380064/380182/380397/380414/380433/380538/394307/397843/398191/399092/399106/399163/399276	tfdp2.S/myc.S/hdac1.S/mcm5.S/ywhag.L/mcm3/ywhaq.S/smc1a.L/ywhae.S/mcm7.L/mad2l1.S/skp1.S/mad1l1.L/mcm4.S/chek1.S/smc3.S/bub3.L/stag1.S/ywhab.L
xla04145	Phagosome	9	0.290957	0.870648	0.596844	0.838087	0.816361	687	tags=67%, list=41%, signal=40%	379748/379892/379936/380482/394424/398647	tuba1a.S/atp6v0d1.L/sec61a1.S/tuba6/sec61g.L/atp6v0c.L
xla01100	Metabolic pathways	111	0.151756	0.919513	0.600421	0.838087	0.816361	84	tags=9%, list=5%, signal=9%	100036776/100036941/100036971/100037025/100037051/100037098/100037187/100037189/100037195/100037243	mpst/galm.L/cryl1.L/ganab.L/phgdh.S/cyp51a1.L/uap1.L/cyp3a4/mccc2.S/alg3.S
xla03440	Homologous recombination	8	0.296787	0.848018	0.63706	0.840847	0.81905	997	tags=88%, list=59%, signal=36%	100036853/379577/397937/398242/403373/443819/444077	rpa2-b/xrcc3.L/rpa1.L/bard1.L/nbn.L/rpa2.L/bre.L
xla04120	Ubiquitin mediated proteolysis	19	0.219103	0.855509	0.644219	0.840847	0.81905	534	tags=42%, list=32%, signal=29%	100049091/100126611/379298/380226/380467/380538/380586/394362	ube2j1.L/cul5.L/cdc34.L/ube2r2/socs3/skp1.S/prpf19.L/btrc.S
xla01230	Biosynthesis of amino acids	15	0.233015	0.838101	0.648936	0.840847	0.81905	1302	tags=100%, list=77%, signal=23%	100037051/379575/379867/379947/380593/398139/398811/399448/432159/444419/444469/446328/494647/494700/494713	phgdh.S/tktl2.L/mat2a.L/got2.L/glul/LOC398139/pc.1.L/pkm.S/pycr1.L/idh3a.S/aldh18a1.L/psph.L/rpe.S/psat1.L/idh1.L
xla00310	Lysine degradation	8	0.301289	0.852079	0.656342	0.840847	0.81905	853	tags=75%, list=50%, signal=37%	100158384/100189568/398120/398318/398833/414622	kmt5a.S/tmlhe.L/acat2.S/kmt5a-b/hykk.L/MGC81403
xla03420	Nucleotide excision repair	9	0.26743	0.826201	0.665685	0.840847	0.81905	18	tags=11%, list=1%, signal=11%	100036853	rpa2-b
xla04370	VEGF signaling pathway	11	0.253424	0.818854	0.677698	0.840847	0.81905	905	tags=73%, list=53%, signal=34%	373560/379055/380507/397785/398985/399215/399286/432084	casp9.S/cdc42.L/ppp3ca/mapk1.L/mapk1.S/ppp3r1.S/ptk2.L/mapkapk2.S
xla04150	mTOR signaling pathway	22	0.205368	0.819265	0.695107	0.846766	0.824816	969	tags=73%, list=57%, signal=32%	100036782/379416/387604/387605/394276/397785/398985/399142/399172/399299/399364/399367/414641/431814/432200/443816	rraga.L/rhoa.L/fzd10.L/fzd10.S/rps6kb1.S/mapk1.L/mapk1.S/pten.L/prkaa2.S/irs1.S/wnt7b.L/fzd8.S/sesn2.L/akt1s1.S/ikbkb.L/MGC78980
xla00564	Glycerophospholipid metabolism	8	0.274184	0.781812	0.722874	0.864867	0.842447	1231	tags=100%, list=73%, signal=27%	100190774/379065/379962/432108/444206/447061/447215/447319	ptdss2.L/MGC52759/gpd1l.L/agpat4.S/MGC80748/LOC447061/plpp3.S/plpp3.L
xla00260	Glycine, serine and threonine metabolism	7	0.279944	0.762268	0.745399	0.875518	0.852822	51	tags=14%, list=3%, signal=14%	100037051	phgdh.S
xla00520	Amino sugar and nucleotide sugar metabolism	6	0.300194	0.76446	0.757911	0.875518	0.852822	352	tags=33%, list=21%, signal=26%	100037187/379524	uap1.L/gnpnat1.L
xla03060	Protein export	6	0.284943	0.735428	0.782477	0.888576	0.865541	549	tags=50%, list=32%, signal=34%	100101323/379936/394424	srp68.L/sec61a1.S/sec61g.L
xla04068	FoxO signaling pathway	19	0.180791	0.702097	0.795892	0.888746	0.865707	919	tags=74%, list=54%, signal=34%	100036963/373732/380122/397785/398985/399121/399142/399172/399216/399295/399299/399388/432023/432200	sirt1.L/foxg1.L/klf2.S/mapk1.L/mapk1.S/prmt1.L/pten.L/prkaa2.S/sod2.L/tgfbr1.S/irs1.S/irs4.S/smad2.S/ikbkb.L
xla04020	Calcium signaling pathway	12	-0.184125	-0.729533	0.82623	0.89312	0.869968	1201	tags=92%, list=71%, signal=27%	380508/380535/397692/399096/399215/447196/495046/496328/734922/779103	camk2g.S/gna11.S/plcb3.L/gna14.L/ppp3r1.S/ppp3ca.L/LOC495046/phkg2.L/gna14.S/gna11
xla04144	Endocytosis	37	0.144008	0.689985	0.836105	0.89312	0.869968	1064	tags=76%, list=63%, signal=29%	100036869/100037214/100037233/100158302/373644/379055/379416/379749/379845/380166/380484/397757/398568/398789/398898/398962/399295/414667/432023/432221/432228/443854/444007/444213/444265/444343/444510/444689	LOC100036869/was.L/snf8.S/rufy1.L/ldlr.S/cdc42.L/rhoa.L/arf1.L/arpc1a.S/arf5.L/bin1.S/ldlr.L/ldlrap1.L/dab2.L/cltb.L/capza1.L/tgfbr1.S/chmp1a.S/smad2.S/MGC78817/sh3gl1.L/cblb.L/arrb2.L/stambp.S/git2.L/MGC82791/chmp6.S/cyth2.L
xla03018	RNA degradation	10	0.217127	0.673379	0.848175	0.89312	0.869968	200	tags=20%, list=12%, signal=18%	100049102/100190773	xrn2.L/pan3.S
xla03013	RNA transport	29	0.150294	0.661459	0.861768	0.89312	0.869968	661	tags=45%, list=39%, signal=28%	100037138/100049109/379633/379777/380003/380114/380283/380444/380494/397890/398050/398374/398438	nup107.S/rae1.L/eif3a.L/sumo2.L/eif5.L/fxr1.S/nup93.S/eif2s1.L/nup155.L/eef1a1o.L/fxr1.L/nup153.L/smn2.L
xla04914	Progesterone-mediated oocyte maturation	10	-0.185383	-0.700256	0.86646	0.89312	0.869968	1382	tags=50%, list=82%, signal=9%	447268/447594/734319/734775	MGC86346/pik3r3.L/anapc10.S/ccna2.L
xla00280	Valine, leucine and isoleucine degradation	6	0.255538	0.650164	0.885626	0.896689	0.873444	605	tags=50%, list=36%, signal=32%	100037195/380091/398120	mccc2.S/hmgcs1/acat2.S
xla01200	Carbon metabolism	16	0.165273	0.601022	0.896689	0.896689	0.873444	1302	tags=94%, list=77%, signal=22%	100037051/379575/379947/398120/398139/398811/399448/414622/444419/446328/447333/494586/494647/494700/494713	phgdh.S/tktl2.L/got2.L/acat2.S/LOC398139/pc.1.L/pkm.S/MGC81403/idh3a.S/psph.L/sucla2.S/sdhd.S/rpe.S/psat1.L/idh1.L

## Sheet: KEGGmodules.filt
ID	Description	setSize	enrichmentScore	NES	pvalue	p.adjust	qvalues	rank	leading_edge	core_enrichment	name
M00677	Wnt signaling	8	0.531157	1.52771	0.0594203	0.178261	0.178261	798	tags=100%, list=47%, signal=53%	380441/387604/387605/394281/399164/399274/399364/399367	ctnnb1.S/fzd10.L/fzd10.S/tcf7l1.S/tcf7l2.L/ctnnb1.L/wnt7b.L/fzd8.S
M00681	Activin signaling	6	-0.380682	-1.09429	0.339779	0.509669	0.509669	2	tags=100%, list=0%, signal=100%	399277/399283/432023/495087/780764	acvr2b.L/acvr2a.L/smad2.S/LOC495087/smad4.1.L
M00679	BMP signaling	10	-0.235123	-0.865889	0.636066	0.636066	0.636066	2	tags=90%, list=0%, signal=90%	397712/397859/397873/399277/399283/399457/495087/780764	bmpr1a.S/xstk2/bmp2.L/acvr2b.L/acvr2a.L/smad1.S/LOC495087/smad4.1.L

## Sheet: WntSignalingMod.Filt
Entrez.Gene	ProbeIDgenechip	logFC	AveExpr	t	P.Value	adj.P.Val	B	ProbeID	GeneChip.Array	Species.Scientific.Name	Annotation.Date	Sequence.Type	Sequence.Source	Transcript.ID.Array.Design.	Target.Description	Representative.Public.ID	Archival.UniGene.Cluster	UniGene.ID	Gene.Title	Gene.Symbol	Unigene.Cluster.Type	SwissProt	EC	RefSeq.Protein.ID	RefSeq.Transcript.ID	Gene.Ontology.Biological.Process	Gene.Ontology.Cellular.Component	Gene.Ontology.Molecular.Function	InterPro	Trans.Membrane	Annotation.Description	Annotation.Transcript.Cluster	Transcript.Assignments	Annotation.Notes
380441	Xl2.1639.1.S1_at	0.486179	12.9643	3.59909	0.00228668	0.0179028	-1.61116	Xl.1639.1.S1_at	X_laevis_2 Array	Xenopus laevis	10-Aug-10	Consensus sequence	GenBank	Xl2.1639.1	gb:CB563989 /DB_XREF=gi:29483519 /DB_XREF=AGENCOURT_13329180 /CLONE=IMAGE:6874984 /TID=Xl.1639.1 /CNT=110 /FEA=FLmRNA /TIER=Stack /STK=15 /LL=380441 /UG_GENE=ctnnb1 /UG=Xl.1639 /UG_TITLE=Catenin /FL=gb:BC045258.1 /REP_ORG=X. laevis	CB563989	Xl.1639	Xl.1639	"catenin (cadherin-associated protein), beta 1, 88kDa"	ctnnb1	full length	A1A5I6 /// Q7ZX35	---	NP_001080749	NM_001087280	0008283 // cell proliferation // inferred from mutant phenotype /// 0030182 // neuron differentiation // inferred from mutant phenotype /// 0045743 // positive regulation of fibroblast growth factor receptor signaling pathway // inferred from mutant phenotype /// 0048663 // neuron fate commitment // inferred from mutant phenotype /// 0060059 // embryonic retina morphogenesis in camera-type eye //…	---	0005488 // binding // inferred from electronic annotation	---	---	This probe set was annotated using the Matching Probes based pipeline to a Entrez Gene identifier using 3 transcripts. // false // Matching Probes // A	"BC045258(12),BC128668(14),NM_001087280(12)"	"BC045258 // Xenopus laevis catenin, mRNA (cDNA clone MGC:52601 IMAGE:4884660), complete cds. // gb // 12 // --- /// BC128668 // Xenopus laevis catenin, mRNA (cDNA clone MGC:154290 IMAGE:8071429), complete cds. // gb // 14 // --- /// NM_001087280 // Xenopus laevis catenin (cadherin-associated protein), beta 1, 88kDa (ctnnb1), mRNA. // refseq // 12 // ---"	BC082826 // gb // 1 // Cross Hyb Matching Probes /// BC108764 // gb // 1 // Cross Hyb Matching Probes /// NM_001090576 // refseq // 1 // Cross Hyb Matching Probes
387604	Xl2.1040.1.S1_at	0.418486	6.15091	3.05867	0.0072595	0.0374105	-2.71571	Xl.1040.1.S1_at	X_laevis_2 Array	Xenopus laevis	10-Aug-10	Consensus sequence	GenBank	Xl2.1040.1	"gb:AB046534.1 /DB_XREF=gi:11691981 /GEN=Xfz10A /TID=Xl.1040.1 /CNT=5 /FEA=FLmRNA /TIER=FL /STK=1 /LL=387604 /UG=Xl.1040 /DEF=Xenopus laevis Xfz10A mRNA for frizzled-10A, complete cds. /PROD=frizzled-10A /FL=gb:AB046534.1 /REP_ORG=X. laevis"	AB046534.1	Xl.1040	Xl.57146	frizzled homolog 10	fzd10-a	full length	B7ZQP6 /// Q9DEB5	---	NP_001080925	NM_001087456	0007165 // signal transduction // inferred from electronic annotation /// 0007166 // cell surface receptor linked signaling pathway // inferred from electronic annotation /// 0007186 // G-protein coupled receptor protein signaling pathway // inferred from electronic annotation /// 0007275 // multicellular organismal development // inferred from electronic annotation /// 0016055 // Wnt receptor si…	0016020 // membrane // inferred from electronic annotation /// 0016021 // integral to membrane // inferred from electronic annotation	0004871 // signal transducer activity // inferred from electronic annotation /// 0004872 // receptor activity // inferred from electronic annotation /// 0004888 // transmembrane receptor activity // inferred from electronic annotation /// 0004926 // non-G-protein coupled 7TM receptor activity // inferred from electronic annotation /// 0004930 // G-protein coupled receptor activity // inferred fro…	---	"BAB19017.1 // span:10-32,231-253,268-287,319-341,404-426,447-469,508-530 // numtm:7 /// AAI69883.1 // span:10-32,231-253,268-287,319-341,404-426,447-469,508-530 // numtm:7 /// AAI69887.1 // span:10-32,231-253,268-287,319-341,404-426,447-469,508-530 // numtm:7 /// NP_001080925.1 // span:10-32,231-253,268-287,319-341,404-426,447-469,508-530 // numtm:7"	This probe set was annotated using the Matching Probes based pipeline to a Entrez Gene identifier using 4 transcripts. // false // Matching Probes // A	"AB046534(14),BC169883(9),BC169887(9),NM_001087456(14)"	"AB046534 // Xenopus laevis Xfz10A mRNA for frizzled-10A, complete cds. // gb // 14 // --- /// BC169883 // Xenopus laevis frizzled 10A, mRNA (cDNA clone MGC:196610 IMAGE:9041517), complete cds. // gb // 9 // --- /// BC169887 // Xenopus laevis frizzled 10A, mRNA (cDNA clone MGC:196614 IMAGE:9041521), complete cds. // gb // 9 // --- /// NM_001087456 // Xenopus laevis frizzled homolog 10 (fzd10-a), …	---
387605	Xl2.559.1.S1_at	0.465875	5.6295	3.31871	0.00417169	0.0264289	-2.18816	Xl.559.1.S1_at	X_laevis_2 Array	Xenopus laevis	10-Aug-10	Consensus sequence	GenBank	Xl2.559.1	"gb:AB046535.1 /DB_XREF=gi:11691983 /GEN=Xfz10B /TID=Xl.559.1 /CNT=15 /FEA=FLmRNA /TIER=FL /STK=1 /LL=387605 /UG=Xl.559 /DEF=Xenopus laevis Xfz10B mRNA for frizzled-10B, complete cds. /PROD=frizzled-10B /FL=gb:AB046535.1 gb:BC072128.1 gb:AF159107.1 /REP_ORG=X. laevis"	AB046535.1	Xl.559	Xl.559	frizzled homolog 10	fzd10-b	full length	Q6INZ3 /// Q9W742	---	NP_001080926	NM_001087457	0007165 // signal transduction // inferred from electronic annotation /// 0007166 // cell surface receptor linked signaling pathway // inferred from electronic annotation /// 0007186 // G-protein coupled receptor protein signaling pathway // inferred from electronic annotation /// 0007275 // multicellular organismal development // inferred from electronic annotation /// 0016055 // Wnt receptor si…	0016020 // membrane // inferred from electronic annotation /// 0016021 // integral to membrane // inferred from electronic annotation	0004871 // signal transducer activity // inferred from electronic annotation /// 0004872 // receptor activity // inferred from electronic annotation /// 0004888 // transmembrane receptor activity // inferred from electronic annotation /// 0004926 // non-G-protein coupled 7TM receptor activity // inferred from electronic annotation /// 0004930 // G-protein coupled receptor activity // inferred fro…	---	"AAH72128.1 // span:227-249,261-283,313-335,348-370,398-420,441-463,502-524 // numtm:7 /// BAB19018.1 // span:227-249,261-283,313-335,348-370,398-420,441-463,502-524 // numtm:7 /// AAD44332.1 // span:227-249,261-283,313-335,348-370,398-420,441-463,502-524 // numtm:7 /// NP_001080926.1 // span:227-249,261-283,313-335,348-370,398-420,441-463,502-524 // numtm:7"	This probe set was annotated using the Matching Probes based pipeline to a Entrez Gene identifier using 4 transcripts. // false // Matching Probes // A	"AB046535(14),AF159107(14),BC072128(11),NM_001087457(14)"	"AB046535 // Xenopus laevis Xfz10B mRNA for frizzled-10B, complete cds. // gb // 14 // --- /// AF159107 // Xenopus laevis frizzled 9 mRNA, complete cds. // gb // 14 // --- /// BC072128 // Xenopus laevis frizzled 10B, mRNA (cDNA clone MGC:79903 IMAGE:4406248), complete cds. // gb // 11 // --- /// NM_001087457 // Xenopus laevis frizzled homolog 10 (fzd10-b), mRNA. // refseq // 14 // ---"	---
394281
399164	Xl2.11987.1.S1_at	0.845623	8.79019	4.06287	0.000845592	0.00964046	-0.649231	Xl.11987.1.S1_at	X_laevis_2 Array	Xenopus laevis	10-Aug-10	Consensus sequence	GenBank	Xl2.11987.1	"gb:AF287150.1 /DB_XREF=gi:14279983 /TID=Xl.11987.1 /CNT=9 /FEA=FLmRNA /TIER=FL /STK=3 /LL=399164 /UG_GENE=tcf4 /UG=Xl.11987 /DEF=Xenopus laevis T-cell factor XTCF-4A mRNA, complete cds, alternatively spliced. /PROD=T-cell factor XTCF-4A /FL=gb:AF287150.1 gb:AF207708.1 gb:AF287151.1 /REP_ORG=X. laevis"	AF287150.1	Xl.11987	Xl.11987	"transcription factor 7-like 2 (T-cell specific, HMG-box)"	tcf7l2	full length	Q90ZB4 /// Q90ZB5 /// Q9IAC9	---	NP_001083866	NM_001090397	---	0005634 // nucleus // inferred from electronic annotation	0003677 // DNA binding // inferred from electronic annotation	---	---	This probe set was annotated using the Matching Probes based pipeline to a Entrez Gene identifier using 4 transcripts. // false // Matching Probes // A	"AF207708(14),AF287150(14),AF287151(14),NM_001090397(14)"	"AF207708 // Xenopus laevis T-cell factor 4 mRNA, complete cds. // gb // 14 // --- /// AF287150 // Xenopus laevis T-cell factor XTCF-4A mRNA, complete cds, alternatively spliced. // gb // 14 // --- /// AF287151 // Xenopus laevis T-cell factor XTCF-4C mRNA, complete cds, alternatively spliced. // gb // 14 // --- /// NM_001090397 // Xenopus laevis transcription factor 7-like 2 (T-cell specific, HMG…	---
399274	Xl2.23136.1.S1_at	2.32383	11.038	9.33556	5.17819e-08	0.000125387	8.69394	Xl.23136.1.S1_at	X_laevis_2 Array	Xenopus laevis	10-Aug-10	Consensus sequence	GenBank	Xl2.23136.1	"gb:M77013.1 /DB_XREF=gi:214020 /GEN=beta-catenin /TID=Xl.23136.1 /CNT=57 /FEA=FLmRNA /TIER=FL /STK=1 /LL=399274 /UG=Xl.23136 /DEF=Xenopus laevis beta-catenin mRNA, complete cds. /PROD=beta-catenin /FL=gb:BC108764.1 gb:M77013.1 gb:BC082826.1 /REP_ORG=X. laevis"	M77013.1	Xl.23136	Xl.23136	beta-catenin protein	beta-catenin	full length	P26233 /// Q63ZT4	---	NP_001084045	NM_001090576	0007155 // cell adhesion // inferred from electronic annotation /// 0016055 // Wnt receptor signaling pathway // inferred from electronic annotation	0005634 // nucleus // inferred from direct assay /// 0005737 // cytoplasm // inferred from electronic annotation /// 0005856 // cytoskeleton // inferred from electronic annotation /// 0016020 // membrane // inferred from direct assay	0005488 // binding // inferred from electronic annotation	---	---	This probe set was annotated using the Matching Probes based pipeline to a Entrez Gene identifier using 4 transcripts. // false // Matching Probes // A	"BC082826(14),BC108764(14),M77013(14),NM_001090576(14)"	"BC082826 // Xenopus laevis beta-catenin protein, mRNA (cDNA clone MGC:79992 IMAGE:6865915), complete cds. // gb // 14 // --- /// BC108764 // Xenopus laevis beta-catenin protein, mRNA (cDNA clone MGC:132060 IMAGE:4755420), complete cds. // gb // 14 // --- /// M77013 // Xenopus laevis beta-catenin mRNA, complete cds. // gb // 14 // --- /// NM_001090576 // Xenopus laevis beta-catenin protein (beta-…	---
399274	Xl2.23136.1.S2_at	0.957999	12.5943	6.24135	9.98431e-06	0.000659394	3.67426	Xl.23136.1.S2_at	X_laevis_2 Array	Xenopus laevis	10-Aug-10	Consensus sequence	GenBank	Xl2.23136.1	"gb:BC082826.1 /DB_XREF=gi:52354602 /GEN=beta-catenin /TID=Xl.23136.1 /CNT=57 /FEA=FLmRNA /TIER=FL /STK=3 /LL=399274 /UG=Xl.23136 /DEF=Xenopus laevis beta-catenin protein, mRNA (cDNA clone MGC:79992 IMAGE:6865915), complete cds. /PROD=beta-catenin protein /FL=gb:BC108764.1 gb:M77013.1 gb:BC082826.1 /REP_ORG=X. laevis"	BC082826.1	Xl.23136	Xl.23136	beta-catenin protein	beta-catenin	full length	P26233 /// Q63ZT4	---	NP_001084045	NM_001090576	0007155 // cell adhesion // inferred from electronic annotation /// 0016055 // Wnt receptor signaling pathway // inferred from electronic annotation	0005634 // nucleus // inferred from direct assay /// 0005737 // cytoplasm // inferred from electronic annotation /// 0005856 // cytoskeleton // inferred from electronic annotation /// 0016020 // membrane // inferred from direct assay	0005488 // binding // inferred from electronic annotation	---	---	This probe set was annotated using the Matching Probes based pipeline to a Entrez Gene identifier using 3 transcripts. // false // Matching Probes // A	"BC082826(14),BC108764(14),NM_001090576(14)"	"BC082826 // Xenopus laevis beta-catenin protein, mRNA (cDNA clone MGC:79992 IMAGE:6865915), complete cds. // gb // 14 // --- /// BC108764 // Xenopus laevis beta-catenin protein, mRNA (cDNA clone MGC:132060 IMAGE:4755420), complete cds. // gb // 14 // --- /// NM_001090576 // Xenopus laevis beta-catenin protein (beta-catenin), mRNA. // refseq // 14 // ---"	BC045258 // gb // 1 // Cross Hyb Matching Probes /// BC128668 // gb // 1 // Cross Hyb Matching Probes /// NM_001087280 // refseq // 1 // Cross Hyb Matching Probes
399274	Xl2.23136.2.S1_at	-0.918855	10.0018	-4.99471	0.00011887	0.00282734	1.26133	Xl.23136.2.S1_at	X_laevis_2 Array	Xenopus laevis	10-Aug-10	Consensus sequence	GenBank	Xl2.23136.2	gb:BP734122 /DB_XREF=gi:46082715 /DB_XREF=BP734122 /CLONE=XL500i03ex /TID=Xl.23136.2 /CNT=18 /FEA=EST /TIER=Stack /STK=17 /LL=399274 /UG_GENE=beta-catenin /UG=Xl.23136 /UG_TITLE=Beta-catenin protein /REP_ORG=X. laevis	BP734122	Xl.23136	Xl.23136	Beta-catenin protein	beta-catenin	full length	P26233 /// Q63ZT4	---	NP_001084045	NM_001090576	0007155 // cell adhesion // inferred from electronic annotation /// 0016055 // Wnt receptor signaling pathway // inferred from electronic annotation	0005634 // nucleus // inferred from direct assay /// 0005737 // cytoplasm // inferred from electronic annotation /// 0005856 // cytoskeleton // inferred from electronic annotation /// 0016020 // membrane // inferred from direct assay	0005488 // binding // inferred from electronic annotation	---	---	This probe set was annotated using the Accession mapped clusters based pipeline to a UniGene identifier using 17 transcripts. // false // Accession mapped clusters // E	"BG345800,BJ640559,BP712790,BP712839,BP713153,BP715033,BP721009,BP721989,BP722245,BP723925,BP729713,BP729846,BP731267,BP734122,BP734971,BP741342,BX849898"	BG345800 // /DB_XREF=dg41e06.y1 /CLONE=IMAGE:3751402 // gb // --- // --- /// BJ640559 // /DB_XREF=BJ640559 /CLONE=XL206l17 // gb // --- // --- /// BP712790 // /DB_XREF=BP712790 /CLONE=XL419f15ex // gb // --- // --- /// BP712839 // /DB_XREF=BP712839 /CLONE=XL419i04ex // gb // --- // --- /// BP713153 // /DB_XREF=BP713153 /CLONE=XL401l18ex // gb // --- // --- /// BP715033 // /DB_XREF=BP715033 /CLONE…	BC082826 // gb // 10 // Negative Strand Matching Probes /// BC108764 // gb // 10 // Negative Strand Matching Probes /// NM_001090576 // refseq // 10 // Negative Strand Matching Probes
399364	Xl2.229.1.S1_at	0.538312	9.37769	3.36893	0.00374651	0.024528	-2.0853	Xl.229.1.S1_at	X_laevis_2 Array	Xenopus laevis	10-Aug-10	Consensus sequence	GenBank	Xl2.229.1	"gb:AF026894.1 /DB_XREF=gi:2583210 /GEN=Xwnt7B /TID=Xl.229.1 /CNT=7 /FEA=FLmRNA /TIER=FL /STK=1 /LL=399364 /UG=Xl.229 /DEF=Xenopus laevis Wnt7B (Xwnt7B) mRNA, complete cds. /PROD=Wnt7B /FL=gb:BC075227.1 gb:AF026894.1 /REP_ORG=X. laevis"	AF026894.1	Xl.229	Xl.229	"wingless-type MMTV integration site family, member 7B"	wnt7b	full length	O42258 /// P31289 /// Q6DJF2	---	NP_001084202	NM_001090733	"0007223 // Wnt receptor signaling pathway, calcium modulating pathway // inferred from electronic annotation /// 0007275 // multicellular organismal development // inferred from electronic annotation /// 0016055 // Wnt receptor signaling pathway // inferred from electronic annotation"	0005576 // extracellular region // inferred from electronic annotation /// 0005578 // proteinaceous extracellular matrix // inferred from electronic annotation	0004871 // signal transducer activity // inferred from electronic annotation	---	AAI69513.1 // span:9-31 // numtm:1 /// AAI70343.1 // span:9-31 // numtm:1 /// AAB82725.1 // span:9-31 // numtm:1 /// NP_001084202.1 // span:9-31 // numtm:1	This probe set was annotated using the Matching Probes based pipeline to a Entrez Gene identifier using 4 transcripts. // false // Matching Probes // A	"AF026894(14),BC169513(13),BC170343(13),NM_001090733(14)"	"AF026894 // Xenopus laevis Wnt7B (Xwnt7B) mRNA, complete cds. // gb // 14 // --- /// BC169513 // Xenopus laevis Wnt7B, mRNA (cDNA clone MGC:196240 IMAGE:9041147), complete cds. // gb // 13 // --- /// BC170343 // Xenopus laevis Wnt7B, mRNA (cDNA clone MGC:197070 IMAGE:9093725), complete cds. // gb // 13 // --- /// NM_001090733 // Xenopus laevis wingless-type MMTV integration site family, member 7…	BC075227 // gb // 5 // Cross Hyb Matching Probes
399367	Xl2.412.1.S1_at	-0.42101	6.88962	-3.04303	0.00750424	0.0382956	-2.74714	Xl.412.1.S1_at	X_laevis_2 Array	Xenopus laevis	10-Aug-10	Consensus sequence	GenBank	Xl2.412.1	"gb:AF033110.1 /DB_XREF=gi:3869265 /GEN=xfz8 /TID=Xl.412.1 /CNT=16 /FEA=FLmRNA /TIER=FL /STK=1 /LL=399367 /UG=Xl.412 /DEF=Xenopus laevis frizzled-8 (xfz8) mRNA, complete cds. /PROD=frizzled-8 /FL=gb:AF033110.1 /REP_ORG=X. laevis"	AF033110.1	Xl.412	Xl.412	frizzled-8	xfz8	full length	B7ZQV9 /// O93274	---	NP_001084206	NM_001090737	0007165 // signal transduction // inferred from electronic annotation /// 0007166 // cell surface receptor linked signaling pathway // inferred from electronic annotation /// 0007186 // G-protein coupled receptor protein signaling pathway // inferred from electronic annotation /// 0007275 // multicellular organismal development // inferred from electronic annotation /// 0016055 // Wnt receptor si…	0016020 // membrane // inferred from electronic annotation /// 0016021 // integral to membrane // inferred from electronic annotation	0004871 // signal transducer activity // inferred from electronic annotation /// 0004872 // receptor activity // inferred from electronic annotation /// 0004888 // transmembrane receptor activity // inferred from electronic annotation /// 0004926 // non-G-protein coupled 7TM receptor activity // inferred from electronic annotation /// 0004930 // G-protein coupled receptor activity // inferred fro…	---	"AAC77361.1 // span:240-262,274-293,323-345,366-388,412-434,455-477,506-528 // numtm:7 /// NP_001084206.1 // span:240-262,274-293,323-345,366-388,412-434,455-477,506-528 // numtm:7"	This probe set was annotated using the Matching Probes based pipeline to a Entrez Gene identifier using 2 transcripts. // false // Matching Probes // A	"AF033110(13),NM_001090737(13)"	"AF033110 // Xenopus laevis frizzled-8 (xfz8) mRNA, complete cds. // gb // 13 // --- /// NM_001090737 // Xenopus laevis frizzled-8 (xfz8), mRNA. // refseq // 13 // ---"	---

## Sheet: WntSignalingPath.Filt
Entrez.Gene	ProbeIDgenechip	logFC	AveExpr	t	P.Value	adj.P.Val	B	ProbeID	GeneChip.Array	Species.Scientific.Name	Annotation.Date	Sequence.Type	Sequence.Source	Transcript.ID.Array.Design.	Target.Description	Representative.Public.ID	Archival.UniGene.Cluster	UniGene.ID	Gene.Title	Gene.Symbol	Unigene.Cluster.Type	SwissProt	EC	RefSeq.Protein.ID	RefSeq.Transcript.ID	Gene.Ontology.Biological.Process	Gene.Ontology.Cellular.Component	Gene.Ontology.Molecular.Function	InterPro	Trans.Membrane	Annotation.Description	Annotation.Transcript.Cluster	Transcript.Assignments	Annotation.Notes
379052	Xl2.826.4.S1_a_at	1.10654	6.9675	6.32153	8.57317e-06	0.000612162	3.82215	Xl.826.4.S1_a_at	X_laevis_2 Array	Xenopus laevis	10-Aug-10	Consensus sequence	GenBank	Xl2.826.4	"gb:M26285.1 /DB_XREF=gi:214603 /TID=Xl.826.4 /CNT=1 /FEA=mRNA /TIER=ConsEnd /STK=0 /LL=379052 /UG_GENE=MGC52595 /UG=Xl.826 /UG_TITLE=Similar to myelocytomatosis oncogene /DEF=X.laevis myc protein mRNA, 3 end. /REP_ORG=X. laevis"	M26285.1	Xl.826	Xl.826	Transcriptional regulator Myc-A	myc-a	full length	P06171 /// Q2TAU1	---	NP_001079365	NM_001085896	"0006350 // transcription // inferred from electronic annotation /// 0006355 // regulation of transcription, DNA-dependent // inferred from electronic annotation /// 0045449 // regulation of transcription // inferred from electronic annotation"	0005634 // nucleus // inferred from electronic annotation	0003677 // DNA binding // inferred from electronic annotation /// 0003700 // transcription factor activity // inferred from electronic annotation /// 0030528 // transcription regulator activity // inferred from electronic annotation	"IPR003327 // Leucine zipper, Myc // 1.9E-5"	---	This probe set was annotated using the Matching Probes based pipeline to a Entrez Gene identifier using 4 transcripts. // false // Matching Probes // A	"BC041189(14),BC110728(14),M14455(14),NM_001085896(14)"	"BC041189 // Xenopus laevis Transcriptional regulator Myc-A, mRNA (cDNA clone MGC:52595 IMAGE:4884683), complete cds. // gb // 14 // --- /// BC110728 // Xenopus laevis Transcriptional regulator Myc-A, mRNA (cDNA clone MGC:130838 IMAGE:7767451), complete cds. // gb // 14 // --- /// M14455 // X.laevis c-myc mRNA, complete cds. // gb // 14 // --- /// NM_001085896 // Xenopus laevis Transcriptional re…	---
379052	Xl2.826.1.S1_x_at	-0.417889	7.90128	-3.08283	0.00689695	0.0361077	-2.66712	Xl.826.1.S1_x_at	X_laevis_2 Array	Xenopus laevis	10-Aug-10	Consensus sequence	GenBank	Xl2.826.1	"gb:M14455.1 /DB_XREF=gi:214601 /TID=Xl.826.1 /CNT=2 /FEA=FLmRNA /TIER=FL /STK=1 /LL=379052 /UG_GENE=MGC52595 /UG=Xl.826 /UG_TITLE=Similar to myelocytomatosis oncogene /DEF=X.laevis c-myc mRNA, complete cds. /FL=gb:M14455.1 /REP_ORG=X. laevis"	M14455.1	Xl.826	Xl.826	Transcriptional regulator Myc-A	myc-a	full length	P06171 /// Q2TAU1	---	NP_001079365	NM_001085896	"0006350 // transcription // inferred from electronic annotation /// 0006355 // regulation of transcription, DNA-dependent // inferred from electronic annotation /// 0045449 // regulation of transcription // inferred from electronic annotation"	0005634 // nucleus // inferred from electronic annotation	0003677 // DNA binding // inferred from electronic annotation /// 0003700 // transcription factor activity // inferred from electronic annotation /// 0030528 // transcription regulator activity // inferred from electronic annotation	"IPR003327 // Leucine zipper, Myc // 1.9E-5"	---	This probe set was annotated using the Matching Probes based pipeline to a Entrez Gene identifier using 3 transcripts. // false // Matching Probes // A	"BC110728(14),M14455(14),NM_001085896(14)"	"BC110728 // Xenopus laevis Transcriptional regulator Myc-A, mRNA (cDNA clone MGC:130838 IMAGE:7767451), complete cds. // gb // 14 // --- /// M14455 // X.laevis c-myc mRNA, complete cds. // gb // 14 // --- /// NM_001085896 // Xenopus laevis Transcriptional regulator Myc-A (myc-a), mRNA. // refseq // 14 // ---"	BC041189 // gb // 4 // Cross Hyb Matching Probes /// BC070712 // gb // 1 // Cross Hyb Matching Probes
379399	Xl2.23695.1.S1_at	0.391284	9.7368	2.95159	0.00910393	0.0430411	-2.92988	Xl.23695.1.S1_at	X_laevis_2 Array	Xenopus laevis	10-Aug-10	Consensus sequence	GenBank	Xl2.23695.1	"gb:BC049005.1 /DB_XREF=gi:29124491 /GEN=MGC53150 /TID=Xl.23695.1 /CNT=28 /FEA=FLmRNA /TIER=FL /STK=4 /LL=379399 /UG=Xl.23695 /DEF=Xenopus laevis similar to mitogen-activated protein kinase kinase kinase 7, mRNA (cDNA clone MGC:53150 IMAGE:5542729), complete cds. /PROD=MGC53150 protein /FL=gb:BC049005.1 /REP_ORG=X. laevis"	BC049005.1	Xl.23695	Xl.24092	similar to mitogen-activated protein kinase kinase kinase 7	MGC53150	full length	Q801N1	---	NP_001079712	NM_001086243	0006468 // protein amino acid phosphorylation // inferred from electronic annotation /// 0007165 // signal transduction // inferred from electronic annotation	---	0000166 // nucleotide binding // inferred from electronic annotation /// 0000287 // magnesium ion binding // inferred from electronic annotation /// 0004672 // protein kinase activity // inferred from electronic annotation /// 0004674 // protein serine/threonine kinase activity // inferred from electronic annotation /// 0004709 // MAP kinase kinase kinase activity // inferred from electronic anno…	---	---	This probe set was annotated using the Matching Probes based pipeline to a Entrez Gene identifier using 2 transcripts. // false // Matching Probes // A	"BC049005(14),NM_001086243(14)"	"BC049005 // Xenopus laevis similar to mitogen-activated protein kinase kinase kinase 7, mRNA (cDNA clone MGC:53150 IMAGE:5542729), complete cds. // gb // 14 // --- /// NM_001086243 // Xenopus laevis similar to mitogen-activated protein kinase kinase kinase 7 (MGC53150), mRNA. // refseq // 14 // ---"	---
379416	Xl2.45344.2.S1_a_at	0.427624	12.5043	2.91411	0.00985175	0.045158	-3.00434	Xl.45344.2.S1_a_at	X_laevis_2 Array	Xenopus laevis	10-Aug-10	Consensus sequence	GenBank	Xl2.45344.2	gb:CV111228 /DB_XREF=gi:51624815 /DB_XREF=AGENCOURT_31520070 /CLONE=IMAGE:7390894 /TID=Xl.45344.2 /CNT=119 /FEA=EST /TIER=Stack /STK=6 /LL=379416 /UG_GENE=MGC64296 /UG=Xl.45344 /UG_TITLE=Hypothetical protein MGC64296 /REP_ORG=X. laevis	CV111228	Xl.45344	Xl.45344	"ras homolog gene family, member A"	rhoa	full length	Q7SZA9 /// Q8JHE2 /// Q9W760	---	NP_001079729	NM_001086260	0007264 // small GTPase mediated signal transduction // inferred from electronic annotation	0005622 // intracellular // inferred from electronic annotation /// 0016020 // membrane // inferred from electronic annotation	0000166 // nucleotide binding // inferred from electronic annotation /// 0005525 // GTP binding // inferred from electronic annotation	---	---	This probe set was annotated using the Matching Probes based pipeline to a Entrez Gene identifier using 3 transcripts. // false // Matching Probes // A	"AF151015(13),AF515589(13),NM_001086260(12)"	"AF151015 // Xenopus laevis small Rho-like GTPase RhoA (RhoA) mRNA, complete cds. // gb // 13 // --- /// AF515589 // Xenopus laevis small GTPase RhoA mRNA, complete cds. // gb // 13 // --- /// NM_001086260 // Xenopus laevis ras homolog gene family, member A (rhoa), mRNA. // refseq // 12 // ---"	---
380441	Xl2.1639.1.S1_at	0.486179	12.9643	3.59909	0.00228668	0.0179028	-1.61116	Xl.1639.1.S1_at	X_laevis_2 Array	Xenopus laevis	10-Aug-10	Consensus sequence	GenBank	Xl2.1639.1	gb:CB563989 /DB_XREF=gi:29483519 /DB_XREF=AGENCOURT_13329180 /CLONE=IMAGE:6874984 /TID=Xl.1639.1 /CNT=110 /FEA=FLmRNA /TIER=Stack /STK=15 /LL=380441 /UG_GENE=ctnnb1 /UG=Xl.1639 /UG_TITLE=Catenin /FL=gb:BC045258.1 /REP_ORG=X. laevis	CB563989	Xl.1639	Xl.1639	"catenin (cadherin-associated protein), beta 1, 88kDa"	ctnnb1	full length	A1A5I6 /// Q7ZX35	---	NP_001080749	NM_001087280	0008283 // cell proliferation // inferred from mutant phenotype /// 0030182 // neuron differentiation // inferred from mutant phenotype /// 0045743 // positive regulation of fibroblast growth factor receptor signaling pathway // inferred from mutant phenotype /// 0048663 // neuron fate commitment // inferred from mutant phenotype /// 0060059 // embryonic retina morphogenesis in camera-type eye //…	---	0005488 // binding // inferred from electronic annotation	---	---	This probe set was annotated using the Matching Probes based pipeline to a Entrez Gene identifier using 3 transcripts. // false // Matching Probes // A	"BC045258(12),BC128668(14),NM_001087280(12)"	"BC045258 // Xenopus laevis catenin, mRNA (cDNA clone MGC:52601 IMAGE:4884660), complete cds. // gb // 12 // --- /// BC128668 // Xenopus laevis catenin, mRNA (cDNA clone MGC:154290 IMAGE:8071429), complete cds. // gb // 14 // --- /// NM_001087280 // Xenopus laevis catenin (cadherin-associated protein), beta 1, 88kDa (ctnnb1), mRNA. // refseq // 12 // ---"	BC082826 // gb // 1 // Cross Hyb Matching Probes /// BC108764 // gb // 1 // Cross Hyb Matching Probes /// NM_001090576 // refseq // 1 // Cross Hyb Matching Probes
380507	Xl2.7750.2.S1_a_at	0.539822	11.9509	3.65258	0.00203855	0.0166325	-1.50049	Xl.7750.2.S1_a_at	X_laevis_2 Array	Xenopus laevis	10-Aug-10	Consensus sequence	GenBank	Xl2.7750.2	"gb:AF019569.1 /DB_XREF=gi:3213203 /TID=Xl.7750.2 /CNT=10 /FEA=FLmRNA /TIER=FL /STK=2 /LL=380507 /UG_GENE=ppp3ca /UG=Xl.7750 /DEF=Xenopus laevis calcineurin A mRNA, complete cds. /PROD=calcineurin A /FL=gb:BC049001.1 gb:AF019569.1 /REP_ORG=X. laevis"	AF019569.1	Xl.7750	Xl.7750	"protein phosphatase 3 (formerly 2B), catalytic subunit, alpha isoform (calcineurin A alpha)"	ppp3ca	full length	O57438 /// Q801N4 /// Q9DEF7	EC:3.1.3.16	NP_001080813	NM_001087344	---	---	0004721 // phosphoprotein phosphatase activity // inferred from electronic annotation /// 0016787 // hydrolase activity // inferred from electronic annotation	---	---	This probe set was annotated using the Matching Probes based pipeline to a Entrez Gene identifier using 4 transcripts. // false // Matching Probes // A	"AB037146(13),AF019569(13),BC049001(13),NM_001087344(13)"	"AB037146 // Xenopus laevis mRNA for calcineurin catalytic subunit, complete cds. // gb // 13 // --- /// AF019569 // Xenopus laevis calcineurin A mRNA, complete cds. // gb // 13 // --- /// BC049001 // Xenopus laevis protein phosphatase 3 (formerly 2B), catalytic subunit, alpha isoform (calcineurin A alpha), mRNA (cDNA clone MGC:52521 IMAGE:5542383), complete cds. // gb // 13 // --- /// NM_0010873…	---
380507	Xl2.7750.1.S1_a_at	0.545707	11.191	3.56196	0.00247648	0.0187545	-1.68791	Xl.7750.1.S1_a_at	X_laevis_2 Array	Xenopus laevis	10-Aug-10	Consensus sequence	GenBank	Xl2.7750.1	"gb:AB037146.1 /DB_XREF=gi:11907547 /TID=Xl.7750.1 /CNT=40 /FEA=FLmRNA /TIER=FL /STK=2 /LL=380507 /UG_GENE=ppp3ca /UG=Xl.7750 /DEF=Xenopus laevis mRNA for calcineurin catalytic subunit, complete cds. /PROD=calcineurin catalytic subunit /FL=gb:AB037146.1 /REP_ORG=X. laevis"	AB037146.1	Xl.7750	Xl.7750	"protein phosphatase 3 (formerly 2B), catalytic subunit, alpha isoform (calcineurin A alpha)"	ppp3ca	full length	O57438 /// Q801N4 /// Q9DEF7	EC:3.1.3.16	NP_001080813	NM_001087344	---	---	0004721 // phosphoprotein phosphatase activity // inferred from electronic annotation /// 0016787 // hydrolase activity // inferred from electronic annotation	---	---	This probe set was annotated using the Matching Probes based pipeline to a Entrez Gene identifier using 3 transcripts. // false // Matching Probes // A	"AB037146(14),BC049001(14),NM_001087344(14)"	"AB037146 // Xenopus laevis mRNA for calcineurin catalytic subunit, complete cds. // gb // 14 // --- /// BC049001 // Xenopus laevis protein phosphatase 3 (formerly 2B), catalytic subunit, alpha isoform (calcineurin A alpha), mRNA (cDNA clone MGC:52521 IMAGE:5542383), complete cds. // gb // 14 // --- /// NM_001087344 // Xenopus laevis protein phosphatase 3 (formerly 2B), catalytic subunit, alpha i…	---
380508	Xl2.693.7.S1_a_at	0.518963	7.51599	3.8711	0.00127517	0.0124553	-1.04731	Xl.693.7.S1_a_at	X_laevis_2 Array	Xenopus laevis	10-Aug-10	Consensus sequence	GenBank	Xl2.693.7	"gb:AF257334.1 /DB_XREF=gi:11527145 /TID=Xl.693.7 /CNT=1 /FEA=mRNA /TIER=ConsEnd /STK=0 /LL=380508 /UG_GENE=camk2g /UG=Xl.693 /UG_TITLE=Calciumcalmodulin-dependent protein kinase (CaM kinase) II gamma /DEF=Xenopus laevis calciumcalmodulin-dependent protein kinase II variable region of gamma Q isoform mRNA, partial cds. /REP_ORG=X. laevis"	AF257334.1	Xl.693	Xl.693	Calcium/calmodulin-dependent protein kinase (CaM kinase) II gamma	camk2g	full length	Q801N3 /// Q9DDX3 /// Q9DDX4 /// Q9DDX5 /// Q9DDX6 /// Q9DDX7 /// Q9DDX8 /// Q9DDX9 /// Q9DDY0 /// Q9DDY1 /// Q9DDY2 /// Q9DDY3 /// Q9DDY4 /// Q9DDY5 /// Q9DDY6 /// Q9DDY7 /// Q9DDY8 /// Q9DFZ5 /// Q9DFZ6 /// Q9DFZ7 /// Q9DFZ8 /// Q9DFZ9 /// Q9DG00 /// Q9DG01	EC:2.7.11.17	NP_001080814	NM_001087345	0006468 // protein amino acid phosphorylation // inferred from electronic annotation	0005954 // calcium- and calmodulin-dependent protein kinase complex // traceable author statement	0000166 // nucleotide binding // inferred from electronic annotation /// 0004672 // protein kinase activity // inferred from electronic annotation /// 0004674 // protein serine/threonine kinase activity // inferred from electronic annotation /// 0004683 // calmodulin-dependent protein kinase activity // inferred from electronic annotation /// 0005516 // calmodulin binding // inferred from electro…	"IPR001245 // Tyrosine protein kinase // 7.7E-11 /// IPR013543 // Calcium/calmodulin dependent protein kinase II, association-domain // 1.0E-9 /// IPR013543 // Calcium/calmodulin dependent protein kinase II, association-domain // 1.0E-9"	---	This probe set was annotated using the Matching Probes based pipeline to a UniGene identifier using 3 transcripts. // false // Matching Probes // A	"AF233632(14),AF257334(14),AF257344(14)"	"AF233632 // Xenopus laevis calcium/calmodulin-dependent protein kinase II gamma L subunit mRNA, complete cds. // gb // 14 // --- /// AF233633 // Xenopus laevis calcium/calmodulin-dependent protein kinase II gamma M subunit mRNA, complete cds. // gb // 14 // --- /// AF257334 // Xenopus laevis calcium/calmodulin-dependent protein kinase II variable region of gamma Q isoform mRNA, partial cds. // g…	---
380508	Xl2.693.19.S1_x_at	0.56482	10.0948	3.59218	0.00232089	0.0180027	-1.62545	Xl.693.19.S1_x_at	X_laevis_2 Array	Xenopus laevis	10-Aug-10	Consensus sequence	GenBank	Xl2.693.19	"gb:AF257339.1 /DB_XREF=gi:11527155 /TID=Xl.693.19 /CNT=1 /FEA=mRNA /TIER=ConsEnd /STK=0 /LL=380508 /UG_GENE=camk2g /UG=Xl.693 /UG_TITLE=Calciumcalmodulin-dependent protein kinase (CaM kinase) II gamma /DEF=Xenopus laevis calciumcalmodulin-dependent protein kinase II variable region of gamma V isoform mRNA, partial cds. /REP_ORG=X. laevis"	AF257339.1	Xl.693	Xl.693	calcium/calmodulin-dependent protein kinase (CaM kinase) II gamma	camk2g	full length	Q801N3 /// Q9DDX3 /// Q9DDX4 /// Q9DDX5 /// Q9DDX6 /// Q9DDX7 /// Q9DDX8 /// Q9DDX9 /// Q9DDY0 /// Q9DDY1 /// Q9DDY2 /// Q9DDY3 /// Q9DDY4 /// Q9DDY5 /// Q9DDY6 /// Q9DDY7 /// Q9DDY8 /// Q9DFZ5 /// Q9DFZ6 /// Q9DFZ7 /// Q9DFZ8 /// Q9DFZ9 /// Q9DG00 /// Q9DG01	EC:2.7.11.17	NP_001080814	NM_001087345	0006468 // protein amino acid phosphorylation // inferred from electronic annotation	0005954 // calcium- and calmodulin-dependent protein kinase complex // traceable author statement	0000166 // nucleotide binding // inferred from electronic annotation /// 0004672 // protein kinase activity // inferred from electronic annotation /// 0004674 // protein serine/threonine kinase activity // inferred from electronic annotation /// 0004683 // calmodulin-dependent protein kinase activity // inferred from electronic annotation /// 0005516 // calmodulin binding // inferred from electro…	"IPR001245 // Tyrosine protein kinase // 5.7E-10 /// IPR001245 // Tyrosine protein kinase // 7.7E-11 /// IPR013543 // Calcium/calmodulin dependent protein kinase II, association-domain // 1.0E-9 /// IPR013543 // Calcium/calmodulin dependent protein kinase II, association-domain // 1.0E-9 /// IPR013543 // Calcium/calmodulin dependent protein kinase II, association-domain // 1.0E-9"	---	This probe set was annotated using the Matching Probes based pipeline to a Entrez Gene identifier using 4 transcripts. // false // Matching Probes // A	"AF233630(14),AF233631(12),BC049002(10),NM_001087345(12)"	"AF233630 // Xenopus laevis calcium/calmodulin-dependent protein kinase II gamma J subunit mRNA, complete cds. // gb // 14 // --- /// AF233631 // Xenopus laevis calcium/calmodulin-dependent protein kinase II gamma K subunit mRNA, complete cds. // gb // 12 // --- /// AF233632 // Xenopus laevis calcium/calmodulin-dependent protein kinase II gamma L subunit mRNA, complete cds. // gb // 13 // --- ///…	---
380508	Xl2.693.6.S1_x_at	0.782629	9.22037	4.81662	0.000171926	0.00354058	0.901347	Xl.693.6.S1_x_at	X_laevis_2 Array	Xenopus laevis	10-Aug-10	Consensus sequence	GenBank	Xl2.693.6	"gb:AF233636.1 /DB_XREF=gi:10443745 /TID=Xl.693.6 /CNT=2 /FEA=mRNA /TIER=ConsEnd /STK=0 /LL=380508 /UG_GENE=camk2g /UG=Xl.693 /UG_TITLE=Calciumcalmodulin-dependent protein kinase (CaM kinase) II gamma /DEF=Xenopus laevis calciumcalmodulin-dependent protein kinase II gamma C variable region mRNA, partial cds. /REP_ORG=X. laevis"	AF233636.1	Xl.693	Xl.693	calcium/calmodulin-dependent protein kinase (CaM kinase) II gamma	camk2g	full length	Q801N3 /// Q9DDX3 /// Q9DDX4 /// Q9DDX5 /// Q9DDX6 /// Q9DDX7 /// Q9DDX8 /// Q9DDX9 /// Q9DDY0 /// Q9DDY1 /// Q9DDY2 /// Q9DDY3 /// Q9DDY4 /// Q9DDY5 /// Q9DDY6 /// Q9DDY7 /// Q9DDY8 /// Q9DFZ5 /// Q9DFZ6 /// Q9DFZ7 /// Q9DFZ9 /// Q9DG00 /// Q9DG01	EC:2.7.11.17	NP_001080814	NM_001087345	0006468 // protein amino acid phosphorylation // inferred from electronic annotation	0005954 // calcium- and calmodulin-dependent protein kinase complex // traceable author statement	0000166 // nucleotide binding // inferred from electronic annotation /// 0004672 // protein kinase activity // inferred from electronic annotation /// 0004674 // protein serine/threonine kinase activity // inferred from electronic annotation /// 0004683 // calmodulin-dependent protein kinase activity // inferred from electronic annotation /// 0005516 // calmodulin binding // inferred from electro…	IPR001245 // Tyrosine protein kinase // 5.7E-10	---	This probe set was annotated using the Matching Probes based pipeline to a Entrez Gene identifier using 4 transcripts. // false // Matching Probes // A	"AF233630(14),AF233631(12),BC049002(13),NM_001087345(12)"	"AF233630 // Xenopus laevis calcium/calmodulin-dependent protein kinase II gamma J subunit mRNA, complete cds. // gb // 14 // --- /// AF233631 // Xenopus laevis calcium/calmodulin-dependent protein kinase II gamma K subunit mRNA, complete cds. // gb // 12 // --- /// BC049002 // Xenopus laevis calcium/calmodulin-dependent protein kinase (CaM kinase) II gamma, mRNA (cDNA clone MGC:52524 IMAGE:55423…	AF233632 // gb // 7 // Cross Hyb Matching Probes /// AF233633 // gb // 7 // Cross Hyb Matching Probes /// AF257334 // gb // 5 // Cross Hyb Matching Probes /// AF257336 // gb // 6 // Cross Hyb Matching Probes /// AF257344 // gb // 6 // Cross Hyb Matching Probes
380508	Xl2.693.12.S1_x_at	0.398062	8.1286	2.90084	0.0101306	0.0458712	-3.03064	Xl.693.12.S1_x_at	X_laevis_2 Array	Xenopus laevis	10-Aug-10	Consensus sequence	GenBank	Xl2.693.12	"gb:AF257345.1 /DB_XREF=gi:11527167 /TID=Xl.693.12 /CNT=1 /FEA=mRNA /TIER=ConsEnd /STK=0 /LL=380508 /UG_GENE=camk2g /UG=Xl.693 /UG_TITLE=Calciumcalmodulin-dependent protein kinase (CaM kinase) II gamma /DEF=Xenopus laevis calciumcalmodulin-dependent protein kinase II variable region of gamma AB isoform mRNA, partial cds. /REP_ORG=X. laevis"	AF257345.1	Xl.693	Xl.693	Calcium/calmodulin-dependent protein kinase (CaM kinase) II gamma	camk2g	full length	Q801N3 /// Q9DDX3 /// Q9DDX4 /// Q9DDX5 /// Q9DDX6 /// Q9DDX7 /// Q9DDX8 /// Q9DDX9 /// Q9DDY0 /// Q9DDY1 /// Q9DDY2 /// Q9DDY3 /// Q9DDY4 /// Q9DDY5 /// Q9DDY6 /// Q9DDY7 /// Q9DDY8 /// Q9DFZ5 /// Q9DFZ6 /// Q9DFZ7 /// Q9DFZ8 /// Q9DFZ9 /// Q9DG00 /// Q9DG01	EC:2.7.11.17	NP_001080814	NM_001087345	0006468 // protein amino acid phosphorylation // inferred from electronic annotation	0005954 // calcium- and calmodulin-dependent protein kinase complex // traceable author statement	0000166 // nucleotide binding // inferred from electronic annotation /// 0004672 // protein kinase activity // inferred from electronic annotation /// 0004674 // protein serine/threonine kinase activity // inferred from electronic annotation /// 0004683 // calmodulin-dependent protein kinase activity // inferred from electronic annotation /// 0005516 // calmodulin binding // inferred from electro…	"IPR001245 // Tyrosine protein kinase // 7.7E-11 /// IPR013543 // Calcium/calmodulin dependent protein kinase II, association-domain // 1.0E-9"	---	This probe set was annotated using the Matching Probes based pipeline to a UniGene identifier using 2 transcripts. // false // Matching Probes // A	"AF233632(13),AF257344(10)"	"AF233632 // Xenopus laevis calcium/calmodulin-dependent protein kinase II gamma L subunit mRNA, complete cds. // gb // 13 // --- /// AF233633 // Xenopus laevis calcium/calmodulin-dependent protein kinase II gamma M subunit mRNA, complete cds. // gb // 13 // --- /// AF257344 // Xenopus laevis calcium/calmodulin-dependent protein kinase II variable region of gamma AA isoform mRNA, partial cds. // …	BC049002 // gb // 4 // Cross Hyb Matching Probes /// AF233630 // gb // 5 // Cross Hyb Matching Probes /// AF233631 // gb // 3 // Cross Hyb Matching Probes /// AF257334 // gb // 8 // Cross Hyb Matching Probes /// AF257336 // gb // 4 // Cross Hyb Matching Probes /// NM_001087345 // refseq // 3 // Cross Hyb Matching Probes
380508	Xl2.693.21.S1_x_at	0.609575	10.0565	3.96634	0.00103965	0.011101	-0.849574	Xl.693.21.S1_x_at	X_laevis_2 Array	Xenopus laevis	10-Aug-10	Consensus sequence	GenBank	Xl2.693.21	"gb:AF257341.1 /DB_XREF=gi:11527159 /TID=Xl.693.21 /CNT=1 /FEA=mRNA /TIER=ConsEnd /STK=0 /LL=380508 /UG_GENE=camk2g /UG=Xl.693 /UG_TITLE=Calciumcalmodulin-dependent protein kinase (CaM kinase) II gamma /DEF=Xenopus laevis calciumcalmodulin-dependent protein kinase II variable region of gamma X isoform mRNA, partial cds. /REP_ORG=X. laevis"	AF257341.1	Xl.693	Xl.693	calcium/calmodulin-dependent protein kinase (CaM kinase) II gamma	camk2g	full length	Q801N3 /// Q9DDX3 /// Q9DDX4 /// Q9DDX5 /// Q9DDX6 /// Q9DDX7 /// Q9DDX8 /// Q9DDX9 /// Q9DDY0 /// Q9DDY1 /// Q9DDY2 /// Q9DDY3 /// Q9DDY4 /// Q9DDY5 /// Q9DDY6 /// Q9DDY7 /// Q9DDY8 /// Q9DFZ5 /// Q9DFZ6 /// Q9DFZ7 /// Q9DFZ8 /// Q9DFZ9 /// Q9DG00 /// Q9DG01	EC:2.7.11.17	NP_001080814	NM_001087345	0006468 // protein amino acid phosphorylation // inferred from electronic annotation	0005954 // calcium- and calmodulin-dependent protein kinase complex // traceable author statement	0000166 // nucleotide binding // inferred from electronic annotation /// 0004672 // protein kinase activity // inferred from electronic annotation /// 0004674 // protein serine/threonine kinase activity // inferred from electronic annotation /// 0004683 // calmodulin-dependent protein kinase activity // inferred from electronic annotation /// 0005516 // calmodulin binding // inferred from electro…	"IPR001245 // Tyrosine protein kinase // 5.7E-10 /// IPR001245 // Tyrosine protein kinase // 7.7E-11 /// IPR013543 // Calcium/calmodulin dependent protein kinase II, association-domain // 1.0E-9 /// IPR013543 // Calcium/calmodulin dependent protein kinase II, association-domain // 1.0E-9"	---	This probe set was annotated using the Matching Probes based pipeline to a Entrez Gene identifier using 3 transcripts. // false // Matching Probes // A	"AF233630(14),AF233631(12),NM_001087345(12)"	"AF233630 // Xenopus laevis calcium/calmodulin-dependent protein kinase II gamma J subunit mRNA, complete cds. // gb // 14 // --- /// AF233631 // Xenopus laevis calcium/calmodulin-dependent protein kinase II gamma K subunit mRNA, complete cds. // gb // 12 // --- /// AF233632 // Xenopus laevis calcium/calmodulin-dependent protein kinase II gamma L subunit mRNA, complete cds. // gb // 12 // --- ///…	BC049002 // gb // 8 // Cross Hyb Matching Probes /// AF257344 // gb // 8 // Cross Hyb Matching Probes
380508	Xl2.693.14.S1_x_at	0.459548	7.61269	3.23945	0.00494159	0.0292487	-2.34992	Xl.693.14.S1_x_at	X_laevis_2 Array	Xenopus laevis	10-Aug-10	Consensus sequence	GenBank	Xl2.693.14	"gb:AF257343.1 /DB_XREF=gi:11527163 /TID=Xl.693.14 /CNT=1 /FEA=mRNA /TIER=ConsEnd /STK=0 /LL=380508 /UG_GENE=camk2g /UG=Xl.693 /UG_TITLE=Calciumcalmodulin-dependent protein kinase (CaM kinase) II gamma /DEF=Xenopus laevis calciumcalmodulin-dependent protein kinase II variable region of gamma Z isoform mRNA, partial cds. /REP_ORG=X. laevis"	AF257343.1	Xl.693	Xl.693	Calcium/calmodulin-dependent protein kinase (CaM kinase) II gamma	camk2g	full length	Q801N3 /// Q9DDX3 /// Q9DDX4 /// Q9DDX5 /// Q9DDX6 /// Q9DDX7 /// Q9DDX8 /// Q9DDX9 /// Q9DDY0 /// Q9DDY1 /// Q9DDY2 /// Q9DDY3 /// Q9DDY4 /// Q9DDY5 /// Q9DDY6 /// Q9DDY7 /// Q9DDY8 /// Q9DFZ5 /// Q9DFZ6 /// Q9DFZ7 /// Q9DFZ8 /// Q9DFZ9 /// Q9DG00 /// Q9DG01	EC:2.7.11.17	NP_001080814	NM_001087345	0006468 // protein amino acid phosphorylation // inferred from electronic annotation	0005954 // calcium- and calmodulin-dependent protein kinase complex // traceable author statement	0000166 // nucleotide binding // inferred from electronic annotation /// 0004672 // protein kinase activity // inferred from electronic annotation /// 0004674 // protein serine/threonine kinase activity // inferred from electronic annotation /// 0004683 // calmodulin-dependent protein kinase activity // inferred from electronic annotation /// 0005516 // calmodulin binding // inferred from electro…	"IPR001245 // Tyrosine protein kinase // 7.7E-11 /// IPR013543 // Calcium/calmodulin dependent protein kinase II, association-domain // 1.0E-9 /// IPR013543 // Calcium/calmodulin dependent protein kinase II, association-domain // 1.0E-9"	---	This probe set was annotated using the Matching Probes based pipeline to a UniGene identifier using 2 transcripts. // false // Matching Probes // A	"AF257334(13),AF257344(14)"	"AF233633 // Xenopus laevis calcium/calmodulin-dependent protein kinase II gamma M subunit mRNA, complete cds. // gb // 9 // --- /// AF257334 // Xenopus laevis calcium/calmodulin-dependent protein kinase II variable region of gamma Q isoform mRNA, partial cds. // gb // 13 // --- /// AF257344 // Xenopus laevis calcium/calmodulin-dependent protein kinase II variable region of gamma AA isoform mRNA,…	BC049002 // gb // 5 // Cross Hyb Matching Probes /// AF233630 // gb // 4 // Cross Hyb Matching Probes /// AF233631 // gb // 4 // Cross Hyb Matching Probes /// AF233632 // gb // 8 // Cross Hyb Matching Probes /// AF257336 // gb // 4 // Cross Hyb Matching Probes /// NM_001087345 // refseq // 4 // Cross Hyb Matching Probes
380508	Xl2.693.20.S1_x_at	0.67416	9.28661	4.24944	0.0005679	0.00746901	-0.262567	Xl.693.20.S1_x_at	X_laevis_2 Array	Xenopus laevis	10-Aug-10	Consensus sequence	GenBank	Xl2.693.20	"gb:AF233635.1 /DB_XREF=gi:10443743 /TID=Xl.693.20 /CNT=1 /FEA=mRNA /TIER=ConsEnd /STK=0 /LL=380508 /UG_GENE=camk2g /UG=Xl.693 /UG_TITLE=Calciumcalmodulin-dependent protein kinase (CaM kinase) II gamma /DEF=Xenopus laevis calciumcalmodulin-dependent protein kinase II gamma B variable region mRNA, partial cds. /REP_ORG=X. laevis"	AF233635.1	Xl.693	Xl.693	calcium/calmodulin-dependent protein kinase (CaM kinase) II gamma	camk2g	full length	Q801N3 /// Q9DDX3 /// Q9DDX4 /// Q9DDX5 /// Q9DDX6 /// Q9DDX7 /// Q9DDX8 /// Q9DDX9 /// Q9DDY0 /// Q9DDY1 /// Q9DDY2 /// Q9DDY3 /// Q9DDY4 /// Q9DDY5 /// Q9DDY6 /// Q9DDY7 /// Q9DDY8 /// Q9DFZ5 /// Q9DFZ6 /// Q9DFZ7 /// Q9DFZ8 /// Q9DFZ9 /// Q9DG00 /// Q9DG01	EC:2.7.11.17	NP_001080814	NM_001087345	0006468 // protein amino acid phosphorylation // inferred from electronic annotation	0005954 // calcium- and calmodulin-dependent protein kinase complex // traceable author statement	0000166 // nucleotide binding // inferred from electronic annotation /// 0004672 // protein kinase activity // inferred from electronic annotation /// 0004674 // protein serine/threonine kinase activity // inferred from electronic annotation /// 0004683 // calmodulin-dependent protein kinase activity // inferred from electronic annotation /// 0005516 // calmodulin binding // inferred from electro…	"IPR001245 // Tyrosine protein kinase // 5.7E-10 /// IPR001245 // Tyrosine protein kinase // 7.7E-11 /// IPR013543 // Calcium/calmodulin dependent protein kinase II, association-domain // 1.0E-9 /// IPR013543 // Calcium/calmodulin dependent protein kinase II, association-domain // 1.0E-9 /// IPR013543 // Calcium/calmodulin dependent protein kinase II, association-domain // 1.0E-9"	---	This probe set was annotated using the Matching Probes based pipeline to a Entrez Gene identifier using 4 transcripts. // false // Matching Probes // A	"AF233630(10),AF233631(13),BC049002(14),NM_001087345(13)"	"AF233630 // Xenopus laevis calcium/calmodulin-dependent protein kinase II gamma J subunit mRNA, complete cds. // gb // 10 // --- /// AF233631 // Xenopus laevis calcium/calmodulin-dependent protein kinase II gamma K subunit mRNA, complete cds. // gb // 13 // --- /// AF233633 // Xenopus laevis calcium/calmodulin-dependent protein kinase II gamma M subunit mRNA, complete cds. // gb // 11 // --- ///…	AF233632 // gb // 8 // Cross Hyb Matching Probes
380508	Xl2.693.6.S1_a_at	0.592709	9.24885	3.63049	0.0021376	0.0171061	-1.54622	Xl.693.6.S1_a_at	X_laevis_2 Array	Xenopus laevis	10-Aug-10	Consensus sequence	GenBank	Xl2.693.6	"gb:AF233636.1 /DB_XREF=gi:10443745 /TID=Xl.693.6 /CNT=2 /FEA=mRNA /TIER=ConsEnd /STK=0 /LL=380508 /UG_GENE=camk2g /UG=Xl.693 /UG_TITLE=Calciumcalmodulin-dependent protein kinase (CaM kinase) II gamma /DEF=Xenopus laevis calciumcalmodulin-dependent protein kinase II gamma C variable region mRNA, partial cds. /REP_ORG=X. laevis"	AF233636.1	Xl.693	Xl.693	calcium/calmodulin-dependent protein kinase (CaM kinase) II gamma	camk2g	full length	Q801N3 /// Q9DDX3 /// Q9DDX4 /// Q9DDX5 /// Q9DDX6 /// Q9DDX7 /// Q9DDX8 /// Q9DDX9 /// Q9DDY0 /// Q9DDY1 /// Q9DDY2 /// Q9DDY3 /// Q9DDY4 /// Q9DDY5 /// Q9DDY6 /// Q9DDY7 /// Q9DDY8 /// Q9DFZ5 /// Q9DFZ6 /// Q9DFZ7 /// Q9DFZ8 /// Q9DFZ9 /// Q9DG00 /// Q9DG01	EC:2.7.11.17	NP_001080814	NM_001087345	0006468 // protein amino acid phosphorylation // inferred from electronic annotation	0005954 // calcium- and calmodulin-dependent protein kinase complex // traceable author statement	0000166 // nucleotide binding // inferred from electronic annotation /// 0004672 // protein kinase activity // inferred from electronic annotation /// 0004674 // protein serine/threonine kinase activity // inferred from electronic annotation /// 0004683 // calmodulin-dependent protein kinase activity // inferred from electronic annotation /// 0005516 // calmodulin binding // inferred from electro…	"IPR001245 // Tyrosine protein kinase // 5.7E-10 /// IPR001245 // Tyrosine protein kinase // 7.7E-11 /// IPR013543 // Calcium/calmodulin dependent protein kinase II, association-domain // 1.0E-9 /// IPR013543 // Calcium/calmodulin dependent protein kinase II, association-domain // 1.0E-9 /// IPR013543 // Calcium/calmodulin dependent protein kinase II, association-domain // 1.0E-9"	---	This probe set was annotated using the Matching Probes based pipeline to a Entrez Gene identifier using 4 transcripts. // false // Matching Probes // A	"AF233630(14),AF233631(14),BC049002(14),NM_001087345(14)"	"AF233630 // Xenopus laevis calcium/calmodulin-dependent protein kinase II gamma J subunit mRNA, complete cds. // gb // 14 // --- /// AF233631 // Xenopus laevis calcium/calmodulin-dependent protein kinase II gamma K subunit mRNA, complete cds. // gb // 14 // --- /// AF233632 // Xenopus laevis calcium/calmodulin-dependent protein kinase II gamma L subunit mRNA, complete cds. // gb // 14 // --- ///…	---
380538	Xl2.20950.2.S2_at	1.03202	10.4456	6.00313	1.5781e-05	0.000863022	3.2294	Xl.20950.2.S2_at	X_laevis_2 Array	Xenopus laevis	10-Aug-10	Consensus sequence	GenBank	Xl2.20950.2	gb:BP689160 /DB_XREF=gi:46037115 /DB_XREF=BP689160 /CLONE=XL423j09ex /TID=Xl.20950.2 /CNT=95 /FEA=FLmRNA /TIER=ConsEnd /STK=0 /LL=380538 /UG_GENE=skp1a /UG=Xl.20950 /UG_TITLE=S-phase kinase-associated protein 1A (p19A) /FL=gb:AF176352.1 gb:AF169342.1 /REP_ORG=X. laevis	BP689160	Xl.20950	Xl.57174	S-phase kinase-associated protein 1	skp1	full length	Q71U00	---	NP_001080844	NM_001087375	0006511 // ubiquitin-dependent protein catabolic process // inferred from electronic annotation	---	0005515 // protein binding // inferred from electronic annotation /// 0005515 // protein binding // inferred from physical interaction	---	---	This probe set was annotated using the Accession mapped clusters based pipeline to a Entrez Gene identifier using 2 transcripts. // false // Accession mapped clusters // E	"AF169342,AF176352"	"AF169342 // /DEF=Xenopus laevis Skp1 mRNA, complete cds. /PROD=Skp1 // gb // --- // --- /// AF176352 // /DEF=Xenopus laevis SCF complex protein (Skp1) mRNA, complete cds. /GEN=Skp1 /PROD=SCF complex protein // gb // --- // ---"	NM_001087375 // refseq // 8 // Cross Hyb Matching Probes
387604	Xl2.1040.1.S1_at	0.418486	6.15091	3.05867	0.0072595	0.0374105	-2.71571	Xl.1040.1.S1_at	X_laevis_2 Array	Xenopus laevis	10-Aug-10	Consensus sequence	GenBank	Xl2.1040.1	"gb:AB046534.1 /DB_XREF=gi:11691981 /GEN=Xfz10A /TID=Xl.1040.1 /CNT=5 /FEA=FLmRNA /TIER=FL /STK=1 /LL=387604 /UG=Xl.1040 /DEF=Xenopus laevis Xfz10A mRNA for frizzled-10A, complete cds. /PROD=frizzled-10A /FL=gb:AB046534.1 /REP_ORG=X. laevis"	AB046534.1	Xl.1040	Xl.57146	frizzled homolog 10	fzd10-a	full length	B7ZQP6 /// Q9DEB5	---	NP_001080925	NM_001087456	0007165 // signal transduction // inferred from electronic annotation /// 0007166 // cell surface receptor linked signaling pathway // inferred from electronic annotation /// 0007186 // G-protein coupled receptor protein signaling pathway // inferred from electronic annotation /// 0007275 // multicellular organismal development // inferred from electronic annotation /// 0016055 // Wnt receptor si…	0016020 // membrane // inferred from electronic annotation /// 0016021 // integral to membrane // inferred from electronic annotation	0004871 // signal transducer activity // inferred from electronic annotation /// 0004872 // receptor activity // inferred from electronic annotation /// 0004888 // transmembrane receptor activity // inferred from electronic annotation /// 0004926 // non-G-protein coupled 7TM receptor activity // inferred from electronic annotation /// 0004930 // G-protein coupled receptor activity // inferred fro…	---	"BAB19017.1 // span:10-32,231-253,268-287,319-341,404-426,447-469,508-530 // numtm:7 /// AAI69883.1 // span:10-32,231-253,268-287,319-341,404-426,447-469,508-530 // numtm:7 /// AAI69887.1 // span:10-32,231-253,268-287,319-341,404-426,447-469,508-530 // numtm:7 /// NP_001080925.1 // span:10-32,231-253,268-287,319-341,404-426,447-469,508-530 // numtm:7"	This probe set was annotated using the Matching Probes based pipeline to a Entrez Gene identifier using 4 transcripts. // false // Matching Probes // A	"AB046534(14),BC169883(9),BC169887(9),NM_001087456(14)"	"AB046534 // Xenopus laevis Xfz10A mRNA for frizzled-10A, complete cds. // gb // 14 // --- /// BC169883 // Xenopus laevis frizzled 10A, mRNA (cDNA clone MGC:196610 IMAGE:9041517), complete cds. // gb // 9 // --- /// BC169887 // Xenopus laevis frizzled 10A, mRNA (cDNA clone MGC:196614 IMAGE:9041521), complete cds. // gb // 9 // --- /// NM_001087456 // Xenopus laevis frizzled homolog 10 (fzd10-a), …	---
387605	Xl2.559.1.S1_at	0.465875	5.6295	3.31871	0.00417169	0.0264289	-2.18816	Xl.559.1.S1_at	X_laevis_2 Array	Xenopus laevis	10-Aug-10	Consensus sequence	GenBank	Xl2.559.1	"gb:AB046535.1 /DB_XREF=gi:11691983 /GEN=Xfz10B /TID=Xl.559.1 /CNT=15 /FEA=FLmRNA /TIER=FL /STK=1 /LL=387605 /UG=Xl.559 /DEF=Xenopus laevis Xfz10B mRNA for frizzled-10B, complete cds. /PROD=frizzled-10B /FL=gb:AB046535.1 gb:BC072128.1 gb:AF159107.1 /REP_ORG=X. laevis"	AB046535.1	Xl.559	Xl.559	frizzled homolog 10	fzd10-b	full length	Q6INZ3 /// Q9W742	---	NP_001080926	NM_001087457	0007165 // signal transduction // inferred from electronic annotation /// 0007166 // cell surface receptor linked signaling pathway // inferred from electronic annotation /// 0007186 // G-protein coupled receptor protein signaling pathway // inferred from electronic annotation /// 0007275 // multicellular organismal development // inferred from electronic annotation /// 0016055 // Wnt receptor si…	0016020 // membrane // inferred from electronic annotation /// 0016021 // integral to membrane // inferred from electronic annotation	0004871 // signal transducer activity // inferred from electronic annotation /// 0004872 // receptor activity // inferred from electronic annotation /// 0004888 // transmembrane receptor activity // inferred from electronic annotation /// 0004926 // non-G-protein coupled 7TM receptor activity // inferred from electronic annotation /// 0004930 // G-protein coupled receptor activity // inferred fro…	---	"AAH72128.1 // span:227-249,261-283,313-335,348-370,398-420,441-463,502-524 // numtm:7 /// BAB19018.1 // span:227-249,261-283,313-335,348-370,398-420,441-463,502-524 // numtm:7 /// AAD44332.1 // span:227-249,261-283,313-335,348-370,398-420,441-463,502-524 // numtm:7 /// NP_001080926.1 // span:227-249,261-283,313-335,348-370,398-420,441-463,502-524 // numtm:7"	This probe set was annotated using the Matching Probes based pipeline to a Entrez Gene identifier using 4 transcripts. // false // Matching Probes // A	"AB046535(14),AF159107(14),BC072128(11),NM_001087457(14)"	"AB046535 // Xenopus laevis Xfz10B mRNA for frizzled-10B, complete cds. // gb // 14 // --- /// AF159107 // Xenopus laevis frizzled 9 mRNA, complete cds. // gb // 14 // --- /// BC072128 // Xenopus laevis frizzled 10B, mRNA (cDNA clone MGC:79903 IMAGE:4406248), complete cds. // gb // 11 // --- /// NM_001087457 // Xenopus laevis frizzled homolog 10 (fzd10-b), mRNA. // refseq // 14 // ---"	---
394281
394362	Xl2.12012.2.A1_at	-0.598961	8.15358	-3.43599	0.00324506	0.0223693	-1.94759	Xl.12012.2.A1_at	X_laevis_2 Array	Xenopus laevis	10-Aug-10	Consensus sequence	GenBank	Xl2.12012.2	"gb:BM191810 /DB_XREF=gi:17527773 /DB_XREF=dag36f10.x3 /CLONE=IMAGE:4783627 /TID=Xl.12012.2 /CNT=2 /FEA=EST /TIER=ConsEnd /STK=2 /UG=Xl.12012 /UG_TITLE=Transcribed locus, weakly similar to NP_003930.1 beta-transducin repeat containing protein isoform 2 (Homo sapiens) /REP_ORG=X. laevis"	BM191810	Xl.12012	Xl.968	Beta-transducin repeat containing	btrc-a	full length	Q91854	---	NP_001081064	NM_001087595	0016055 // Wnt receptor signaling pathway // inferred from electronic annotation	---	---	---	---	This probe set was annotated using the Accession mapped clusters based pipeline to a UniGene identifier using 2 transcripts. // false // Accession mapped clusters // E	"BE490993,BM191810"	BE490993 // /DB_XREF=db41b03.x1 /CLONE=IMAGE:3301037 // gb // --- // --- /// BM191810 // /DB_XREF=dag36f10.x3 /CLONE=IMAGE:4783627 // gb // --- // ---	---
394362	Xl2.968.1.S2_at	1.45974	7.39707	7.28899	1.4613e-06	0.000273533	5.53103	Xl.968.1.S2_at	X_laevis_2 Array	Xenopus laevis	10-Aug-10	Consensus sequence	GenBank	Xl2.968.1	"gb:BC079732.1 /DB_XREF=gi:50924921 /GEN=btrc-A-prov /TID=Xl.968.1 /CNT=22 /FEA=FLmRNA /TIER=FL /STK=1 /LL=394362 /UG=Xl.968 /DEF=Xenopus laevis beta-transducin repeat containing, mRNA (cDNA clone MGC:83554 IMAGE:5078981), complete cds. /PROD=btrc-A-prov protein /FL=gb:M98268.1 gb:BC079732.1 /REP_ORG=X. laevis"	BC079732.1	Xl.968	Xl.968	beta-transducin repeat containing	btrc	full length	Q91854	---	NP_001081064	NM_001087595	0016055 // Wnt receptor signaling pathway // inferred from electronic annotation	---	---	---	---	This probe set was annotated using the Matching Probes based pipeline to a Entrez Gene identifier using 2 transcripts. // false // Matching Probes // A	"BC079732(14),NM_001087595(14)"	"BC079732 // Xenopus laevis beta-transducin repeat containing, mRNA (cDNA clone MGC:83554 IMAGE:5078981), complete cds. // gb // 14 // --- /// NM_001087595 // Xenopus laevis beta-transducin repeat containing (btrc), mRNA. // refseq // 14 // ---"	---
394362	Xl2.968.1.S1_at	0.468787	10.6953	3.33451	0.00403301	0.0258217	-2.15583	Xl.968.1.S1_at	X_laevis_2 Array	Xenopus laevis	10-Aug-10	Consensus sequence	GenBank	Xl2.968.1	"gb:M98268.1 /DB_XREF=gi:295542 /GEN=beta-TrCP /TID=Xl.968.1 /CNT=22 /FEA=FLmRNA /TIER=FL /STK=4 /LL=394362 /UG=Xl.968 /UG_TITLE=Beta-transducin repeat containing /DEF=African clawed frog beta-TrCP mRNA, complete cds. /FL=gb:M98268.1 gb:BC079732.1 /REP_ORG=X. laevis"	M98268.1	Xl.968	Xl.968	beta-transducin repeat containing	btrc	full length	Q91854	---	NP_001081064	NM_001087595	0016055 // Wnt receptor signaling pathway // inferred from electronic annotation	---	---	---	---	This probe set was annotated using the Matching Probes based pipeline to a Entrez Gene identifier using 3 transcripts. // false // Matching Probes // A	"BC079732(14),M98268(13),NM_001087595(14)"	"BC079732 // Xenopus laevis beta-transducin repeat containing, mRNA (cDNA clone MGC:83554 IMAGE:5078981), complete cds. // gb // 14 // --- /// M98268 // African clawed frog beta-TrCP mRNA, complete cds. // gb // 13 // --- /// NM_001087595 // Xenopus laevis beta-transducin repeat containing (btrc), mRNA. // refseq // 14 // ---"	U63921 // gb // 2 // Cross Hyb Matching Probes
397692	Xl2.39175.2.A1_a_at	0.721725	10.7255	4.15695	0.00069163	0.00849859	-0.454111	Xl.39175.2.A1_a_at	X_laevis_2 Array	Xenopus laevis	10-Aug-10	Consensus sequence	GenBank	Xl2.39175.2	"gb:L20816.1 /DB_XREF=gi:405589 /GEN=PLC1 /TID=Xl.39175.2 /CNT=11 /FEA=FLmRNA /TIER=FL /STK=1 /LL=397692 /UG=Xl.39175 /DEF=Frog phospholipase C beta type (PLC1) mRNA, complete cds. /PROD=phospholipase C beta type /FL=gb:L20816.1 /REP_ORG=X. laevis"	L20816.1	Xl.39175	Xl.55410	"phospholipase C, beta 3 (phosphatidylinositol-specific)"	plcb3	full length	P81168 /// Q6PAF7 /// Q92137	---	NP_001081169	NM_001087700	0006508 // proteolysis // inferred from electronic annotation /// 0006629 // lipid metabolic process // inferred from electronic annotation /// 0007165 // signal transduction // inferred from electronic annotation	---	0004197 // cysteine-type endopeptidase activity // inferred from electronic annotation /// 0004435 // phosphoinositide phospholipase C activity // inferred from electronic annotation /// 0004629 // phospholipase C activity // inferred from electronic annotation /// 0004871 // signal transducer activity // inferred from electronic annotation /// 0005509 // calcium ion binding // inferred from elec…	---	---	This probe set was annotated using the Matching Probes based pipeline to a Entrez Gene identifier using 2 transcripts. // false // Matching Probes // A	"L20816(10),NM_001087700(10)"	"BC060335 // Xenopus laevis cDNA clone MGC:68554 IMAGE:4031347, complete cds. // gb // 10 // --- /// L20816 // Frog phospholipase C beta type (PLC1) mRNA, complete cds. // gb // 10 // --- /// NM_001087700 // Xenopus laevis phospholipase C, beta 3 (phosphatidylinositol-specific) (plcb3), mRNA. // refseq // 10 // ---"	---
399114	Xl2.2870.1.S1_at	0.412719	10.3177	2.99218	0.00835654	0.0408511	-2.84895	Xl.2870.1.S1_at	X_laevis_2 Array	Xenopus laevis	10-Aug-10	Consensus sequence	GenBank	Xl2.2870.1	"gb:BC082479.1 /DB_XREF=gi:51950188 /GEN=ICAT /TID=Xl.2870.1 /CNT=11 /FEA=FLmRNA /TIER=FL /STK=1 /LL=399114 /UG=Xl.2870 /DEF=Xenopus laevis beta-catenin-interacting protein, mRNA (cDNA clone MGC:84661 IMAGE:6944760), complete cds. /PROD=ICAT protein /FL=gb:BC082479.1 gb:AB046868.1 /REP_ORG=X. laevis"	BC082479.1	Xl.2870	Xl.2870	"catenin, beta interacting protein 1"	ctnnbip1-a	full length	Q9I902	---	NP_001083780	NM_001090311	---	---	0008013 // beta-catenin binding // inferred from electronic annotation	---	---	This probe set was annotated using the Matching Probes based pipeline to a Entrez Gene identifier using 3 transcripts. // false // Matching Probes // A	"AB046868(14),BC082479(12),NM_001090311(14)"	"AB046868 // Xenopus laevis ICAT mRNA for beta-catenin-interacting protein, complete cds. // gb // 14 // --- /// BC082479 // Xenopus laevis catenin, beta interacting protein 1 a, mRNA (cDNA clone MGC:84661 IMAGE:6944760), complete cds. // gb // 12 // --- /// NM_001090311 // Xenopus laevis catenin, beta interacting protein 1 (ctnnbip1-a), mRNA. // refseq // 14 // ---"	---
399164	Xl2.11987.1.S1_at	0.845623	8.79019	4.06287	0.000845592	0.00964046	-0.649231	Xl.11987.1.S1_at	X_laevis_2 Array	Xenopus laevis	10-Aug-10	Consensus sequence	GenBank	Xl2.11987.1	"gb:AF287150.1 /DB_XREF=gi:14279983 /TID=Xl.11987.1 /CNT=9 /FEA=FLmRNA /TIER=FL /STK=3 /LL=399164 /UG_GENE=tcf4 /UG=Xl.11987 /DEF=Xenopus laevis T-cell factor XTCF-4A mRNA, complete cds, alternatively spliced. /PROD=T-cell factor XTCF-4A /FL=gb:AF287150.1 gb:AF207708.1 gb:AF287151.1 /REP_ORG=X. laevis"	AF287150.1	Xl.11987	Xl.11987	"transcription factor 7-like 2 (T-cell specific, HMG-box)"	tcf7l2	full length	Q90ZB4 /// Q90ZB5 /// Q9IAC9	---	NP_001083866	NM_001090397	---	0005634 // nucleus // inferred from electronic annotation	0003677 // DNA binding // inferred from electronic annotation	---	---	This probe set was annotated using the Matching Probes based pipeline to a Entrez Gene identifier using 4 transcripts. // false // Matching Probes // A	"AF207708(14),AF287150(14),AF287151(14),NM_001090397(14)"	"AF207708 // Xenopus laevis T-cell factor 4 mRNA, complete cds. // gb // 14 // --- /// AF287150 // Xenopus laevis T-cell factor XTCF-4A mRNA, complete cds, alternatively spliced. // gb // 14 // --- /// AF287151 // Xenopus laevis T-cell factor XTCF-4C mRNA, complete cds, alternatively spliced. // gb // 14 // --- /// NM_001090397 // Xenopus laevis transcription factor 7-like 2 (T-cell specific, HMG…	---
399215	Xl2.29763.1.S1_at	0.591888	6.43645	4.23904	0.000580616	0.00758109	-0.284094	Xl.29763.1.S1_at	X_laevis_2 Array	Xenopus laevis	10-Aug-10	Consensus sequence	GenBank	Xl2.29763.1	"gb:AY336971.1 /DB_XREF=gi:33355443 /TID=Xl.29763.1 /CNT=4 /FEA=FLmRNA /TIER=FL /STK=1 /LL=399215 /UG_GENE=CanB /UG=Xl.29763 /DEF=Xenopus laevis protein phospatase 3 regulatory subunit B alpha isoform type 1 mRNA, complete cds. /PROD=protein phospatase 3 regulatory subunit B alphaisoform type 1 /FL=gb:AY336971.1 gb:BC082858.1 /REP_ORG=X. laevis"	AY336971.1	Xl.29763	Xl.63722	"protein phosphatase 3 (formerly 2B), regulatory subunit B, alpha isoform"	ppp3r1	full length	Q7T063	---	NP_001083966	NM_001090497	---	---	0005509 // calcium ion binding // inferred from electronic annotation	---	---	This probe set was annotated using the Matching Probes based pipeline to a Entrez Gene identifier using 3 transcripts. // false // Matching Probes // A	"AY336971(14),BC082858(12),NM_001090497(12)"	"AY336971 // Xenopus laevis protein phospatase 3 regulatory subunit B alpha isoform type 1 mRNA, complete cds. // gb // 14 // --- /// BC082858 // Xenopus laevis protein phospatase 3 regulatory subunit B alpha isoform type 1, mRNA (cDNA clone MGC:81755 IMAGE:6865868), complete cds. // gb // 12 // --- /// NM_001090497 // Xenopus laevis protein phosphatase 3 (formerly 2B), regulatory subunit B, alph…	---
399258	Xl2.55408.1.S1_s_at	0.676648	5.4603	4.14115	0.000715357	0.00867871	-0.486871	Xl.55408.1.S1_s_at	X_laevis_2 Array	Xenopus laevis	10-Aug-10	Consensus sequence	GenBank	Xl2.55408.1	"gb:CK800416 /DB_XREF=gi:42812412 /DB_XREF=AGENCOURT_18789078 /CLONE=IMAGE:7206746 /TID=Xl.55408.1 /CNT=3 /FEA=EST /TIER=ConsEnd /STK=0 /UG=Xl.55408 /UG_TITLE=Transcribed locus, moderately similar to NP_989494.1 presenilin 1 (Alzheimer disease 3) (Gallus gallus) /REP_ORG=X. laevis"	CK800416	Xl.55408	Xl.55408	presenilin 1	psen1	full length	O12976	EC:3.4.23.-	NP_001084023	NM_001090554	0006509 // membrane protein ectodomain proteolysis // inferred from sequence or structural similarity /// 0007219 // Notch signaling pathway // inferred from electronic annotation /// 0016485 // protein processing // inferred from sequence or structural similarity /// 0043085 // positive regulation of catalytic activity // inferred from sequence or structural similarity	0000139 // Golgi membrane // inferred from electronic annotation /// 0005739 // mitochondrion // inferred from sequence or structural similarity /// 0005783 // endoplasmic reticulum // inferred from electronic annotation /// 0005783 // endoplasmic reticulum // inferred from sequence or structural similarity /// 0005789 // endoplasmic reticulum membrane // inferred from electronic annotation /// 0…	0008233 // peptidase activity // inferred from electronic annotation /// 0016787 // hydrolase activity // inferred from electronic annotation	---	"AAH77762.1 // span:48-66,98-120,127-149,159-178,185-204,209-228,248-265,370-392,397-419 // numtm:9 /// BAA19570.1 // span:48-66,98-120,127-149,159-178,185-204,209-228,248-265,370-392,397-419 // numtm:9 /// NP_001084023.1 // span:48-66,98-120,127-149,159-178,185-204,209-228,248-265,370-392,397-419 // numtm:9"	This probe set was annotated using the Matching Probes based pipeline to a Entrez Gene identifier using 3 transcripts. // false // Matching Probes // A	"BC077762(14),D84427(14),NM_001090554(14)"	"BC077762 // Xenopus laevis presenilin-alpha, mRNA (cDNA clone MGC:79940 IMAGE:5157172), complete cds. // gb // 14 // --- /// D84427 // Xenopus laevis mRNA for presenilin-alpha, complete cds. // gb // 14 // --- /// NM_001090554 // Xenopus laevis presenilin 1 (psen1), mRNA. // refseq // 14 // ---"	---
399274	Xl2.23136.1.S1_at	2.32383	11.038	9.33556	5.17819e-08	0.000125387	8.69394	Xl.23136.1.S1_at	X_laevis_2 Array	Xenopus laevis	10-Aug-10	Consensus sequence	GenBank	Xl2.23136.1	"gb:M77013.1 /DB_XREF=gi:214020 /GEN=beta-catenin /TID=Xl.23136.1 /CNT=57 /FEA=FLmRNA /TIER=FL /STK=1 /LL=399274 /UG=Xl.23136 /DEF=Xenopus laevis beta-catenin mRNA, complete cds. /PROD=beta-catenin /FL=gb:BC108764.1 gb:M77013.1 gb:BC082826.1 /REP_ORG=X. laevis"	M77013.1	Xl.23136	Xl.23136	beta-catenin protein	beta-catenin	full length	P26233 /// Q63ZT4	---	NP_001084045	NM_001090576	0007155 // cell adhesion // inferred from electronic annotation /// 0016055 // Wnt receptor signaling pathway // inferred from electronic annotation	0005634 // nucleus // inferred from direct assay /// 0005737 // cytoplasm // inferred from electronic annotation /// 0005856 // cytoskeleton // inferred from electronic annotation /// 0016020 // membrane // inferred from direct assay	0005488 // binding // inferred from electronic annotation	---	---	This probe set was annotated using the Matching Probes based pipeline to a Entrez Gene identifier using 4 transcripts. // false // Matching Probes // A	"BC082826(14),BC108764(14),M77013(14),NM_001090576(14)"	"BC082826 // Xenopus laevis beta-catenin protein, mRNA (cDNA clone MGC:79992 IMAGE:6865915), complete cds. // gb // 14 // --- /// BC108764 // Xenopus laevis beta-catenin protein, mRNA (cDNA clone MGC:132060 IMAGE:4755420), complete cds. // gb // 14 // --- /// M77013 // Xenopus laevis beta-catenin mRNA, complete cds. // gb // 14 // --- /// NM_001090576 // Xenopus laevis beta-catenin protein (beta-…	---
399274	Xl2.23136.1.S2_at	0.957999	12.5943	6.24135	9.98431e-06	0.000659394	3.67426	Xl.23136.1.S2_at	X_laevis_2 Array	Xenopus laevis	10-Aug-10	Consensus sequence	GenBank	Xl2.23136.1	"gb:BC082826.1 /DB_XREF=gi:52354602 /GEN=beta-catenin /TID=Xl.23136.1 /CNT=57 /FEA=FLmRNA /TIER=FL /STK=3 /LL=399274 /UG=Xl.23136 /DEF=Xenopus laevis beta-catenin protein, mRNA (cDNA clone MGC:79992 IMAGE:6865915), complete cds. /PROD=beta-catenin protein /FL=gb:BC108764.1 gb:M77013.1 gb:BC082826.1 /REP_ORG=X. laevis"	BC082826.1	Xl.23136	Xl.23136	beta-catenin protein	beta-catenin	full length	P26233 /// Q63ZT4	---	NP_001084045	NM_001090576	0007155 // cell adhesion // inferred from electronic annotation /// 0016055 // Wnt receptor signaling pathway // inferred from electronic annotation	0005634 // nucleus // inferred from direct assay /// 0005737 // cytoplasm // inferred from electronic annotation /// 0005856 // cytoskeleton // inferred from electronic annotation /// 0016020 // membrane // inferred from direct assay	0005488 // binding // inferred from electronic annotation	---	---	This probe set was annotated using the Matching Probes based pipeline to a Entrez Gene identifier using 3 transcripts. // false // Matching Probes // A	"BC082826(14),BC108764(14),NM_001090576(14)"	"BC082826 // Xenopus laevis beta-catenin protein, mRNA (cDNA clone MGC:79992 IMAGE:6865915), complete cds. // gb // 14 // --- /// BC108764 // Xenopus laevis beta-catenin protein, mRNA (cDNA clone MGC:132060 IMAGE:4755420), complete cds. // gb // 14 // --- /// NM_001090576 // Xenopus laevis beta-catenin protein (beta-catenin), mRNA. // refseq // 14 // ---"	BC045258 // gb // 1 // Cross Hyb Matching Probes /// BC128668 // gb // 1 // Cross Hyb Matching Probes /// NM_001087280 // refseq // 1 // Cross Hyb Matching Probes
399274	Xl2.23136.2.S1_at	-0.918855	10.0018	-4.99471	0.00011887	0.00282734	1.26133	Xl.23136.2.S1_at	X_laevis_2 Array	Xenopus laevis	10-Aug-10	Consensus sequence	GenBank	Xl2.23136.2	gb:BP734122 /DB_XREF=gi:46082715 /DB_XREF=BP734122 /CLONE=XL500i03ex /TID=Xl.23136.2 /CNT=18 /FEA=EST /TIER=Stack /STK=17 /LL=399274 /UG_GENE=beta-catenin /UG=Xl.23136 /UG_TITLE=Beta-catenin protein /REP_ORG=X. laevis	BP734122	Xl.23136	Xl.23136	Beta-catenin protein	beta-catenin	full length	P26233 /// Q63ZT4	---	NP_001084045	NM_001090576	0007155 // cell adhesion // inferred from electronic annotation /// 0016055 // Wnt receptor signaling pathway // inferred from electronic annotation	0005634 // nucleus // inferred from direct assay /// 0005737 // cytoplasm // inferred from electronic annotation /// 0005856 // cytoskeleton // inferred from electronic annotation /// 0016020 // membrane // inferred from direct assay	0005488 // binding // inferred from electronic annotation	---	---	This probe set was annotated using the Accession mapped clusters based pipeline to a UniGene identifier using 17 transcripts. // false // Accession mapped clusters // E	"BG345800,BJ640559,BP712790,BP712839,BP713153,BP715033,BP721009,BP721989,BP722245,BP723925,BP729713,BP729846,BP731267,BP734122,BP734971,BP741342,BX849898"	BG345800 // /DB_XREF=dg41e06.y1 /CLONE=IMAGE:3751402 // gb // --- // --- /// BJ640559 // /DB_XREF=BJ640559 /CLONE=XL206l17 // gb // --- // --- /// BP712790 // /DB_XREF=BP712790 /CLONE=XL419f15ex // gb // --- // --- /// BP712839 // /DB_XREF=BP712839 /CLONE=XL419i04ex // gb // --- // --- /// BP713153 // /DB_XREF=BP713153 /CLONE=XL401l18ex // gb // --- // --- /// BP715033 // /DB_XREF=BP715033 /CLONE…	BC082826 // gb // 10 // Negative Strand Matching Probes /// BC108764 // gb // 10 // Negative Strand Matching Probes /// NM_001090576 // refseq // 10 // Negative Strand Matching Probes
399319	Xl2.25758.1.S2_s_at	0.636589	6.5645	3.74318	0.00167807	0.0148372	-1.31274	Xl.25758.1.S2_s_at	X_laevis_2 Array	Xenopus laevis	10-Aug-10	Consensus sequence	GenBank	Xl2.25758.1	gb:BX851376 /DB_XREF=gi:39739601 /DB_XREF=BX851376 /CLONE=IMAGp998J1014215 ; IMAGE:6637738 /TID=Xl.25758.1 /CNT=191 /FEA=FLmRNA /TIER=ConsEnd /STK=0 /LL=379739 /UG_GENE=MGC68655 /UG=Xl.25758 /UG_TITLE=Hypothetical protein MGC68655 /FL=gb:BC088954.1 gb:BC059790.1 /REP_ORG=X. laevis	BX851376	Xl.25758	Xl.11560	"casein kinase 2, alpha 1 polypeptide"	csnk2a1	full length	P28020 /// Q6INV5	EC:2.7.11.1	NP_001084124	NM_001090655	0006468 // protein amino acid phosphorylation // inferred from electronic annotation /// 0016055 // Wnt receptor signaling pathway // inferred from electronic annotation	---	0000166 // nucleotide binding // inferred from electronic annotation /// 0004672 // protein kinase activity // inferred from electronic annotation /// 0004674 // protein serine/threonine kinase activity // inferred from electronic annotation /// 0005524 // ATP binding // inferred from electronic annotation /// 0016301 // kinase activity // inferred from electronic annotation /// 0016740 // transf…	IPR001245 // Tyrosine protein kinase // 0.0011	---	This probe set was annotated using the Matching Probes based pipeline to a Entrez Gene identifier using 2 transcripts. // false // Matching Probes // A	"BC072167(14),NM_001090655(14)"	"BC072167 // Xenopus laevis alpha subunit of casein kinase II, mRNA (cDNA clone MGC:80222 IMAGE:4971090), complete cds. // gb // 14 // --- /// NM_001090655 // Xenopus laevis casein kinase 2, alpha 1 polypeptide (csnk2a1), mRNA. // refseq // 14 // ---"	---
399356	Xl2.4720.1.S1_at	0.45287	11.5001	3.3858	0.00361356	0.0240411	-2.0507	Xl.4720.1.S1_at	X_laevis_2 Array	Xenopus laevis	10-Aug-10	Consensus sequence	GenBank	Xl2.4720.1	"gb:AB082534.1 /DB_XREF=gi:23491714 /GEN=Xgly4 /TID=Xl.4720.1 /CNT=41 /FEA=FLmRNA /TIER=FL+Stack /STK=12 /LL=399356 /UG=Xl.4720 /DEF=Xenopus laevis Xgly4 mRNA for glypican-4, complete cds. /PROD=glypican-4 /FL=gb:BC090231.1 gb:AB082534.1 /REP_ORG=X. laevis"	AB082534.1	Xl.4720	Xl.7830	glypican 4	gpc4	full length	Q5EAV3 /// Q8AYR4	---	NP_001084188	NM_001090719	---	0005578 // proteinaceous extracellular matrix // inferred from electronic annotation /// 0005886 // plasma membrane // inferred from electronic annotation /// 0016020 // membrane // inferred from electronic annotation /// 0031225 // anchored to membrane // inferred from electronic annotation	0043395 // heparan sulfate proteoglycan binding // inferred from electronic annotation	---	---	This probe set was annotated using the Matching Probes based pipeline to a Entrez Gene identifier using 3 transcripts. // false // Matching Probes // A	"AB082534(12),BC090231(14),NM_001090719(14)"	"AB082534 // Xenopus laevis Xgly4 mRNA for glypican-4, complete cds. // gb // 12 // --- /// BC090231 // Xenopus laevis glypican-4, mRNA (cDNA clone MGC:85093 IMAGE:6867524), complete cds. // gb // 14 // --- /// NM_001090719 // Xenopus laevis glypican 4 (gpc4), mRNA. // refseq // 14 // ---"	---
399364	Xl2.229.1.S1_at	0.538312	9.37769	3.36893	0.00374651	0.024528	-2.0853	Xl.229.1.S1_at	X_laevis_2 Array	Xenopus laevis	10-Aug-10	Consensus sequence	GenBank	Xl2.229.1	"gb:AF026894.1 /DB_XREF=gi:2583210 /GEN=Xwnt7B /TID=Xl.229.1 /CNT=7 /FEA=FLmRNA /TIER=FL /STK=1 /LL=399364 /UG=Xl.229 /DEF=Xenopus laevis Wnt7B (Xwnt7B) mRNA, complete cds. /PROD=Wnt7B /FL=gb:BC075227.1 gb:AF026894.1 /REP_ORG=X. laevis"	AF026894.1	Xl.229	Xl.229	"wingless-type MMTV integration site family, member 7B"	wnt7b	full length	O42258 /// P31289 /// Q6DJF2	---	NP_001084202	NM_001090733	"0007223 // Wnt receptor signaling pathway, calcium modulating pathway // inferred from electronic annotation /// 0007275 // multicellular organismal development // inferred from electronic annotation /// 0016055 // Wnt receptor signaling pathway // inferred from electronic annotation"	0005576 // extracellular region // inferred from electronic annotation /// 0005578 // proteinaceous extracellular matrix // inferred from electronic annotation	0004871 // signal transducer activity // inferred from electronic annotation	---	AAI69513.1 // span:9-31 // numtm:1 /// AAI70343.1 // span:9-31 // numtm:1 /// AAB82725.1 // span:9-31 // numtm:1 /// NP_001084202.1 // span:9-31 // numtm:1	This probe set was annotated using the Matching Probes based pipeline to a Entrez Gene identifier using 4 transcripts. // false // Matching Probes // A	"AF026894(14),BC169513(13),BC170343(13),NM_001090733(14)"	"AF026894 // Xenopus laevis Wnt7B (Xwnt7B) mRNA, complete cds. // gb // 14 // --- /// BC169513 // Xenopus laevis Wnt7B, mRNA (cDNA clone MGC:196240 IMAGE:9041147), complete cds. // gb // 13 // --- /// BC170343 // Xenopus laevis Wnt7B, mRNA (cDNA clone MGC:197070 IMAGE:9093725), complete cds. // gb // 13 // --- /// NM_001090733 // Xenopus laevis wingless-type MMTV integration site family, member 7…	BC075227 // gb // 5 // Cross Hyb Matching Probes
399367	Xl2.412.1.S1_at	-0.42101	6.88962	-3.04303	0.00750424	0.0382956	-2.74714	Xl.412.1.S1_at	X_laevis_2 Array	Xenopus laevis	10-Aug-10	Consensus sequence	GenBank	Xl2.412.1	"gb:AF033110.1 /DB_XREF=gi:3869265 /GEN=xfz8 /TID=Xl.412.1 /CNT=16 /FEA=FLmRNA /TIER=FL /STK=1 /LL=399367 /UG=Xl.412 /DEF=Xenopus laevis frizzled-8 (xfz8) mRNA, complete cds. /PROD=frizzled-8 /FL=gb:AF033110.1 /REP_ORG=X. laevis"	AF033110.1	Xl.412	Xl.412	frizzled-8	xfz8	full length	B7ZQV9 /// O93274	---	NP_001084206	NM_001090737	0007165 // signal transduction // inferred from electronic annotation /// 0007166 // cell surface receptor linked signaling pathway // inferred from electronic annotation /// 0007186 // G-protein coupled receptor protein signaling pathway // inferred from electronic annotation /// 0007275 // multicellular organismal development // inferred from electronic annotation /// 0016055 // Wnt receptor si…	0016020 // membrane // inferred from electronic annotation /// 0016021 // integral to membrane // inferred from electronic annotation	0004871 // signal transducer activity // inferred from electronic annotation /// 0004872 // receptor activity // inferred from electronic annotation /// 0004888 // transmembrane receptor activity // inferred from electronic annotation /// 0004926 // non-G-protein coupled 7TM receptor activity // inferred from electronic annotation /// 0004930 // G-protein coupled receptor activity // inferred fro…	---	"AAC77361.1 // span:240-262,274-293,323-345,366-388,412-434,455-477,506-528 // numtm:7 /// NP_001084206.1 // span:240-262,274-293,323-345,366-388,412-434,455-477,506-528 // numtm:7"	This probe set was annotated using the Matching Probes based pipeline to a Entrez Gene identifier using 2 transcripts. // false // Matching Probes // A	"AF033110(13),NM_001090737(13)"	"AF033110 // Xenopus laevis frizzled-8 (xfz8) mRNA, complete cds. // gb // 13 // --- /// NM_001090737 // Xenopus laevis frizzled-8 (xfz8), mRNA. // refseq // 13 // ---"	---
399375	Xl2.53248.1.S1_at	0.719075	5.19243	4.2999	0.000510108	0.00702793	-0.1582	Xl.53248.1.S1_at	X_laevis_2 Array	Xenopus laevis	10-Aug-10	Consensus sequence	GenBank	Xl2.53248.1	"gb:CV118387 /DB_XREF=gi:51639149 /DB_XREF=AGENCOURT_31520234 /CLONE=IMAGE:7390592 /TID=Xl.53248.1 /CNT=6 /FEA=EST /TIER=ConsEnd /STK=1 /UG=Xl.53248 /UG_TITLE=Transcribed locus, moderately similar to NP_036045.1 Wnt inhibitory factor 1 (Mus musculus) /REP_ORG=X. laevis"	CV118387	Xl.53248	Xl.480	Wnt inhibitory factor-1	WIF-1	full length	B7ZPZ2 /// Q5PQ42 /// Q9W6F8	---	NP_001084220	NM_001090751	0007275 // multicellular organismal development // inferred from electronic annotation /// 0016055 // Wnt receptor signaling pathway // inferred from electronic annotation	0005576 // extracellular region // inferred from electronic annotation	0004713 // protein tyrosine kinase activity // inferred from electronic annotation	---	---	This probe set was annotated using the Accession mapped clusters based pipeline to a UniGene identifier using 6 transcripts. // false // Accession mapped clusters // E	"BJ034775,BJ071053,BJ073169,CV079792,CV118387,EB476237"	BJ034775 // /DB_XREF=BJ034775 /CLONE=XL030n10 // gb // --- // --- /// BJ071053 // /DB_XREF=BJ071053 /CLONE=XL092n07 // gb // --- // --- /// BJ073169 // /DB_XREF=BJ073169 /CLONE=XL109b24 // gb // --- // --- /// CV079792 // /DB_XREF=AGENCOURT_31445258 /CLONE=IMAGE:7390592 // gb // --- // --- /// CV118387 // /DB_XREF=AGENCOURT_31520234 /CLONE=IMAGE:7390592 // gb // --- // --- /// EB476237 // /DB_XRE…	---

## Sheet: ActivinSignalingMod.Filt
Entrez.Gene	ProbeIDgenechip	logFC	AveExpr	t	P.Value	adj.P.Val	B	ProbeID	GeneChip.Array	Species.Scientific.Name	Annotation.Date	Sequence.Type	Sequence.Source	Transcript.ID.Array.Design.	Target.Description	Representative.Public.ID	Archival.UniGene.Cluster	UniGene.ID	Gene.Title	Gene.Symbol	Unigene.Cluster.Type	SwissProt	EC	RefSeq.Protein.ID	RefSeq.Transcript.ID	Gene.Ontology.Biological.Process	Gene.Ontology.Cellular.Component	Gene.Ontology.Molecular.Function	InterPro	Trans.Membrane	Annotation.Description	Annotation.Transcript.Cluster	Transcript.Assignments	Annotation.Notes
399277
399283	Xl2.1080.1.S1_at	-0.608141	7.76366	-3.06144	0.0072171	0.0372864	-2.71016	Xl.1080.1.S1_at	X_laevis_2 Array	Xenopus laevis	10-Aug-10	Consensus sequence	GenBank	Xl2.1080.1	"gb:BC066770.1 /DB_XREF=gi:44890634 /GEN=Acvr2 /TID=Xl.1080.1 /CNT=14 /FEA=FLmRNA /TIER=FL /STK=1 /LL=399283 /UG=Xl.1080 /DEF=Xenopus laevis activin receptor, mRNA (cDNA clone MGC:68440 IMAGE:6863868), complete cds. /PROD=Acvr2 protein /FL=gb:BC066770.1 /REP_ORG=X. laevis"	BC066770.1	Xl.1080	Xl.1080	"activin A receptor, type IIA"	acvr2a	full length	P27039	EC:2.7.11.30	NP_001084061	NM_001090592	0006468 // protein amino acid phosphorylation // inferred from electronic annotation /// 0007178 // transmembrane receptor protein serine/threonine kinase signaling pathway // inferred from electronic annotation /// 0032924 // activin receptor signaling pathway // inferred from electronic annotation	0016020 // membrane // inferred from electronic annotation /// 0016021 // integral to membrane // inferred from electronic annotation	0000166 // nucleotide binding // inferred from electronic annotation /// 0004672 // protein kinase activity // inferred from electronic annotation /// 0004674 // protein serine/threonine kinase activity // inferred from electronic annotation /// 0004675 // transmembrane receptor protein serine/threonine kinase activity // inferred from electronic annotation /// 0004702 // receptor signaling prote…	IPR001245 // Tyrosine protein kinase // 3.4E-8 /// IPR001245 // Tyrosine protein kinase // 5.1E-5	AAH66770.1 // span:140-162 // numtm:1 /// NP_001084061.1 // span:140-162 // numtm:1	This probe set was annotated using the Matching Probes based pipeline to a Entrez Gene identifier using 2 transcripts. // false // Matching Probes // A	"BC066770(14),NM_001090592(14)"	"BC066770 // Xenopus laevis activin receptor, mRNA (cDNA clone MGC:68440 IMAGE:6863868), complete cds. // gb // 14 // --- /// NM_001090592 // Xenopus laevis activin A receptor, type IIA (acvr2a), mRNA. // refseq // 14 // ---"	---
432023	Xl2.85.2.S1_at	1.3259	8.78178	6.73481	3.9638e-06	0.000427067	4.56931	Xl.85.2.S1_at	X_laevis_2 Array	Xenopus laevis	10-Aug-10	Consensus sequence	GenBank	Xl2.85.2	gb:BJ034396 /DB_XREF=gi:17391937 /DB_XREF=BJ034396 /CLONE=XL028g22 /TID=Xl.85.2 /CNT=6 /FEA=mRNA /TIER=ConsEnd /STK=0 /LL=432023 /UG_GENE=MGC81131 /UG=Xl.85 /UG_TITLE=Hypothetical protein MGC81131 /REP_ORG=X. laevis	BJ034396	Xl.85	Xl.60962	Hypothetical protein MGC81131	MGC81131	full length	Q6IRR4	---	NP_001084964	NM_001091495	"0006350 // transcription // inferred from electronic annotation /// 0006355 // regulation of transcription, DNA-dependent // inferred from electronic annotation /// 0007179 // transforming growth factor beta receptor signaling pathway // inferred from electronic annotation /// 0045449 // regulation of transcription // inferred from electronic annotation"	0005622 // intracellular // inferred from electronic annotation /// 0005634 // nucleus // inferred from electronic annotation /// 0005667 // transcription factor complex // inferred from electronic annotation	0003700 // transcription factor activity // inferred from electronic annotation /// 0005515 // protein binding // inferred from electronic annotation	---	---	This probe set was annotated using the Accession mapped clusters based pipeline to a UniGene identifier using 5 transcripts. // false // Accession mapped clusters // E	"BC044309,BJ034396,BJ072903,BJ634969,BJ643112"	"BC044309 // /DEF=Xenopus laevis, clone IMAGE:4889641, mRNA. // gb // --- // --- /// BJ034396 // /DB_XREF=BJ034396 /CLONE=XL028g22 // gb // --- // --- /// BJ072903 // /DB_XREF=BJ072903 /CLONE=XL108e17 // gb // --- // --- /// BJ634969 // /DB_XREF=BJ634969 /CLONE=XL184o11 // gb // --- // --- /// BJ643112 // /DB_XREF=BJ643112 /CLONE=XL215n20 // gb // --- // ---"	---
495087	Xl2.49561.1.S1_at	-0.455538	4.99203	-3.22736	0.00507069	0.0296638	-2.37452	Xl.49561.1.S1_at	X_laevis_2 Array	Xenopus laevis	10-Aug-10	Consensus sequence	GenBank	Xl2.49561.1	"gb:BC084254.1 /DB_XREF=gi:54038009 /GEN=LOC495087 /TID=Xl.49561.1 /CNT=2 /FEA=FLmRNA /TIER=FL /STK=1 /LL=495087 /UG=Xl.49561 /DEF=Xenopus laevis hypothetical LOC495087, mRNA (cDNA clone MGC:81820 IMAGE:7008024), complete cds. /PROD=LOC495087 protein /FL=gb:BC084254.1 /REP_ORG=X. laevis"	BC084254.1	Xl.49561	Xl.49561	hypothetical LOC495087	LOC495087	full length	Q9PSM0	---	NP_001088256	NM_001094787	0006468 // protein amino acid phosphorylation // inferred from electronic annotation /// 0007178 // transmembrane receptor protein serine/threonine kinase signaling pathway // inferred from electronic annotation /// 0032924 // activin receptor signaling pathway // inferred from electronic annotation	0016020 // membrane // inferred from electronic annotation	0004672 // protein kinase activity // inferred from electronic annotation /// 0004674 // protein serine/threonine kinase activity // inferred from electronic annotation /// 0004675 // transmembrane receptor protein serine/threonine kinase activity // inferred from electronic annotation /// 0004702 // receptor signaling protein serine/threonine kinase activity // inferred from electronic annotatio…	IPR001245 // Tyrosine protein kinase // 2.2E-8 /// IPR001245 // Tyrosine protein kinase // 5.1E-5	"NP_001088256.1 // span:4-23,138-160 // numtm:2"	This probe set was annotated using the Matching Probes based pipeline to a Entrez Gene identifier using 1 transcripts. // false // Matching Probes // A	NM_001094787(14)	"NM_001094787 // Xenopus laevis hypothetical LOC495087 (LOC495087), mRNA. // refseq // 14 // ---"	---
780764	Xl2.885.2.S1_a_at	1.12568	7.35806	6.11873	1.26253e-05	0.000757937	3.4463	Xl.885.2.S1_a_at	X_laevis_2 Array	Xenopus laevis	10-Aug-10	Consensus sequence	GenBank	Xl2.885.2	"gb:AB022721.1 /DB_XREF=gi:4803750 /GEN=XSmad4a /TID=Xl.885.2 /CNT=21 /FEA=FLmRNA /TIER=FL /STK=1 /UG=Xl.885 /DEF=Xenopus laevis mRNA for Xsmad4a, complete cds. /PROD=Xsmad4a /FL=gb:AB022721.1 /REP_ORG=X. laevis"	AB022721.1	Xl.885	Xl.885	SMAD family member 4	smad4	full length	Q9W639	---	NP_001090536	NM_001097067	"0006350 // transcription // inferred from electronic annotation /// 0006355 // regulation of transcription, DNA-dependent // inferred from electronic annotation /// 0007179 // transforming growth factor beta receptor signaling pathway // inferred from electronic annotation /// 0045449 // regulation of transcription // inferred from electronic annotation"	0005622 // intracellular // inferred from electronic annotation /// 0005634 // nucleus // inferred from electronic annotation /// 0005667 // transcription factor complex // inferred from electronic annotation	0003700 // transcription factor activity // inferred from electronic annotation /// 0005515 // protein binding // inferred from electronic annotation	---	---	This probe set was annotated using the Matching Probes based pipeline to a Entrez Gene identifier using 2 transcripts. // false // Matching Probes // A	"AB022721(14),NM_001097067(14)"	"AB022721 // Xenopus laevis mRNA for Xsmad4a, complete cds. // gb // 14 // --- /// NM_001096792 // Xenopus laevis hypothetical protein MGC79910 (MGC79910), mRNA. // refseq // 13 // --- /// NM_001097067 // Xenopus laevis SMAD family member 4 (smad4), mRNA. // refseq // 14 // ---"	---

## Sheet: BMPSignalingMod.Filt
Entrez.Gene	ProbeIDgenechip	logFC	AveExpr	t	P.Value	adj.P.Val	B	ProbeID	GeneChip.Array	Species.Scientific.Name	Annotation.Date	Sequence.Type	Sequence.Source	Transcript.ID.Array.Design.	Target.Description	Representative.Public.ID	Archival.UniGene.Cluster	UniGene.ID	Gene.Title	Gene.Symbol	Unigene.Cluster.Type	SwissProt	EC	RefSeq.Protein.ID	RefSeq.Transcript.ID	Gene.Ontology.Biological.Process	Gene.Ontology.Cellular.Component	Gene.Ontology.Molecular.Function	InterPro	Trans.Membrane	Annotation.Description	Annotation.Transcript.Cluster	Transcript.Assignments	Annotation.Notes
397712
397859
397873
399277
399283	Xl2.1080.1.S1_at	-0.608141	7.76366	-3.06144	0.0072171	0.0372864	-2.71016	Xl.1080.1.S1_at	X_laevis_2 Array	Xenopus laevis	10-Aug-10	Consensus sequence	GenBank	Xl2.1080.1	"gb:BC066770.1 /DB_XREF=gi:44890634 /GEN=Acvr2 /TID=Xl.1080.1 /CNT=14 /FEA=FLmRNA /TIER=FL /STK=1 /LL=399283 /UG=Xl.1080 /DEF=Xenopus laevis activin receptor, mRNA (cDNA clone MGC:68440 IMAGE:6863868), complete cds. /PROD=Acvr2 protein /FL=gb:BC066770.1 /REP_ORG=X. laevis"	BC066770.1	Xl.1080	Xl.1080	"activin A receptor, type IIA"	acvr2a	full length	P27039	EC:2.7.11.30	NP_001084061	NM_001090592	0006468 // protein amino acid phosphorylation // inferred from electronic annotation /// 0007178 // transmembrane receptor protein serine/threonine kinase signaling pathway // inferred from electronic annotation /// 0032924 // activin receptor signaling pathway // inferred from electronic annotation	0016020 // membrane // inferred from electronic annotation /// 0016021 // integral to membrane // inferred from electronic annotation	0000166 // nucleotide binding // inferred from electronic annotation /// 0004672 // protein kinase activity // inferred from electronic annotation /// 0004674 // protein serine/threonine kinase activity // inferred from electronic annotation /// 0004675 // transmembrane receptor protein serine/threonine kinase activity // inferred from electronic annotation /// 0004702 // receptor signaling prote…	IPR001245 // Tyrosine protein kinase // 3.4E-8 /// IPR001245 // Tyrosine protein kinase // 5.1E-5	AAH66770.1 // span:140-162 // numtm:1 /// NP_001084061.1 // span:140-162 // numtm:1	This probe set was annotated using the Matching Probes based pipeline to a Entrez Gene identifier using 2 transcripts. // false // Matching Probes // A	"BC066770(14),NM_001090592(14)"	"BC066770 // Xenopus laevis activin receptor, mRNA (cDNA clone MGC:68440 IMAGE:6863868), complete cds. // gb // 14 // --- /// NM_001090592 // Xenopus laevis activin A receptor, type IIA (acvr2a), mRNA. // refseq // 14 // ---"	---
399457	Xl2.87.1.S1_at	0.798392	8.30084	5.37762	5.44077e-05	0.00172882	2.02375	Xl.87.1.S1_at	X_laevis_2 Array	Xenopus laevis	10-Aug-10	Consensus sequence	GenBank	Xl2.87.1	"gb:L77888.1 /DB_XREF=gi:1333646 /GEN=Mad1 /TID=Xl.87.1 /CNT=24 /FEA=FLmRNA /TIER=FL /STK=1 /LL=399457 /UG=Xl.87 /UG_TITLE=Smad1.1 /DEF=Xenopus laevis Mad1 mRNA, complete cds. /FL=gb:BC089146.1 gb:U77639.1 gb:L77888.1 /REP_ORG=X. laevis"	L77888.1	Xl.87	Xl.4358	Smad1.1	madh1	full length	P79947 /// Q5HZ76 /// Q91913	---	NP_001084355	NM_001090886	"0006350 // transcription // inferred from electronic annotation /// 0006355 // regulation of transcription, DNA-dependent // inferred from electronic annotation /// 0007179 // transforming growth factor beta receptor signaling pathway // inferred from electronic annotation /// 0009880 // embryonic pattern specification // inferred from sequence or structural similarity /// 0030509 // BMP signali…	0005622 // intracellular // inferred from electronic annotation /// 0005634 // nucleus // inferred from electronic annotation /// 0005667 // transcription factor complex // inferred from electronic annotation	0003700 // transcription factor activity // inferred from electronic annotation /// 0005515 // protein binding // inferred from electronic annotation	---	---	This probe set was annotated using the Matching Probes based pipeline to a Entrez Gene identifier using 3 transcripts. // false // Matching Probes // A	"BC089146(9),NM_001090886(11),U77639(11)"	"BC089146 // Xenopus laevis Smad1.1, mRNA (cDNA clone MGC:84849 IMAGE:6327124), complete cds. // gb // 9 // --- /// NM_001090886 // Xenopus laevis Smad1.1 (madh1), mRNA. // refseq // 11 // --- /// U77639 // Xenopus laevis Smad1.1 mRNA, complete cds. // gb // 11 // ---"	L77888 // gb // 8 // Cross Hyb Matching Probes
495087	Xl2.49561.1.S1_at	-0.455538	4.99203	-3.22736	0.00507069	0.0296638	-2.37452	Xl.49561.1.S1_at	X_laevis_2 Array	Xenopus laevis	10-Aug-10	Consensus sequence	GenBank	Xl2.49561.1	"gb:BC084254.1 /DB_XREF=gi:54038009 /GEN=LOC495087 /TID=Xl.49561.1 /CNT=2 /FEA=FLmRNA /TIER=FL /STK=1 /LL=495087 /UG=Xl.49561 /DEF=Xenopus laevis hypothetical LOC495087, mRNA (cDNA clone MGC:81820 IMAGE:7008024), complete cds. /PROD=LOC495087 protein /FL=gb:BC084254.1 /REP_ORG=X. laevis"	BC084254.1	Xl.49561	Xl.49561	hypothetical LOC495087	LOC495087	full length	Q9PSM0	---	NP_001088256	NM_001094787	0006468 // protein amino acid phosphorylation // inferred from electronic annotation /// 0007178 // transmembrane receptor protein serine/threonine kinase signaling pathway // inferred from electronic annotation /// 0032924 // activin receptor signaling pathway // inferred from electronic annotation	0016020 // membrane // inferred from electronic annotation	0004672 // protein kinase activity // inferred from electronic annotation /// 0004674 // protein serine/threonine kinase activity // inferred from electronic annotation /// 0004675 // transmembrane receptor protein serine/threonine kinase activity // inferred from electronic annotation /// 0004702 // receptor signaling protein serine/threonine kinase activity // inferred from electronic annotatio…	IPR001245 // Tyrosine protein kinase // 2.2E-8 /// IPR001245 // Tyrosine protein kinase // 5.1E-5	"NP_001088256.1 // span:4-23,138-160 // numtm:2"	This probe set was annotated using the Matching Probes based pipeline to a Entrez Gene identifier using 1 transcripts. // false // Matching Probes // A	NM_001094787(14)	"NM_001094787 // Xenopus laevis hypothetical LOC495087 (LOC495087), mRNA. // refseq // 14 // ---"	---
780764	Xl2.885.2.S1_a_at	1.12568	7.35806	6.11873	1.26253e-05	0.000757937	3.4463	Xl.885.2.S1_a_at	X_laevis_2 Array	Xenopus laevis	10-Aug-10	Consensus sequence	GenBank	Xl2.885.2	"gb:AB022721.1 /DB_XREF=gi:4803750 /GEN=XSmad4a /TID=Xl.885.2 /CNT=21 /FEA=FLmRNA /TIER=FL /STK=1 /UG=Xl.885 /DEF=Xenopus laevis mRNA for Xsmad4a, complete cds. /PROD=Xsmad4a /FL=gb:AB022721.1 /REP_ORG=X. laevis"	AB022721.1	Xl.885	Xl.885	SMAD family member 4	smad4	full length	Q9W639	---	NP_001090536	NM_001097067	"0006350 // transcription // inferred from electronic annotation /// 0006355 // regulation of transcription, DNA-dependent // inferred from electronic annotation /// 0007179 // transforming growth factor beta receptor signaling pathway // inferred from electronic annotation /// 0045449 // regulation of transcription // inferred from electronic annotation"	0005622 // intracellular // inferred from electronic annotation /// 0005634 // nucleus // inferred from electronic annotation /// 0005667 // transcription factor complex // inferred from electronic annotation	0003700 // transcription factor activity // inferred from electronic annotation /// 0005515 // protein binding // inferred from electronic annotation	---	---	This probe set was annotated using the Matching Probes based pipeline to a Entrez Gene identifier using 2 transcripts. // false // Matching Probes // A	"AB022721(14),NM_001097067(14)"	"AB022721 // Xenopus laevis mRNA for Xsmad4a, complete cds. // gb // 14 // --- /// NM_001096792 // Xenopus laevis hypothetical protein MGC79910 (MGC79910), mRNA. // refseq // 13 // --- /// NM_001097067 // Xenopus laevis SMAD family member 4 (smad4), mRNA. // refseq // 14 // ---"	---

## Sheet: TGFbetaSignalingPath.Filt
Entrez.Gene	ProbeIDgenechip	logFC	AveExpr	t	P.Value	adj.P.Val	B	ProbeID	GeneChip.Array	Species.Scientific.Name	Annotation.Date	Sequence.Type	Sequence.Source	Transcript.ID.Array.Design.	Target.Description	Representative.Public.ID	Archival.UniGene.Cluster	UniGene.ID	Gene.Title	Gene.Symbol	Unigene.Cluster.Type	SwissProt	EC	RefSeq.Protein.ID	RefSeq.Transcript.ID	Gene.Ontology.Biological.Process	Gene.Ontology.Cellular.Component	Gene.Ontology.Molecular.Function	InterPro	Trans.Membrane	Annotation.Description	Annotation.Transcript.Cluster	Transcript.Assignments	Annotation.Notes
373586
379052	Xl2.826.4.S1_a_at	1.10654	6.9675	6.32153	8.57317e-06	0.000612162	3.82215	Xl.826.4.S1_a_at	X_laevis_2 Array	Xenopus laevis	10-Aug-10	Consensus sequence	GenBank	Xl2.826.4	"gb:M26285.1 /DB_XREF=gi:214603 /TID=Xl.826.4 /CNT=1 /FEA=mRNA /TIER=ConsEnd /STK=0 /LL=379052 /UG_GENE=MGC52595 /UG=Xl.826 /UG_TITLE=Similar to myelocytomatosis oncogene /DEF=X.laevis myc protein mRNA, 3 end. /REP_ORG=X. laevis"	M26285.1	Xl.826	Xl.826	Transcriptional regulator Myc-A	myc-a	full length	P06171 /// Q2TAU1	---	NP_001079365	NM_001085896	"0006350 // transcription // inferred from electronic annotation /// 0006355 // regulation of transcription, DNA-dependent // inferred from electronic annotation /// 0045449 // regulation of transcription // inferred from electronic annotation"	0005634 // nucleus // inferred from electronic annotation	0003677 // DNA binding // inferred from electronic annotation /// 0003700 // transcription factor activity // inferred from electronic annotation /// 0030528 // transcription regulator activity // inferred from electronic annotation	"IPR003327 // Leucine zipper, Myc // 1.9E-5"	---	This probe set was annotated using the Matching Probes based pipeline to a Entrez Gene identifier using 4 transcripts. // false // Matching Probes // A	"BC041189(14),BC110728(14),M14455(14),NM_001085896(14)"	"BC041189 // Xenopus laevis Transcriptional regulator Myc-A, mRNA (cDNA clone MGC:52595 IMAGE:4884683), complete cds. // gb // 14 // --- /// BC110728 // Xenopus laevis Transcriptional regulator Myc-A, mRNA (cDNA clone MGC:130838 IMAGE:7767451), complete cds. // gb // 14 // --- /// M14455 // X.laevis c-myc mRNA, complete cds. // gb // 14 // --- /// NM_001085896 // Xenopus laevis Transcriptional re…	---
379052	Xl2.826.1.S1_x_at	-0.417889	7.90128	-3.08283	0.00689695	0.0361077	-2.66712	Xl.826.1.S1_x_at	X_laevis_2 Array	Xenopus laevis	10-Aug-10	Consensus sequence	GenBank	Xl2.826.1	"gb:M14455.1 /DB_XREF=gi:214601 /TID=Xl.826.1 /CNT=2 /FEA=FLmRNA /TIER=FL /STK=1 /LL=379052 /UG_GENE=MGC52595 /UG=Xl.826 /UG_TITLE=Similar to myelocytomatosis oncogene /DEF=X.laevis c-myc mRNA, complete cds. /FL=gb:M14455.1 /REP_ORG=X. laevis"	M14455.1	Xl.826	Xl.826	Transcriptional regulator Myc-A	myc-a	full length	P06171 /// Q2TAU1	---	NP_001079365	NM_001085896	"0006350 // transcription // inferred from electronic annotation /// 0006355 // regulation of transcription, DNA-dependent // inferred from electronic annotation /// 0045449 // regulation of transcription // inferred from electronic annotation"	0005634 // nucleus // inferred from electronic annotation	0003677 // DNA binding // inferred from electronic annotation /// 0003700 // transcription factor activity // inferred from electronic annotation /// 0030528 // transcription regulator activity // inferred from electronic annotation	"IPR003327 // Leucine zipper, Myc // 1.9E-5"	---	This probe set was annotated using the Matching Probes based pipeline to a Entrez Gene identifier using 3 transcripts. // false // Matching Probes // A	"BC110728(14),M14455(14),NM_001085896(14)"	"BC110728 // Xenopus laevis Transcriptional regulator Myc-A, mRNA (cDNA clone MGC:130838 IMAGE:7767451), complete cds. // gb // 14 // --- /// M14455 // X.laevis c-myc mRNA, complete cds. // gb // 14 // --- /// NM_001085896 // Xenopus laevis Transcriptional regulator Myc-A (myc-a), mRNA. // refseq // 14 // ---"	BC041189 // gb // 4 // Cross Hyb Matching Probes /// BC070712 // gb // 1 // Cross Hyb Matching Probes
379416	Xl2.45344.2.S1_a_at	0.427624	12.5043	2.91411	0.00985175	0.045158	-3.00434	Xl.45344.2.S1_a_at	X_laevis_2 Array	Xenopus laevis	10-Aug-10	Consensus sequence	GenBank	Xl2.45344.2	gb:CV111228 /DB_XREF=gi:51624815 /DB_XREF=AGENCOURT_31520070 /CLONE=IMAGE:7390894 /TID=Xl.45344.2 /CNT=119 /FEA=EST /TIER=Stack /STK=6 /LL=379416 /UG_GENE=MGC64296 /UG=Xl.45344 /UG_TITLE=Hypothetical protein MGC64296 /REP_ORG=X. laevis	CV111228	Xl.45344	Xl.45344	"ras homolog gene family, member A"	rhoa	full length	Q7SZA9 /// Q8JHE2 /// Q9W760	---	NP_001079729	NM_001086260	0007264 // small GTPase mediated signal transduction // inferred from electronic annotation	0005622 // intracellular // inferred from electronic annotation /// 0016020 // membrane // inferred from electronic annotation	0000166 // nucleotide binding // inferred from electronic annotation /// 0005525 // GTP binding // inferred from electronic annotation	---	---	This probe set was annotated using the Matching Probes based pipeline to a Entrez Gene identifier using 3 transcripts. // false // Matching Probes // A	"AF151015(13),AF515589(13),NM_001086260(12)"	"AF151015 // Xenopus laevis small Rho-like GTPase RhoA (RhoA) mRNA, complete cds. // gb // 13 // --- /// AF515589 // Xenopus laevis small GTPase RhoA mRNA, complete cds. // gb // 13 // --- /// NM_001086260 // Xenopus laevis ras homolog gene family, member A (rhoa), mRNA. // refseq // 12 // ---"	---
379664	Xl2.4225.2.S1_a_at	0.8778	5.70365	6.49165	6.22314e-06	0.000511375	4.13277	Xl.4225.2.S1_a_at	X_laevis_2 Array	Xenopus laevis	10-Aug-10	Consensus sequence	GenBank	Xl2.4225.2	"gb:U58834.1 /DB_XREF=gi:1381670 /GEN=XMad /TID=Xl.4225.2 /CNT=1 /FEA=FLmRNA /TIER=FL /STK=1 /LL=379664 /UG=Xl.4225 /DEF=Xenopus laevis mothers against DPP (XMad) mRNA, complete cds. /PROD=mothers against DPP /FL=gb:U58834.1 /REP_ORG=X. laevis"	U58834.1	Xl.4225	Xl.4225	SMAD family member 1	smad1	full length	Q6PF32 /// Q91693	---	NP_001079973	NM_001086504	"0006350 // transcription // inferred from electronic annotation /// 0006355 // regulation of transcription, DNA-dependent // inferred from electronic annotation /// 0007179 // transforming growth factor beta receptor signaling pathway // inferred from electronic annotation /// 0009880 // embryonic pattern specification // inferred from sequence or structural similarity /// 0030509 // BMP signali…	0005622 // intracellular // inferred from electronic annotation /// 0005634 // nucleus // inferred from electronic annotation /// 0005667 // transcription factor complex // inferred from electronic annotation	0003700 // transcription factor activity // inferred from electronic annotation /// 0005515 // protein binding // inferred from electronic annotation	---	---	This probe set was annotated using the Matching Probes based pipeline to a Entrez Gene identifier using 3 transcripts. // false // Matching Probes // A	"BC057746(14),NM_001086504(14),U58834(14)"	"BC057746 // Xenopus laevis mothers against DPP, mRNA (cDNA clone MGC:69097 IMAGE:5047316), complete cds. // gb // 14 // --- /// NM_001086504 // Xenopus laevis SMAD family member 1 (smad1), mRNA. // refseq // 14 // --- /// U58834 // Xenopus laevis mothers against DPP (XMad) mRNA, complete cds. // gb // 14 // ---"	---
380538	Xl2.20950.2.S2_at	1.03202	10.4456	6.00313	1.5781e-05	0.000863022	3.2294	Xl.20950.2.S2_at	X_laevis_2 Array	Xenopus laevis	10-Aug-10	Consensus sequence	GenBank	Xl2.20950.2	gb:BP689160 /DB_XREF=gi:46037115 /DB_XREF=BP689160 /CLONE=XL423j09ex /TID=Xl.20950.2 /CNT=95 /FEA=FLmRNA /TIER=ConsEnd /STK=0 /LL=380538 /UG_GENE=skp1a /UG=Xl.20950 /UG_TITLE=S-phase kinase-associated protein 1A (p19A) /FL=gb:AF176352.1 gb:AF169342.1 /REP_ORG=X. laevis	BP689160	Xl.20950	Xl.57174	S-phase kinase-associated protein 1	skp1	full length	Q71U00	---	NP_001080844	NM_001087375	0006511 // ubiquitin-dependent protein catabolic process // inferred from electronic annotation	---	0005515 // protein binding // inferred from electronic annotation /// 0005515 // protein binding // inferred from physical interaction	---	---	This probe set was annotated using the Accession mapped clusters based pipeline to a Entrez Gene identifier using 2 transcripts. // false // Accession mapped clusters // E	"AF169342,AF176352"	"AF169342 // /DEF=Xenopus laevis Skp1 mRNA, complete cds. /PROD=Skp1 // gb // --- // --- /// AF176352 // /DEF=Xenopus laevis SCF complex protein (Skp1) mRNA, complete cds. /GEN=Skp1 /PROD=SCF complex protein // gb // --- // ---"	NM_001087375 // refseq // 8 // Cross Hyb Matching Probes
394276	Xl2.95.1.S1_at	-0.493073	9.55186	-3.72411	0.00174821	0.0152422	-1.35228	Xl.95.1.S1_at	X_laevis_2 Array	Xenopus laevis	10-Aug-10	Consensus sequence	GenBank	Xl2.95.1	"gb:BC073469.1 /DB_XREF=gi:49118485 /GEN=rps6kb1-A /TID=Xl.95.1 /CNT=12 /FEA=FLmRNA /TIER=FL /STK=1 /LL=394276 /UG=Xl.95 /DEF=Xenopus laevis ribosomal protein S6 kinase, 70kDa, polypeptide 1, mRNA (cDNA clone MGC:80984 IMAGE:5536827), complete cds. /PROD=rps6kb1-A protein /FL=gb:BC073469.1 /REP_ORG=X. laevis"	BC073469.1	Xl.95	Xl.95	"ribosomal protein S6 kinase, 70kDa, polypeptide 1"	rps6kb1	full length	Q6GNN5 /// Q9W6Y9	EC:2.7.11.1	NP_001080935	NM_001087466	0006468 // protein amino acid phosphorylation // inferred from electronic annotation /// 0007165 // signal transduction // inferred from electronic annotation	---	0000166 // nucleotide binding // inferred from electronic annotation /// 0004672 // protein kinase activity // inferred from electronic annotation /// 0004674 // protein serine/threonine kinase activity // inferred from electronic annotation /// 0005524 // ATP binding // inferred from electronic annotation /// 0016301 // kinase activity // inferred from electronic annotation /// 0016740 // transf…	IPR001245 // Tyrosine protein kinase // 7.9E-14	---	This probe set was annotated using the Matching Probes based pipeline to a Entrez Gene identifier using 1 transcripts. // false // Matching Probes // A	BC073469(14)	"BC073469 // Xenopus laevis ribosomal protein S6 kinase, 70kDa, polypeptide 1, mRNA (cDNA clone MGC:80984 IMAGE:5536827), complete cds. // gb // 14 // ---"	---
394289	Xl2.265.1.S2_at	-0.462816	7.68385	-3.44484	0.00318402	0.0221277	-1.92937	Xl.265.1.S2_at	X_laevis_2 Array	Xenopus laevis	10-Aug-10	Consensus sequence	GenBank	Xl2.265.1	gb:BG413666 /DB_XREF=gi:13319219 /DB_XREF=de77h11.x1 /CLONE=IMAGE:3518060 /TID=Xl.265.1 /CNT=18 /FEA=FLmRNA /TIER=ConsEnd /STK=0 /LL=394289 /UG_GENE=rocka-a /UG=Xl.265 /UG_TITLE=Rho-associated kinase alpha /FL=gb:AF037073.1 /REP_ORG=X. laevis	BG413666	Xl.265	Xl.265	"Rho-associated, coiled-coil containing protein kinase 2"	rock2	full length	O73732	---	NP_001080945	NM_001087476	0000910 // cytokinesis // inferred from electronic annotation /// 0006468 // protein amino acid phosphorylation // inferred from electronic annotation /// 0007165 // signal transduction // inferred from electronic annotation	0005622 // intracellular // inferred from electronic annotation	0000166 // nucleotide binding // inferred from electronic annotation /// 0004672 // protein kinase activity // inferred from electronic annotation /// 0004674 // protein serine/threonine kinase activity // inferred from electronic annotation /// 0005515 // protein binding // inferred from electronic annotation /// 0005524 // ATP binding // inferred from electronic annotation /// 0016301 // kinase…	---	---	This probe set was annotated using the Accession mapped clusters based pipeline to a Entrez Gene identifier using 1 transcripts. // false // Accession mapped clusters // E	AF037073	"AF037073 // /DEF=Xenopus laevis Rho-associated kinase alpha mRNA, complete cds. /PROD=Rho-associated kinase alpha // gb // --- // ---"	---
397711	Xl2.1190.2.S1_a_at	0.394754	7.3221	2.89026	0.0103583	0.0465361	-3.05156	Xl.1190.2.S1_a_at	X_laevis_2 Array	Xenopus laevis	10-Aug-10	Consensus sequence	GenBank	Xl2.1190.2	"gb:U16654.1 /DB_XREF=gi:609353 /TID=Xl.1190.2 /CNT=6 /FEA=FLmRNA /TIER=FL /STK=1 /LL=397711 /UG_GENE=LOC397711 /UG=Xl.1190 /DEF=Xenopus laevis BMP receptor mRNA, complete cds. /PROD=BMP receptor /FL=gb:U16654.1 /REP_ORG=X. laevis"	U16654.1	Xl.1190	Xl.1190	BMP receptor	LOC397711	full length	O42338 /// Q91578	---	NP_001081207	NM_001087738	0006468 // protein amino acid phosphorylation // inferred from electronic annotation	0016020 // membrane // inferred from electronic annotation	0000166 // nucleotide binding // inferred from electronic annotation /// 0004672 // protein kinase activity // inferred from electronic annotation /// 0004674 // protein serine/threonine kinase activity // inferred from electronic annotation /// 0004675 // transmembrane receptor protein serine/threonine kinase activity // inferred from electronic annotation /// 0004872 // receptor activity // inf…	---	AAH70551.1 // span:149-171 // numtm:1 /// AAA58707.1 // span:149-171 // numtm:1 /// BAA22437.1 // span:149-171 // numtm:1 /// NP_001081207.1 // span:149-171 // numtm:1	This probe set was annotated using the Matching Probes based pipeline to a Entrez Gene identifier using 4 transcripts. // false // Matching Probes // A	"BC070551(14),D32066(14),NM_001087738(14),U16654(14)"	"BC070551 // Xenopus laevis BMP receptor, mRNA (cDNA clone MGC:79932 IMAGE:6632073), complete cds. // gb // 14 // --- /// D32066 // Xenopus laevis mRNA for BMP receptor, complete cds. // gb // 14 // --- /// NM_001087738 // Xenopus laevis BMP receptor (LOC397711), mRNA. // refseq // 14 // --- /// U16654 // Xenopus laevis BMP receptor mRNA, complete cds. // gb // 14 // ---"	---
397712
397785
397859
397873
398033
398322	Xl2.13636.1.S1_at	0.62304	8.43278	4.48602	0.00034389	0.00555034	0.225593	Xl.13636.1.S1_at	X_laevis_2 Array	Xenopus laevis	10-Aug-10	Consensus sequence	GenBank	Xl2.13636.1	"gb:AF288451.1 /DB_XREF=gi:25990357 /TID=Xl.13636.1 /CNT=16 /FEA=FLmRNA /TIER=FL /STK=1 /LL=398322 /UG_GENE=LTGF-1 /UG=Xl.13636 /DEF=Xenopus laevis LTBP-1S protein mRNA, complete cds. /PROD=LTBP-1S protein /FL=gb:AF288451.1 /REP_ORG=X. laevis"	AF288451.1	Xl.13636	Xl.13636	latent transforming growth factor beta binding protein 1	ltbp1	full length	Q8AXM6 /// Q8JFZ4	---	NP_001082254	NM_001088785	---	---	0005488 // binding // inferred from electronic annotation /// 0005509 // calcium ion binding // inferred from electronic annotation	---	---	This probe set was annotated using the Matching Probes based pipeline to a Entrez Gene identifier using 3 transcripts. // false // Matching Probes // A	"AF288451(14),AJ421626(14),NM_001088785(14)"	"AF288451 // Xenopus laevis LTBP-1S protein mRNA, complete cds. // gb // 14 // --- /// AJ421626 // Xenopus laevis LTBP-1 gene for latent TGF-beta binding protein 1. // gb // 14 // --- /// NM_001088785 // Xenopus laevis latent transforming growth factor beta binding protein 1 (ltbp1), mRNA. // refseq // 14 // ---"	---
398985
399277
399283	Xl2.1080.1.S1_at	-0.608141	7.76366	-3.06144	0.0072171	0.0372864	-2.71016	Xl.1080.1.S1_at	X_laevis_2 Array	Xenopus laevis	10-Aug-10	Consensus sequence	GenBank	Xl2.1080.1	"gb:BC066770.1 /DB_XREF=gi:44890634 /GEN=Acvr2 /TID=Xl.1080.1 /CNT=14 /FEA=FLmRNA /TIER=FL /STK=1 /LL=399283 /UG=Xl.1080 /DEF=Xenopus laevis activin receptor, mRNA (cDNA clone MGC:68440 IMAGE:6863868), complete cds. /PROD=Acvr2 protein /FL=gb:BC066770.1 /REP_ORG=X. laevis"	BC066770.1	Xl.1080	Xl.1080	"activin A receptor, type IIA"	acvr2a	full length	P27039	EC:2.7.11.30	NP_001084061	NM_001090592	0006468 // protein amino acid phosphorylation // inferred from electronic annotation /// 0007178 // transmembrane receptor protein serine/threonine kinase signaling pathway // inferred from electronic annotation /// 0032924 // activin receptor signaling pathway // inferred from electronic annotation	0016020 // membrane // inferred from electronic annotation /// 0016021 // integral to membrane // inferred from electronic annotation	0000166 // nucleotide binding // inferred from electronic annotation /// 0004672 // protein kinase activity // inferred from electronic annotation /// 0004674 // protein serine/threonine kinase activity // inferred from electronic annotation /// 0004675 // transmembrane receptor protein serine/threonine kinase activity // inferred from electronic annotation /// 0004702 // receptor signaling prote…	IPR001245 // Tyrosine protein kinase // 3.4E-8 /// IPR001245 // Tyrosine protein kinase // 5.1E-5	AAH66770.1 // span:140-162 // numtm:1 /// NP_001084061.1 // span:140-162 // numtm:1	This probe set was annotated using the Matching Probes based pipeline to a Entrez Gene identifier using 2 transcripts. // false // Matching Probes // A	"BC066770(14),NM_001090592(14)"	"BC066770 // Xenopus laevis activin receptor, mRNA (cDNA clone MGC:68440 IMAGE:6863868), complete cds. // gb // 14 // --- /// NM_001090592 // Xenopus laevis activin A receptor, type IIA (acvr2a), mRNA. // refseq // 14 // ---"	---
399295	Xl2.996.1.S1_at	0.859764	8.38598	5.02274	0.000112197	0.00272033	1.3177	Xl.996.1.S1_at	X_laevis_2 Array	Xenopus laevis	10-Aug-10	Consensus sequence	GenBank	Xl2.996.1	"gb:BC084881.1 /DB_XREF=gi:54311286 /GEN=X-TrR1 /TID=Xl.996.1 /CNT=17 /FEA=FLmRNA /TIER=FL /STK=2 /LL=399295 /UG=Xl.996 /DEF=Xenopus laevis type I serinethreonine kinase receptor, mRNA (cDNA clone MGC:86235 IMAGE:6958651), complete cds. /PROD=X-TrR1 protein /FL=gb:BC084881.1 gb:U21860.1 /REP_ORG=X. laevis"	BC084881.1	Xl.996	Xl.996	"transforming growth factor, beta receptor 1"	tgfbr1	full length	Q91595	EC:2.7.11.30	NP_001084084	NM_001090615	0006468 // protein amino acid phosphorylation // inferred from electronic annotation /// 0007178 // transmembrane receptor protein serine/threonine kinase signaling pathway // inferred from electronic annotation	0016020 // membrane // inferred from electronic annotation	0000166 // nucleotide binding // inferred from electronic annotation /// 0004672 // protein kinase activity // inferred from electronic annotation /// 0004674 // protein serine/threonine kinase activity // inferred from electronic annotation /// 0004675 // transmembrane receptor protein serine/threonine kinase activity // inferred from electronic annotation /// 0004702 // receptor signaling prote…	IPR001245 // Tyrosine protein kinase // 1.1E-12 /// IPR001245 // Tyrosine protein kinase // 6.5E-5	AAH84881.1 // span:123-145 // numtm:1 /// AAA84997.1 // span:123-145 // numtm:1 /// NP_001084084.1 // span:123-145 // numtm:1	This probe set was annotated using the Matching Probes based pipeline to a Entrez Gene identifier using 3 transcripts. // false // Matching Probes // A	"BC084881(14),NM_001090615(14),U21860(14)"	"BC084881 // Xenopus laevis type I serine/threonine kinase receptor, mRNA (cDNA clone MGC:86235 IMAGE:6958651), complete cds. // gb // 14 // --- /// NM_001090615 // Xenopus laevis transforming growth factor, beta receptor 1 (tgfbr1), mRNA. // refseq // 14 // --- /// U21860 // Xenopus laevis type I serine/threonine kinase receptor (X-TrR1) mRNA, complete cds. // gb // 14 // ---"	---
399343	Xl2.6686.1.S1_at	1.3263	11.2112	6.66681	4.49306e-06	0.00044504	4.44812	Xl.6686.1.S1_at	X_laevis_2 Array	Xenopus laevis	10-Aug-10	Consensus sequence	GenBank	Xl2.6686.1	"gb:CN330049 /DB_XREF=gi:46387685 /DB_XREF=AGENCOURT_22004067 /CLONE=IMAGE:7208531 /TID=Xl.6686.1 /CNT=120 /FEA=FLmRNA /TIER=Stack /STK=9 /LL=399343 /UG_GENE=Ppp2cb /UG=Xl.6686 /UG_TITLE=Protein phosphatase 2A, catalytic subunit, beta isoform /FL=gb:BC072775.1 /REP_ORG=X. laevis"	CN330049	Xl.6686	Xl.6686	"protein phosphatase 2, catalytic subunit, beta isozyme"	ppp2cb	full length	Q92140	EC:3.1.3.16	NP_001084162	NM_001090693	---	---	0004721 // phosphoprotein phosphatase activity // inferred from electronic annotation /// 0016787 // hydrolase activity // inferred from electronic annotation	---	---	This probe set was annotated using the Accession mapped clusters based pipeline to a Entrez Gene identifier using 2 transcripts. // false // Accession mapped clusters // E	"BC072775,Z50852"	"BC072775 // /DEF=Xenopus laevis protein phosphatase 2A, catalytic subunit, beta isoform, mRNA (cDNA clone MGC:79956 IMAGE:5073873), complete cds. /GEN=Ppp2cb /PROD=Ppp2cb protein // gb // --- // --- /// Z50852 // /DEF=X.laevis mRNA for protein phosphatase 2A. /PROD=protein phosphatase 2A, catalytic subunit, betaisoform // gb // --- // ---"	NM_001090693 // refseq // 8 // Cross Hyb Matching Probes
399457	Xl2.87.1.S1_at	0.798392	8.30084	5.37762	5.44077e-05	0.00172882	2.02375	Xl.87.1.S1_at	X_laevis_2 Array	Xenopus laevis	10-Aug-10	Consensus sequence	GenBank	Xl2.87.1	"gb:L77888.1 /DB_XREF=gi:1333646 /GEN=Mad1 /TID=Xl.87.1 /CNT=24 /FEA=FLmRNA /TIER=FL /STK=1 /LL=399457 /UG=Xl.87 /UG_TITLE=Smad1.1 /DEF=Xenopus laevis Mad1 mRNA, complete cds. /FL=gb:BC089146.1 gb:U77639.1 gb:L77888.1 /REP_ORG=X. laevis"	L77888.1	Xl.87	Xl.4358	Smad1.1	madh1	full length	P79947 /// Q5HZ76 /// Q91913	---	NP_001084355	NM_001090886	"0006350 // transcription // inferred from electronic annotation /// 0006355 // regulation of transcription, DNA-dependent // inferred from electronic annotation /// 0007179 // transforming growth factor beta receptor signaling pathway // inferred from electronic annotation /// 0009880 // embryonic pattern specification // inferred from sequence or structural similarity /// 0030509 // BMP signali…	0005622 // intracellular // inferred from electronic annotation /// 0005634 // nucleus // inferred from electronic annotation /// 0005667 // transcription factor complex // inferred from electronic annotation	0003700 // transcription factor activity // inferred from electronic annotation /// 0005515 // protein binding // inferred from electronic annotation	---	---	This probe set was annotated using the Matching Probes based pipeline to a Entrez Gene identifier using 3 transcripts. // false // Matching Probes // A	"BC089146(9),NM_001090886(11),U77639(11)"	"BC089146 // Xenopus laevis Smad1.1, mRNA (cDNA clone MGC:84849 IMAGE:6327124), complete cds. // gb // 9 // --- /// NM_001090886 // Xenopus laevis Smad1.1 (madh1), mRNA. // refseq // 11 // --- /// U77639 // Xenopus laevis Smad1.1 mRNA, complete cds. // gb // 11 // ---"	L77888 // gb // 8 // Cross Hyb Matching Probes
431939	Xl2.6890.1.S1_s_at	0.427343	8.62678	3.26264	0.00470289	0.0284112	-2.30267	Xl.6890.1.S1_s_at	X_laevis_2 Array	Xenopus laevis	10-Aug-10	Consensus sequence	GenBank	Xl2.6890.1	"gb:BC070816.1 /DB_XREF=gi:47123172 /GEN=MGC83896 /TID=Xl.6890.1 /CNT=32 /FEA=FLmRNA /TIER=FL+Stack /STK=14 /LL=431939 /UG=Xl.6890 /DEF=Xenopus laevis hypothetical protein MGC83896, mRNA (cDNA clone MGC:83896 IMAGE:6859147), complete cds. /PROD=MGC83896 protein /FL=gb:BC070816.1 /REP_ORG=X. laevis"	BC070816.1	Xl.6890	Xl.55552	Sp1 transcription factor	sp1	full length	Q6NRD9	---	NP_001084888	NM_001091419	---	0005622 // intracellular // inferred from electronic annotation	0003676 // nucleic acid binding // inferred from electronic annotation /// 0008270 // zinc ion binding // inferred from electronic annotation	---	---	This probe set was annotated using the Matching Probes based pipeline to a Entrez Gene identifier using 1 transcripts. // false // Matching Probes // A	NM_001091419(14)	"NM_001091419 // Xenopus laevis Sp1 transcription factor (sp1), mRNA. // refseq // 14 // ---"	---
432023	Xl2.85.2.S1_at	1.3259	8.78178	6.73481	3.9638e-06	0.000427067	4.56931	Xl.85.2.S1_at	X_laevis_2 Array	Xenopus laevis	10-Aug-10	Consensus sequence	GenBank	Xl2.85.2	gb:BJ034396 /DB_XREF=gi:17391937 /DB_XREF=BJ034396 /CLONE=XL028g22 /TID=Xl.85.2 /CNT=6 /FEA=mRNA /TIER=ConsEnd /STK=0 /LL=432023 /UG_GENE=MGC81131 /UG=Xl.85 /UG_TITLE=Hypothetical protein MGC81131 /REP_ORG=X. laevis	BJ034396	Xl.85	Xl.60962	Hypothetical protein MGC81131	MGC81131	full length	Q6IRR4	---	NP_001084964	NM_001091495	"0006350 // transcription // inferred from electronic annotation /// 0006355 // regulation of transcription, DNA-dependent // inferred from electronic annotation /// 0007179 // transforming growth factor beta receptor signaling pathway // inferred from electronic annotation /// 0045449 // regulation of transcription // inferred from electronic annotation"	0005622 // intracellular // inferred from electronic annotation /// 0005634 // nucleus // inferred from electronic annotation /// 0005667 // transcription factor complex // inferred from electronic annotation	0003700 // transcription factor activity // inferred from electronic annotation /// 0005515 // protein binding // inferred from electronic annotation	---	---	This probe set was annotated using the Accession mapped clusters based pipeline to a UniGene identifier using 5 transcripts. // false // Accession mapped clusters // E	"BC044309,BJ034396,BJ072903,BJ634969,BJ643112"	"BC044309 // /DEF=Xenopus laevis, clone IMAGE:4889641, mRNA. // gb // --- // --- /// BJ034396 // /DB_XREF=BJ034396 /CLONE=XL028g22 // gb // --- // --- /// BJ072903 // /DB_XREF=BJ072903 /CLONE=XL108e17 // gb // --- // --- /// BJ634969 // /DB_XREF=BJ634969 /CLONE=XL184o11 // gb // --- // --- /// BJ643112 // /DB_XREF=BJ643112 /CLONE=XL215n20 // gb // --- // ---"	---

## Sheet: InsulinSignalingPath.Filt
Entrez.Gene	ProbeIDgenechip	logFC	AveExpr	t	P.Value	adj.P.Val	B	ProbeID	GeneChip.Array	Species.Scientific.Name	Annotation.Date	Sequence.Type	Sequence.Source	Transcript.ID.Array.Design.	Target.Description	Representative.Public.ID	Archival.UniGene.Cluster	UniGene.ID	Gene.Title	Gene.Symbol	Unigene.Cluster.Type	SwissProt	EC	RefSeq.Protein.ID	RefSeq.Transcript.ID	Gene.Ontology.Biological.Process	Gene.Ontology.Cellular.Component	Gene.Ontology.Molecular.Function	InterPro	Trans.Membrane	Annotation.Description	Annotation.Transcript.Cluster	Transcript.Assignments	Annotation.Notes
380598	Xl2.27677.1.S1_at	0.414928	12.1525	2.99421	0.00832081	0.0407132	-2.8449	Xl.27677.1.S1_at	X_laevis_2 Array	Xenopus laevis	10-Aug-10	Consensus sequence	GenBank	Xl2.27677.1	"gb:BC054188.1 /DB_XREF=gi:32450582 /GEN=ppp1cc-prov /TID=Xl.27677.1 /CNT=68 /FEA=FLmRNA /TIER=FL+Stack /STK=8 /LL=380598 /UG=Xl.27677 /DEF=Xenopus laevis protein phosphatase 1, catalytic subunit, gamma isoform, mRNA (cDNA clone MGC:64327 IMAGE:6876315), complete cds. /PROD=ppp1cc-prov protein /FL=gb:BC054188.1 /REP_ORG=X. laevis"	BC054188.1	Xl.27677	Xl.83313	"protein phosphatase 1, catalytic subunit, gamma isoform"	ppp1cc	full length	Q7SZ10	EC:3.1.3.16	NP_001080904	NM_001087435	0005975 // carbohydrate metabolic process // inferred from electronic annotation /// 0005977 // glycogen metabolic process // inferred from electronic annotation /// 0006470 // protein amino acid dephosphorylation // inferred from sequence or structural similarity /// 0007049 // cell cycle // inferred from electronic annotation /// 0007067 // mitosis // inferred from electronic annotation /// 000…	0005624 // membrane fraction // inferred from sequence or structural similarity /// 0005625 // soluble fraction // inferred from sequence or structural similarity /// 0005737 // cytoplasm // inferred from electronic annotation /// 0016020 // membrane // inferred from electronic annotation	0004721 // phosphoprotein phosphatase activity // inferred from electronic annotation /// 0004722 // protein serine/threonine phosphatase activity // inferred from sequence or structural similarity /// 0016787 // hydrolase activity // inferred from electronic annotation /// 0046872 // metal ion binding // inferred from electronic annotation	---	---	This probe set was annotated using the Matching Probes based pipeline to a Entrez Gene identifier using 3 transcripts. // false // Matching Probes // A	"AB106882(12),BC054188(12),NM_001087435(12)"	"AB106882 // Xenopus laevis mRNA for protein phosphatase 1 zeta, complete cds. // gb // 12 // --- /// BC054188 // Xenopus laevis protein phosphatase 1, catalytic subunit, gamma isoform, mRNA (cDNA clone MGC:64327 IMAGE:6876315), complete cds. // gb // 12 // --- /// NM_001087435 // Xenopus laevis protein phosphatase 1, catalytic subunit, gamma isoform (ppp1cc), mRNA. // refseq // 12 // ---"	---
387327	Xl2.322.1.S1_at	0.927077	7.28394	5.78407	2.42036e-05	0.00107002	2.81319	Xl.322.1.S1_at	X_laevis_2 Array	Xenopus laevis	10-Aug-10	Consensus sequence	GenBank	Xl2.322.1	"gb:AB023807.1 /DB_XREF=gi:4512600 /GEN=MNK1 /TID=Xl.322.1 /CNT=21 /FEA=FLmRNA /TIER=FL /STK=1 /LL=387327 /UG=Xl.322 /DEF=Xenopus laevis MNK1 mRNA for MAP kinase-interacting kinase1, complete cds. /PROD=MAP kinase-interacting kinase1 /FL=gb:AB023807.1 gb:BC080389.1 /REP_ORG=X. laevis"	AB023807.1	Xl.322	Xl.322	MAP kinase interacting serine/threonine kinase 1	mknk1	full length	Q9YGW0	EC:2.7.11.1	NP_001080920	NM_001087451	0006417 // regulation of translation // inferred from electronic annotation /// 0006468 // protein amino acid phosphorylation // inferred from electronic annotation /// 0006950 // response to stress // inferred from electronic annotation	---	0000166 // nucleotide binding // inferred from electronic annotation /// 0004672 // protein kinase activity // inferred from electronic annotation /// 0004674 // protein serine/threonine kinase activity // inferred from electronic annotation /// 0005524 // ATP binding // inferred from electronic annotation /// 0016301 // kinase activity // inferred from electronic annotation /// 0016740 // transf…	IPR001245 // Tyrosine protein kinase // 1.6E-10 /// IPR001245 // Tyrosine protein kinase // 1.6E-10	---	This probe set was annotated using the Matching Probes based pipeline to a Entrez Gene identifier using 3 transcripts. // false // Matching Probes // A	"AB023807(14),BC080389(14),NM_001087451(14)"	"AB023807 // Xenopus laevis MNK1 mRNA for MAP kinase-interacting kinase1, complete cds. // gb // 14 // --- /// BC080389 // Xenopus laevis MAP kinase-interacting kinase 1, mRNA (cDNA clone MGC:82030 IMAGE:7010915), complete cds. // gb // 14 // --- /// NM_001087451 // Xenopus laevis MAP kinase interacting serine/threonine kinase 1 (mknk1), mRNA. // refseq // 14 // ---"	---
394276	Xl2.95.1.S1_at	-0.493073	9.55186	-3.72411	0.00174821	0.0152422	-1.35228	Xl.95.1.S1_at	X_laevis_2 Array	Xenopus laevis	10-Aug-10	Consensus sequence	GenBank	Xl2.95.1	"gb:BC073469.1 /DB_XREF=gi:49118485 /GEN=rps6kb1-A /TID=Xl.95.1 /CNT=12 /FEA=FLmRNA /TIER=FL /STK=1 /LL=394276 /UG=Xl.95 /DEF=Xenopus laevis ribosomal protein S6 kinase, 70kDa, polypeptide 1, mRNA (cDNA clone MGC:80984 IMAGE:5536827), complete cds. /PROD=rps6kb1-A protein /FL=gb:BC073469.1 /REP_ORG=X. laevis"	BC073469.1	Xl.95	Xl.95	"ribosomal protein S6 kinase, 70kDa, polypeptide 1"	rps6kb1	full length	Q6GNN5 /// Q9W6Y9	EC:2.7.11.1	NP_001080935	NM_001087466	0006468 // protein amino acid phosphorylation // inferred from electronic annotation /// 0007165 // signal transduction // inferred from electronic annotation	---	0000166 // nucleotide binding // inferred from electronic annotation /// 0004672 // protein kinase activity // inferred from electronic annotation /// 0004674 // protein serine/threonine kinase activity // inferred from electronic annotation /// 0005524 // ATP binding // inferred from electronic annotation /// 0016301 // kinase activity // inferred from electronic annotation /// 0016740 // transf…	IPR001245 // Tyrosine protein kinase // 7.9E-14	---	This probe set was annotated using the Matching Probes based pipeline to a Entrez Gene identifier using 1 transcripts. // false // Matching Probes // A	BC073469(14)	"BC073469 // Xenopus laevis ribosomal protein S6 kinase, 70kDa, polypeptide 1, mRNA (cDNA clone MGC:80984 IMAGE:5536827), complete cds. // gb // 14 // ---"	---
397767	Xl2.6679.1.S1_at	1.15115	8.73246	5.9014	1.92333e-05	0.000971792	3.03694	Xl.6679.1.S1_at	X_laevis_2 Array	Xenopus laevis	10-Aug-10	Consensus sequence	GenBank	Xl2.6679.1	"gb:L17039.1 /DB_XREF=gi:393276 /TID=Xl.6679.1 /CNT=37 /FEA=FLmRNA /TIER=FL /STK=1 /LL=397767 /UG_GENE=LOC397767 /UG=Xl.6679 /DEF=Xenopus laevis protein phosphatase 1-gamma 1 mRNA, complete cds. /PROD=protein phosphatase 1-gamma 1 /FL=gb:BC090213.1 gb:L17039.1 /REP_ORG=X. laevis"	L17039.1	Xl.6679	Xl.6679	"protein phosphatase 1, catalytic subunit, gamma isozyme"	ppp1cc	full length	P36874	EC:3.1.3.16	NP_001081308	NM_001087839	0005975 // carbohydrate metabolic process // inferred from electronic annotation /// 0005977 // glycogen metabolic process // inferred from electronic annotation /// 0006470 // protein amino acid dephosphorylation // inferred from direct assay /// 0007049 // cell cycle // inferred from electronic annotation /// 0007067 // mitosis // inferred from electronic annotation /// 0007084 // mitotic nucle…	0005624 // membrane fraction // inferred from direct assay /// 0005625 // soluble fraction // inferred from direct assay /// 0005737 // cytoplasm // inferred from electronic annotation /// 0016020 // membrane // inferred from electronic annotation	0004721 // phosphoprotein phosphatase activity // inferred from electronic annotation /// 0004722 // protein serine/threonine phosphatase activity // inferred from direct assay /// 0016787 // hydrolase activity // inferred from electronic annotation /// 0046872 // metal ion binding // inferred from electronic annotation	---	---	This probe set was annotated using the Matching Probes based pipeline to a Entrez Gene identifier using 1 transcripts. // false // Matching Probes // A	L17039(11)	"L17039 // Xenopus laevis protein phosphatase 1-gamma 1 mRNA, complete cds. // gb // 11 // ---"	BC090213 // gb // 7 // Cross Hyb Matching Probes /// AB106881 // gb // 7 // Cross Hyb Matching Probes /// NM_001087839 // refseq // 7 // Cross Hyb Matching Probes
397785
398430	Xl2.21850.1.S1_at	-0.481	8.0991	-3.46152	0.00307214	0.0215992	-1.89504	Xl.21850.1.S1_at	X_laevis_2 Array	Xenopus laevis	10-Aug-10	Consensus sequence	GenBank	Xl2.21850.1	"gb:AF545661.1 /DB_XREF=gi:26985228 /GEN=flot1c /TID=Xl.21850.1 /CNT=13 /FEA=FLmRNA /TIER=FL /STK=1 /LL=398430 /UG=Xl.21850 /DEF=Xenopus laevis flotillin 1c (flot1c) mRNA, complete cds. /PROD=flotillin 1c /FL=gb:BC089288.1 gb:AF545661.1 gb:BC110963.1 /REP_ORG=X. laevis"	AF545661.1	Xl.21850	Xl.21850	flotillin 1	flot1	full length	Q8AWZ4	---	NP_001082374	NM_001088905	---	---	---	---	---	This probe set was annotated using the Matching Probes based pipeline to a Entrez Gene identifier using 4 transcripts. // false // Matching Probes // A	"AF545661(14),BC089288(14),BC110963(14),NM_001088905(14)"	"AF545661 // Xenopus laevis flotillin 1c (flot1c) mRNA, complete cds. // gb // 14 // --- /// BC089288 // Xenopus laevis flotillin 1c, mRNA (cDNA clone MGC:84970 IMAGE:6324443), complete cds. // gb // 14 // --- /// BC110963 // Xenopus laevis flotillin 1c, mRNA (cDNA clone MGC:132244 IMAGE:3399609), complete cds. // gb // 14 // --- /// NM_001088905 // Xenopus laevis flotillin 1 (flot1), mRNA. // re…	---
398951	Xl2.100.1.S1_at	0.604506	7.24127	4.01446	0.000937868	0.0103696	-0.749695	Xl.100.1.S1_at	X_laevis_2 Array	Xenopus laevis	10-Aug-10	Consensus sequence	GenBank	Xl2.100.1	"gb:U89774.1 /DB_XREF=gi:1890109 /GEN=Crk2 /TID=Xl.100.1 /CNT=18 /FEA=FLmRNA /TIER=FL /STK=1 /LL=398951 /UG=Xl.100 /DEF=Xenopus laevis SH2SH3 adaptor Crk2 (Crk2) mRNA, complete cds. /PROD=SH2SH3 adaptor Crk2 /FL=gb:BC060379.1 gb:U89774.1 /REP_ORG=X. laevis"	U89774.1	Xl.100	Xl.100	v-crk sarcoma virus CT10 oncogene homolog	crk	full length	P87378 /// Q6PAB9	---	NP_001083483	NM_001090014	---	0005737 // cytoplasm // inferred from electronic annotation /// 0005886 // plasma membrane // inferred from electronic annotation /// 0016020 // membrane // inferred from electronic annotation	0005515 // protein binding // inferred from electronic annotation	---	---	This probe set was annotated using the Matching Probes based pipeline to a Entrez Gene identifier using 3 transcripts. // false // Matching Probes // A	"BC060379(13),NM_001090014(13),U89774(13)"	"BC060379 // Xenopus laevis SH2/SH3 adaptor Crk2, mRNA (cDNA clone MGC:68492 IMAGE:4030460), complete cds. // gb // 13 // --- /// NM_001090014 // Xenopus laevis v-crk sarcoma virus CT10 oncogene homolog (crk), mRNA. // refseq // 13 // --- /// U89774 // Xenopus laevis SH2/SH3 adaptor Crk2 (Crk2) mRNA, complete cds. // gb // 13 // ---"	---
398985
399172	Xl2.5251.1.S1_at	0.425329	9.58965	2.84249	0.01145	0.0493587	-3.14579	Xl.5251.1.S1_at	X_laevis_2 Array	Xenopus laevis	10-Aug-10	Consensus sequence	GenBank	Xl2.5251.1	"gb:AF340021.1 /DB_XREF=gi:18478804 /TID=Xl.5251.1 /CNT=30 /FEA=FLmRNA /TIER=FL /STK=3 /LL=399172 /UG_GENE=Prkaa1 /UG=Xl.5251 /DEF=Xenopus laevis SNF1-like protein AMPK mRNA, complete cds. /PROD=SNF1-like protein AMPK /FL=gb:AF340021.1 /REP_ORG=X. laevis"	AF340021.1	Xl.5251	Xl.83166	SNF1-like protein AMPK	prkaa1	full length	Q8UVW8	---	NP_001083882	NM_001090413	0006468 // protein amino acid phosphorylation // inferred from electronic annotation	---	0000166 // nucleotide binding // inferred from electronic annotation /// 0004672 // protein kinase activity // inferred from electronic annotation /// 0004674 // protein serine/threonine kinase activity // inferred from electronic annotation /// 0005524 // ATP binding // inferred from electronic annotation	---	---	This probe set was annotated using the Matching Probes based pipeline to a Entrez Gene identifier using 2 transcripts. // false // Matching Probes // A	"AF340021(13),NM_001090413(13)"	"AF340021 // Xenopus laevis SNF1-like protein AMPK mRNA, complete cds. // gb // 13 // --- /// NM_001090413 // Xenopus laevis SNF1-like protein AMPK (prkaa1), mRNA. // refseq // 13 // ---"	BC169869 // gb // 1 // Cross Hyb Matching Probes
399299	Xl2.957.1.S1_at	0.514792	8.25305	3.60997	0.00223389	0.0176327	-1.58866	Xl.957.1.S1_at	X_laevis_2 Array	Xenopus laevis	10-Aug-10	Consensus sequence	GenBank	Xl2.957.1	"gb:U27842.1 /DB_XREF=gi:915362 /TID=Xl.957.1 /CNT=12 /FEA=FLmRNA /TIER=FL /STK=1 /LL=399299 /UG_GENE=Irs1 /UG=Xl.957 /DEF=Xenopus laevis insulin receptor substrate-1-like protein mRNA, complete cds. /PROD=insulin receptor substrate-1-like protein /FL=gb:U27842.1 /REP_ORG=X. laevis"	U27842.1	Xl.957	Xl.957	insulin receptor substrate 1	irs1	full length	Q91615	---	NP_001084092	NM_001090623	0007165 // signal transduction // inferred from electronic annotation /// 0008286 // insulin receptor signaling pathway // inferred from sequence or structural similarity /// 0048009 // insulin-like growth factor receptor signaling pathway // inferred from sequence or structural similarity	0005634 // nucleus // inferred from sequence or structural similarity /// 0005737 // cytoplasm // inferred from sequence or structural similarity /// 0005792 // microsome // inferred from sequence or structural similarity	0004871 // signal transducer activity // inferred from electronic annotation /// 0005158 // insulin receptor binding // inferred from electronic annotation /// 0005158 // insulin receptor binding // inferred from sequence or structural similarity /// 0005159 // insulin-like growth factor receptor binding // inferred from sequence or structural similarity /// 0042169 // SH2 domain binding // infer…	---	---	This probe set was annotated using the Matching Probes based pipeline to a Entrez Gene identifier using 2 transcripts. // false // Matching Probes // A	"NM_001090623(14),U27842(14)"	"NM_001090623 // Xenopus laevis insulin receptor substrate 1 (irs1), mRNA. // refseq // 14 // --- /// U27842 // Xenopus laevis insulin receptor substrate-1-like protein mRNA, complete cds. // gb // 14 // ---"	---
399388	Xl2.694.1.S1_at	0.990985	5.45377	6.86709	3.11187e-06	0.000375015	4.80305	Xl.694.1.S1_at	X_laevis_2 Array	Xenopus laevis	10-Aug-10	Consensus sequence	GenBank	Xl2.694.1	"gb:AF297960.1 /DB_XREF=gi:10505343 /TID=Xl.694.1 /CNT=13 /FEA=FLmRNA /TIER=FL /STK=1 /LL=399388 /UG_GENE=IRS2 /UG=Xl.694 /DEF=Xenopus laevis insulin receptor substrate protein mRNA, complete cds. /PROD=insulin receptor substrate protein /FL=gb:BC072768.1 gb:AF297960.1 /REP_ORG=X. laevis"	AF297960.1	Xl.694	Xl.694	insulin receptor substrate 4	irs4	full length	Q9DF49	---	NP_001084242	NM_001090773	0007165 // signal transduction // inferred from electronic annotation /// 0008286 // insulin receptor signaling pathway // inferred from direct assay /// 0048009 // insulin-like growth factor receptor signaling pathway // inferred from sequence or structural similarity	0005634 // nucleus // inferred from sequence or structural similarity /// 0005737 // cytoplasm // inferred from sequence or structural similarity /// 0005792 // microsome // inferred from sequence or structural similarity	0004871 // signal transducer activity // inferred from electronic annotation /// 0005158 // insulin receptor binding // inferred from electronic annotation /// 0005158 // insulin receptor binding // inferred from sequence or structural similarity /// 0005159 // insulin-like growth factor receptor binding // inferred from sequence or structural similarity /// 0042169 // SH2 domain binding // infer…	---	---	This probe set was annotated using the Matching Probes based pipeline to a Entrez Gene identifier using 3 transcripts. // false // Matching Probes // A	"AF297960(14),BC072768(13),NM_001090773(13)"	"AF297960 // Xenopus laevis insulin receptor substrate protein mRNA, complete cds. // gb // 14 // --- /// BC072768 // Xenopus laevis insulin receptor substrate protein, mRNA (cDNA clone MGC:79879 IMAGE:4957135), complete cds. // gb // 13 // --- /// NM_001090773 // Xenopus laevis insulin receptor substrate 4 (irs4), mRNA. // refseq // 13 // ---"	---
414594	Xl2.42339.1.S1_at	-0.396625	6.05563	-2.9502	0.00913079	0.0431201	-2.93266	Xl.42339.1.S1_at	X_laevis_2 Array	Xenopus laevis	10-Aug-10	Consensus sequence	GenBank	Xl2.42339.1	"gb:BC068931.1 /DB_XREF=gi:46249648 /GEN=MGC83177 /TID=Xl.42339.1 /CNT=11 /FEA=FLmRNA /TIER=FL /STK=2 /LL=414594 /UG=Xl.42339 /DEF=Xenopus laevis hypothetical protein MGC83177, mRNA (cDNA clone MGC:83177 IMAGE:6631592), complete cds. /PROD=MGC83177 protein /FL=gb:BC068931.1 /REP_ORG=X. laevis"	BC068931.1	Xl.42339	Xl.42339	"protein kinase, cAMP-dependent, regulatory, type II, beta"	prkar2b	full length	Q6NTM8	---	NP_001084637	NM_001091168	0001932 // regulation of protein amino acid phosphorylation // inferred from electronic annotation /// 0007165 // signal transduction // inferred from electronic annotation	0005952 // cAMP-dependent protein kinase complex // inferred from electronic annotation	0008603 // cAMP-dependent protein kinase regulator activity // inferred from electronic annotation	---	---	This probe set was annotated using the Matching Probes based pipeline to a Entrez Gene identifier using 1 transcripts. // false // Matching Probes // A	NM_001091168(14)	"NM_001091168 // Xenopus laevis protein kinase, cAMP-dependent, regulatory, type II, beta (prkar2b), mRNA. // refseq // 14 // ---"	---
432200	Xl2.50561.2.A1_x_at	-0.441844	7.40475	-3.30068	0.00433566	0.0270559	-2.22502	Xl.50561.2.A1_x_at	X_laevis_2 Array	Xenopus laevis	10-Aug-10	Consensus sequence	GenBank	Xl2.50561.2	"gb:BP734017 /DB_XREF=gi:46082610 /DB_XREF=BP734017 /CLONE=XL500c11ex /TID=Xl.50561.2 /CNT=1 /FEA=EST /TIER=ConsEnd /STK=1 /UG=Xl.50561 /UG_TITLE=Transcribed locus, weakly similar to XP_414205.1 PREDICTED: similar to ankyrin repeat domain 11; nasopharyngeal carcinoma susceptibility protein; ankyrin repeat-containing protein 11 (Gallus gallus) /REP_ORG=X. laevis"	BP734017	Xl.50561	Xl.24009	Hypothetical protein MGC80376	MGC80376	full length	Q6INT1	---	NP_001085125	NM_001091656	0006468 // protein amino acid phosphorylation // inferred from electronic annotation	---	0004672 // protein kinase activity // inferred from electronic annotation /// 0004674 // protein serine/threonine kinase activity // inferred from electronic annotation /// 0005524 // ATP binding // inferred from electronic annotation	---	---	This probe set was annotated using the Accession mapped clusters based pipeline to a UniGene identifier using 1 transcripts. // false // Accession mapped clusters // E	BP734017	BP734017 // /DB_XREF=BP734017 /CLONE=XL500c11ex // gb // --- // ---	NM_001091656 // refseq // 4 // Cross Hyb Matching Probes
432200	Xl2.24009.1.S1_x_at	-0.940261	8.78808	-5.53927	3.93248e-05	0.00140302	2.3403	Xl.24009.1.S1_x_at	X_laevis_2 Array	Xenopus laevis	10-Aug-10	Consensus sequence	GenBank	Xl2.24009.1	"gb:BC072192.1 /DB_XREF=gi:47939754 /GEN=MGC80376 /TID=Xl.24009.1 /CNT=21 /FEA=FLmRNA /TIER=FL /STK=5 /LL=432200 /UG=Xl.24009 /DEF=Xenopus laevis hypothetical protein MGC80376, mRNA (cDNA clone MGC:80376 IMAGE:5074675), complete cds. /PROD=MGC80376 protein /FL=gb:BC072192.1 /REP_ORG=X. laevis"	BC072192.1	Xl.24009	Xl.24009	"inhibitor of kappa light polypeptide gene enhancer in B-cells, kinase beta"	ikbkb	full length	Q6INT1	---	NP_001085125	NM_001091656	0006468 // protein amino acid phosphorylation // inferred from electronic annotation	---	0004672 // protein kinase activity // inferred from electronic annotation /// 0004674 // protein serine/threonine kinase activity // inferred from electronic annotation /// 0005524 // ATP binding // inferred from electronic annotation	IPR001245 // Tyrosine protein kinase // 8.8E-9 /// IPR001245 // Tyrosine protein kinase // 2.8E-8	---	This probe set was annotated using the Matching Probes based pipeline to a Entrez Gene identifier using 1 transcripts. // false // Matching Probes // A	NM_001091656(14)	"NM_001091656 // Xenopus laevis inhibitor of kappa light polypeptide gene enhancer in B-cells, kinase beta (ikbkb), mRNA. // refseq // 14 // ---"	---
432200	Xl2.24009.1.S1_at	-0.937472	8.12879	-5.97449	1.66827e-05	0.000895748	3.17536	Xl.24009.1.S1_at	X_laevis_2 Array	Xenopus laevis	10-Aug-10	Consensus sequence	GenBank	Xl2.24009.1	"gb:BC072192.1 /DB_XREF=gi:47939754 /GEN=MGC80376 /TID=Xl.24009.1 /CNT=21 /FEA=FLmRNA /TIER=FL /STK=5 /LL=432200 /UG=Xl.24009 /DEF=Xenopus laevis hypothetical protein MGC80376, mRNA (cDNA clone MGC:80376 IMAGE:5074675), complete cds. /PROD=MGC80376 protein /FL=gb:BC072192.1 /REP_ORG=X. laevis"	BC072192.1	Xl.24009	Xl.24009	"inhibitor of kappa light polypeptide gene enhancer in B-cells, kinase beta"	ikbkb	full length	Q6INT1	---	NP_001085125	NM_001091656	0006468 // protein amino acid phosphorylation // inferred from electronic annotation	---	0004672 // protein kinase activity // inferred from electronic annotation /// 0004674 // protein serine/threonine kinase activity // inferred from electronic annotation /// 0005524 // ATP binding // inferred from electronic annotation	IPR001245 // Tyrosine protein kinase // 8.8E-9 /// IPR001245 // Tyrosine protein kinase // 2.8E-8	---	This probe set was annotated using the Matching Probes based pipeline to a Entrez Gene identifier using 1 transcripts. // false // Matching Probes // A	NM_001091656(14)	"NM_001091656 // Xenopus laevis inhibitor of kappa light polypeptide gene enhancer in B-cells, kinase beta (ikbkb), mRNA. // refseq // 14 // ---"	---
443854	Xl2.19873.1.S1_at	-0.582488	4.83458	-3.98087	0.00100781	0.0108799	-0.819425	Xl.19873.1.S1_at	X_laevis_2 Array	Xenopus laevis	10-Aug-10	Consensus sequence	GenBank	Xl2.19873.1	"gb:BC072732.1 /DB_XREF=gi:49117815 /GEN=MGC79078 /TID=Xl.19873.1 /CNT=6 /FEA=FLmRNA /TIER=FL /STK=2 /LL=443854 /UG=Xl.19873 /DEF=Xenopus laevis MGC79078 protein, mRNA (cDNA clone MGC:79078 IMAGE:4968640), complete cds. /PROD=MGC79078 protein /FL=gb:BC072732.1 /REP_ORG=X. laevis"	BC072732.1	Xl.19873	Xl.65637	Cas-Br-M (murine) ecotropic retroviral transforming sequence b	cblb	full length	Q6GQL0	---	NP_001085428	NM_001091959	0007166 // cell surface receptor linked signaling pathway // inferred from electronic annotation	0005634 // nucleus // inferred from electronic annotation /// 0005737 // cytoplasm // inferred from electronic annotation	0004871 // signal transducer activity // inferred from electronic annotation /// 0005509 // calcium ion binding // inferred from electronic annotation /// 0005515 // protein binding // inferred from electronic annotation /// 0008270 // zinc ion binding // inferred from electronic annotation /// 0016874 // ligase activity // inferred from electronic annotation /// 0046872 // metal ion binding // i…	---	---	This probe set was annotated using the Matching Probes based pipeline to a Entrez Gene identifier using 2 transcripts. // false // Matching Probes // A	"BC072732(14),NM_001091959(14)"	"BC072732 // Xenopus laevis MGC79078 protein, mRNA (cDNA clone MGC:79078 IMAGE:4968640), complete cds. // gb // 14 // --- /// NM_001091959 // Xenopus laevis Cas-Br-M (murine) ecotropic retroviral transforming sequence b (cblb), mRNA. // refseq // 14 // ---"	---
443921	Xl2.18521.2.S1_at	0.553312	5.44799	3.60786	0.00224406	0.0176797	-1.59304	Xl.18521.2.S1_at	X_laevis_2 Array	Xenopus laevis	10-Aug-10	Consensus sequence	GenBank	Xl2.18521.2	"gb:EB480314 /DB_XREF=gi:92077644 /DB_XREF=AGENCOURT_73570183 /CLONE=IMAGE:8463640 /TID=Xl.18521.2 /CNT=5 /FEA=EST /TIER=ConsEnd /STK=0 /UG=Xl.18521 /UG_TITLE=Transcribed locus, weakly similar to XP_414929.1 PREDICTED: similar to Suppressor of cytokine signaling 1 (SOCS-1) (JAK-binding protein) (JAB) (STAT induced STAT inhibitor 1) (SSI-1) (Tec-interacting protein 3) (TIP-3) (Gallus gallus) /REP_…	EB480314	Xl.18521	Xl.25554	Suppressor of cytokine signaling 1a	socs1a	full length	Q6GQ99	---	NP_001085495	NM_001092026	---	---	0005515 // protein binding // inferred from electronic annotation	---	---	This probe set was annotated using the Accession mapped clusters based pipeline to a UniGene identifier using 3 transcripts. // false // Accession mapped clusters // E	"BI442184,BX843585,EB480314"	BI442184 // /DB_XREF=dai37a06.y1 /CLONE=IMAGE:4963858 // gb // --- // --- /// BX843585 // /DB_XREF=BX843585 /CLONE=IMAGp998A1110937 ; IMAGE:4963858 // gb // --- // --- /// EB480314 // /DB_XREF=AGENCOURT_73570183 /CLONE=IMAGE:8463640 // gb // --- // ---	BC072847 // gb // 1 // Cross Hyb Matching Probes /// FJ696649 // gb // 6 // Cross Hyb Matching Probes /// NM_001092026 // refseq // 1 // Cross Hyb Matching Probes /// NM_001159688 // refseq // 6 // Cross Hyb Matching Probes
444529	Xl2.56402.1.S1_at	0.863138	4.25824	5.42229	4.97235e-05	0.0016244	2.11154	Xl.56402.1.S1_at	X_laevis_2 Array	Xenopus laevis	10-Aug-10	Consensus sequence	GenBank	Xl2.56402.1	"gb:BC074189.1 /DB_XREF=gi:49257841 /GEN=MGC82080 /TID=Xl.56402.1 /CNT=14 /FEA=FLmRNA /TIER=FL /STK=2 /LL=444529 /UG=Xl.56402 /DEF=Xenopus laevis MGC82080 protein, mRNA (cDNA clone MGC:82080 IMAGE:7011586), complete cds. /PROD=MGC82080 protein /FL=gb:BC074189.1 /REP_ORG=X. laevis"	BC074189.1	Xl.56402	Xl.61655	3-phosphoinositide dependent protein kinase-1	pdpk1	full length	Q6GM85	EC:2.7.11.1	NP_001086100	NM_001092631	0006468 // protein amino acid phosphorylation // inferred from electronic annotation	---	0000166 // nucleotide binding // inferred from electronic annotation /// 0004672 // protein kinase activity // inferred from electronic annotation /// 0004674 // protein serine/threonine kinase activity // inferred from electronic annotation /// 0005524 // ATP binding // inferred from electronic annotation	IPR000719 // Protein kinase // 3.9E-11 /// IPR001245 // Tyrosine protein kinase // 2.4E-15 /// IPR001245 // Tyrosine protein kinase // 0.0095	---	This probe set was annotated using the Matching Probes based pipeline to a Entrez Gene identifier using 1 transcripts. // false // Matching Probes // A	NM_001092631(14)	"BC074189 // Xenopus laevis MGC82080 protein, mRNA (cDNA clone MGC:82080 IMAGE:7011586), complete cds. // gb // 13 // --- /// NM_001092631 // Xenopus laevis 3-phosphoinositide dependent protein kinase-1 (pdpk1), mRNA. // refseq // 14 // ---"	---
447268	Xl2.13070.1.S1_at	-0.533998	6.52567	-4.15993	0.000687254	0.0084636	-0.447946	Xl.13070.1.S1_at	X_laevis_2 Array	Xenopus laevis	10-Aug-10	Consensus sequence	GenBank	Xl2.13070.1	"gb:DQ097958.1 /DB_XREF=gi:70672866 /GEN=B-Raf /TID=Xl.13070.1 /CNT=18 /FEA=FLmRNA /TIER=FL /STK=5 /LL=447268 /UG=Xl.13070 /DEF=Xenopus laevis B-Raf (B-Raf) mRNA, complete cds. /PROD=B-Raf /FL=gb:DQ097958.1 gb:AY728383.1 gb:BC079794.1 /REP_ORG=X. laevis"	DQ097958.1	Xl.13070	Xl.71469	MGC86346 protein	MGC86346	full length	Q4F9K6 /// Q643Z8 /// Q68FI8	---	NP_001087444	NM_001093975	0006468 // protein amino acid phosphorylation // inferred from electronic annotation /// 0007165 // signal transduction // inferred from electronic annotation	---	0000166 // nucleotide binding // inferred from electronic annotation /// 0004672 // protein kinase activity // inferred from electronic annotation /// 0004674 // protein serine/threonine kinase activity // inferred from electronic annotation /// 0005057 // receptor signaling protein activity // inferred from electronic annotation /// 0005524 // ATP binding // inferred from electronic annotation /…	---	---	This probe set was annotated using the Matching Probes based pipeline to a Entrez Gene identifier using 3 transcripts. // false // Matching Probes // A	"BC079794(13),DQ097958(14),NM_001093975(14)"	"BC079794 // Xenopus laevis MGC86346 protein, mRNA (cDNA clone MGC:86346 IMAGE:7010090), complete cds. // gb // 13 // --- /// DQ097958 // Xenopus laevis B-Raf (B-Raf) mRNA, complete cds. // gb // 14 // --- /// NM_001093975 // Xenopus laevis MGC86346 protein (MGC86346), mRNA. // refseq // 14 // ---"	AY728383 // gb // 3 // Cross Hyb Matching Probes
447594	Xl2.48977.1.S1_at	0.482265	11.096	2.94591	0.00921365	0.0432978	-2.94119	Xl.48977.1.S1_at	X_laevis_2 Array	Xenopus laevis	10-Aug-10	Consensus sequence	GenBank	Xl2.48977.1	"gb:BC081193.1 /DB_XREF=gi:51704050 /GEN=MGC84470 /TID=Xl.48977.1 /CNT=5 /FEA=FLmRNA /TIER=FL /STK=1 /LL=447594 /UG=Xl.48977 /DEF=Xenopus laevis MGC84470 protein, mRNA (cDNA clone MGC:84470 IMAGE:7020362), complete cds. /PROD=MGC84470 protein /FL=gb:BC081193.1 /REP_ORG=X. laevis"	BC081193.1	Xl.48977	Xl.48977	MGC84470 protein	MGC84470	full length	Q66IU1	---	NP_001087770	NM_001094301	---	0005942 // phosphoinositide 3-kinase complex // inferred from electronic annotation	0005515 // protein binding // inferred from electronic annotation /// 0035014 // phosphoinositide 3-kinase regulator activity // inferred from electronic annotation	---	---	This probe set was annotated using the Matching Probes based pipeline to a Entrez Gene identifier using 2 transcripts. // false // Matching Probes // A	"BC081193(14),NM_001094301(14)"	"BC081193 // Xenopus laevis MGC84470 protein, mRNA (cDNA clone MGC:84470 IMAGE:7020362), complete cds. // gb // 14 // --- /// NM_001094301 // Xenopus laevis MGC84470 protein (MGC84470), mRNA. // refseq // 14 // ---"	---
496328	Xl2.22549.1.S1_at	-0.786554	5.44214	-5.2748	6.69988e-05	0.00196044	1.8207	Xl.22549.1.S1_at	X_laevis_2 Array	Xenopus laevis	10-Aug-10	Consensus sequence	GenBank	Xl2.22549.1	gb:BE189276 /DB_XREF=gi:9730704 /DB_XREF=db63e09.x1 /CLONE=IMAGE:3377704 /TID=Xl.22549.1 /CNT=3 /FEA=EST /TIER=ConsEnd /STK=2 /UG=Xl.22549 /UG_TITLE=Transcribed locus /REP_ORG=X. laevis	BE189276	Xl.22549	Xl.22549	Hypothetical LOC496328	LOC496328	full length	Q5HZR1	EC:2.7.11.19	NP_001088951	NM_001095482	0005978 // glycogen biosynthetic process // inferred from electronic annotation /// 0006468 // protein amino acid phosphorylation // inferred from electronic annotation	0005964 // phosphorylase kinase complex // inferred from electronic annotation	0000166 // nucleotide binding // inferred from electronic annotation /// 0004672 // protein kinase activity // inferred from electronic annotation /// 0004674 // protein serine/threonine kinase activity // inferred from electronic annotation /// 0004689 // phosphorylase kinase activity // inferred from electronic annotation /// 0005516 // calmodulin binding // inferred from electronic annotation …	---	---	This probe set was annotated using the Accession mapped clusters based pipeline to a UniGene identifier using 2 transcripts. // false // Accession mapped clusters // E	"BE189276,BE189986"	BE189276 // /DB_XREF=db63e09.x1 /CLONE=IMAGE:3377704 // gb // --- // --- /// BE189986 // /DB_XREF=db63e09.y1 /CLONE=IMAGE:3377704 // gb // --- // ---	---
734669	Xl2.53859.1.S1_at	0.391351	10.0521	2.84303	0.011437	0.0493291	-3.14472	Xl.53859.1.S1_at	X_laevis_2 Array	Xenopus laevis	10-Aug-10	Consensus sequence	GenBank	Xl2.53859.1	"gb:BC099252.1 /DB_XREF=gi:71051383 /TID=Xl.53859.1 /CNT=14 /FEA=FLmRNA /TIER=FL /STK=2 /UG=Xl.53859 /DEF=Xenopus laevis cDNA clone MGC:116437 IMAGE:6876197, complete cds. /PROD=Unknown (protein for MGC:116437) /FL=gb:BC099252.1 /REP_ORG=X. laevis"	BC099252.1	Xl.53859	Xl.28437	hypothetical protein MGC116437	MGC116437	full length	Q4FZQ5	---	NP_001089612	NM_001096143	0006412 // translation // inferred from electronic annotation /// 0006413 // translational initiation // inferred from electronic annotation	0005737 // cytoplasm // inferred from electronic annotation	0003723 // RNA binding // inferred from electronic annotation /// 0003743 // translation initiation factor activity // inferred from electronic annotation	---	---	This probe set was annotated using the Matching Probes based pipeline to a Entrez Gene identifier using 1 transcripts. // false // Matching Probes // A	NM_001096143(14)	"NM_001096143 // Xenopus laevis hypothetical protein MGC116437 (MGC116437), mRNA. // refseq // 14 // ---"	---

[truncated: 1 more sheets: HHSignalingPath.Filt]
